# Supplementary material for: A CW-type zinc finger protein is involved in RES-oxylipin signaling and the response to abiotic stress in Arabidopsis thaliana
Source: Front Plant Sci. 2025 Mar 12;16:1535643. doi: 10.3389/fpls.2025.1535643 (PMC11937836; doi:10.3389/fpls.2025.1535643)
Supplement: Supplementary file 2 [file Table1.xlsx]

## Sheet: expression
Primer for expression analysis
Primer name	Gene	Primer sequence
Sand Fwd	At2g28390	GGCCTTTTTGCATGCCTATGT
Sand Rev		AAAGTCCAAAGGGACCTCCG
GSTU11Fwd	At1g69930	GAGTGGCAGTAGCAAAAGGT
GSTU11Rev		AGAACCGTAAGAGGACCCAA
GSTU24Fwd	At1g17170	TTACGGCGAGAAGGATTTGG
GSTU24Rev		ACGCAACCAATTTCGAACAC
TolB-likeFwd	At4g01870	CAACAGACTCTATTTCATC
TolB-likeRev		CGCTCGCAGATAACCACTC
GST6Fwd	At2g47730	CCCCGTCGATATGAGAG
GST6Rev		TTAAAGACACGCTCGAAGGCA
GSTU22Fwd	At1g78340	TTGGCAAACGAAAGGAGAGG
GSTU22Rev		AGGCAAACGCAAGGATTTTC
Cyp81D11Fwd	At3g28740	ATTGCCGAGGTAGTTGT
Cyp81D11Rev		TTGCCTTTCGTAATACT
HSFA2Fwd	At2g26150	GGTTGGGCAATACGGTTTCG
HSFA2Rev		GTAAGCCTCCGTTTCCTCCC
HSP101Fwd	At1g74310	TCAgCTgTCTgCTCgTTACATA
HSP101Rev		TATAAgTCgAgCTTTgCTggCT
UGT1ExFwd	At1g05560	TTCTCAGGAAGCACCAACAA
UGT1ExRev		AAAAACGGTCGTTTCCCTTC
HSP70Fwd	At3g12580	GTCGAGTGTTGGCGAGAAGA
HSP70Rev		CCGCTCACAAGCTGTCCTAA
HMP20Fwd	At2g36950	AAGAGAAAGGTGGTTCTCGC
HMP20Rev		TAGCTCCGTCAATAGCCACT
OPR1Fwd	At1g76680	GCACCGCTGAATAAGTACG
OPR1Rev		GTTAAGTTTATGTTGGTCTC
P1Fwd	At5g16970	ATCACTCCAATGACTCACGC
P1Rev		TCTTTACTTCCAGCGCTTCC
WRKY33Fwd	At2g38470	TCAGCTGTGTACAATGCCAG
WRKY33Rev		TTCGTCTCTGCTGACAATCG
ZiFiFwd	At3g62900	ATCTGTCAATGGATGCCTCGA
ZiFiRev		AGCAATCCCTCCATGTCTTGG

## Sheet: genotyping
Primer for genotyping
Primer name	Gene	Primer sequence	line
ZiFiFwd	At3g62900	ATTTGCTTTCGGAAGAGAAGC	SALK_064820
ZiFiRev		GCCTCAGGGTTATTCTCCAAC
F-BoxFwd	At3g61340	ATAGCCGCAAATTTGCATATG	SALK_130710
F-BoxRev		CAATTCCCAAAGTCTGATTGC
