# Supplementary material for: A CW-type zinc finger protein is involved in RES-oxylipin signaling and the response to abiotic stress in Arabidopsis thaliana
Source: Front Plant Sci. 2025 Mar 12;16:1535643. doi: 10.3389/fpls.2025.1535643 (PMC11937836; doi:10.3389/fpls.2025.1535643)
Supplement: Supplementary file 3 [file Table2.xlsx]

## Sheet: up
ID	COL	ROW	NAME	SPOT_ID	CONTROL_TYPE	GB_ACC...7	GB_ACC...8	LOCUSLINK_ID	GENE_SYMBOL	GENE_NAME	UNIGENE_ID	ACCESSION_STRING	CHROMOSOMAL_LOCATION	DESCRIPTION	GO_ID	SEQUENCE	logFC	AveExpr	t	P.Value	adj.P.Val	B
35858	56	25	A_84_P786320	A_84_P786320	FALSE			3771313	AT5G35935	pseudo	At.25345	tair|AT5G35935.1|ug|BX832035|ta|TA46605_3702|tc|TC301456	unmapped	transposable element gene [AT5G35935.1]		ACCTTTGCTATCTTCTTGAAGCTTTGCATCTTGGAAAACTCATGGAACCTCTACCCTTAT	4.97349	7.42836	35.6443	8.03148e-20	1.43366e-15	28.9792
14330	182	72	A_84_P230529	A_84_P230529	FALSE	NM_001036644	NM_001036644	828759	AT4G26530	fructose-bisphosphate aldolase, putative	At.57980	tair|AT4G26530.1|tair|AT4G26530.2|ref|NM_001036644|ref|NM_118786	chr4:13392908-13392967	fructose-bisphosphate aldolase, putative [AT4G26530.1]	GO:0004332(fructose-bisphosphate aldolase activity)|GO:0005575(cellular_component)|GO:0006096(glycolysis)	CTCTGAGAGCTTGTATGAGGAAGGATACAAGTATTAGGAGCGTTTAAATACGGGTGTCGC	2.94661	10.7751	4.86209	9.0171e-05	0.0044649	1.43897
27771	103	50	A_84_P769609	A_84_P769609	FALSE	NR_023249	NR_023249	6241185	AT5G53048	misc_RNA		tair|AT5G53048.1|ref|NR_023249	chr5:21528920-21528979	other RNA [AT5G53048.1]		AATCCAGCCGAGCGGATTAGTTCAATCTCTACTTTTGTGATTTTGTGTAACCAACAAGCG	2.93917	8.66653	4.54932	0.000187483	0.00719713	0.730475
26382	111	108	A_84_P173491	A_84_P173491	FALSE	NM_125873	NM_125873	836598	AT5G64770	hypothetical protein	At.28941	tair|AT5G64770.1|ref|NM_125873|ta|TA43558_3702|tc|TC305225	chr5:25914968-25914909	similar to 80C09_10 [Brassica rapa subsp. pekinensis] (GB:AAZ41821.1) [AT5G64770.1]	GO:0003674(molecular_function)|GO:0008150(biological_process)|GO:0012505(endomembrane system)	ATGGATTGATGGATATGGATTATAATTCTGCGAACAAGAAAAGACCGATACACAATCGCT	2.76204	10.5037	5.20176	4.10295e-05	0.00272498	2.20213
6203	230	6	A_84_P795552	A_84_P795552	FALSE			NA			At.67923	ug|AK226778	chr5:21160461-21160402	Arabidopsis thaliana mRNA for hypothetical protein, complete cds, clone: RAFL07-82-E12 [AK226778]		CGACGGAATAGAGCTTTCGTTGAACCATTCATACATGGAGTGATCGAGCTATTGTTTGGA	2.53863	7.11987	8.21814	6.73778e-08	4.07704e-05	8.37721
25234	118	24	A_84_P70284	A_84_P70284	FALSE	NM_001125049	NM_001125049	818996	AT2G43920	thiol methyltransferase, putative	At.36822	tair|AT2G43920.1|tair|AT2G43920.2|ref|NM_001125049|ref|NM_129954	chr2:18196429-18196370	thiol methyltransferase, putative [AT2G43920.1]	GO:0005737(cytoplasm)|GO:0008152(metabolic process)|GO:0008168(methyltransferase activity)	AAGAGAAGCTTGCGAGGTGGAAGAAGATTAACTGATTCAAGGGAGAGTCAGAGAGATCAT	2.33899	8.58975	6.71984	1.40718e-06	0.000301803	5.46671
2663	251	115	A_84_P14029	A_84_P14029	FALSE	NM_123811	NM_123811	834471	AT5G44440	FAD-binding domain-containing protein	At.43771	tair|AT5G44440.1|ref|NM_123811|ta|TA32718_3702|ta|N96011	chr5:17927980-17927921	FAD-binding domain-containing protein [AT5G44440.1]	GO:0009055(electron carrier activity)|GO:0012505(endomembrane system)	GATCCAACAGATTTCTTCTGCGATGAACAGAGCATTCCTCTGGTGAACAAAGTTACCTGA	2.28823	7.94069	4.12199	0.000512772	0.0136921	-0.240554
10163	207	75	A_84_P21085	A_84_P21085	FALSE		NM_001036325	816829	SCPL13	SCPL13	At.19690	tair|AT2G22980.1|tair|AT2G22980.2|tair|AT2G22980.3|tair|AT2G22980.4	chr2:9790095-9790154	SCPL13; serine carboxypeptidase [AT2G22980.1]	GO:0004185(serine carboxypeptidase activity)|GO:0006508(proteolysis)|GO:0012505(endomembrane system)	AGAGTATAAACCAAAAGAGACCTCTATCATGTTCAAAAGATGGATCAGTGCCCAGCCTTT	2.152	7.7456	7.60758	2.24162e-07	8.93986e-05	7.23135
6939	226	63	A_84_P193394	A_84_P193394	FALSE	NM_112540	NM_112540	820919	AT3G16670	hypothetical protein	At.43368	tair|AT3G16670.1|ref|NM_112540|ta|TA47781_3702|tc|TC294695	chr3:5682263-5682322	similar to unknown protein [Arabidopsis thaliana] (TAIR:AT3G16660.1); similar to unnamed protein product [Vitis vinifera] (GB:CAO44793.1) [AT3G16670.1]	GO:0003674(molecular_function)|GO:0008150(biological_process)|GO:0012505(endomembrane system)	TGTAAAACTTCTGTTTCCAGGGTCTTGCATGCATGTATAGTGCTGTAATGAAATGTAACA	2.04124	11.7446	4.11072	0.000526575	0.013998	-0.266128
12614	192	104	A_84_P592825	A_84_P592825	FALSE	NM_113251	NM_113251	821929	AT3G23480	cyclopropane fatty acid synthase-related	At.26450	tair|AT3G23480.1|ref|NM_113251|ug|AY054671|ta|TA48977_3702	chr3:8422732-8422791	cyclopropane fatty acid synthase-related [AT3G23480.1]	GO:0008610(lipid biosynthetic process)|GO:0008825(cyclopropane-fatty-acyl-phospholipid synthase activity)	TGGGACTAATACTTCAGACTGGAAATGTTTCGTCTAACGTTGTTTTTTCTGTGTGTTTCC	2.02529	7.61816	6.81214	1.15684e-06	0.000278681	5.65553
2695	251	51	A_84_P785659	A_84_P785659	FALSE	NM_105455	NM_105455	843113	AT1G67860	hypothetical protein	At.21824	tair|AT1G67860.1|ref|NM_105455|ug|AA712331|ta|TA32695_3702	chr1:25448752-25448693	similar to unknown protein [Arabidopsis thaliana] (TAIR:AT1G67865.1) [AT1G67860.1]	GO:0003674(molecular_function)|GO:0005575(cellular_component)|GO:0008150(biological_process)	ATATGCCCCGATAGTTACCAGAGCTGCACTCGTACCGACTGCGAGGAGCACAAAAAGAAG	1.99176	9.15508	5.27799	3.44288e-05	0.00244362	2.37218
13604	186	164	A_84_P171983	A_84_P171983	FALSE	NM_105455	NM_105455	843113	AT1G67860	hypothetical protein	At.21824	tair|AT1G67860.1|ref|NM_105455|ta|TA32695_3702|ta|BP639918	chr1:25448534-25448475	similar to unknown protein [Arabidopsis thaliana] (TAIR:AT1G67865.1) [AT1G67860.1]	GO:0003674(molecular_function)|GO:0005575(cellular_component)|GO:0008150(biological_process)	AATAAATGTGTAAGATGTATCATGTATTTGTGTGACGGACTTTTAATGAAAATAAATGTT	1.98318	8.90515	4.58534	0.000172281	0.006834	0.812256
18312	159	97	A_84_P194204	A_84_P194204	FALSE	NM_119524	NM_119524	829508	AT4G33666	hypothetical protein	At.26188	tair|AT4G33666.1|ref|NM_119524|ug|AV823483|ta|TA43632_3702	chr4:16169474-16169533	unknown protein [AT4G33666.1]	GO:0003674(molecular_function)|GO:0008150(biological_process)|GO:0009507(chloroplast)	TTCCCAAGTCTCACCCTCCGCTGTAATTTATCTAATAATCAATTCGATCAAAGATGTTCC	1.94764	9.60631	6.90174	9.57536e-07	0.000245935	5.83766
21238	142	25	A_84_P147028	A_84_P147028	FALSE	NM_121807	NM_121807	831669	AT5G18020	auxin-responsive protein, putative	At.31480	tair|AT5G18020.1|ref|NM_121807|ta|TA51162_3702|tc|TC304112	chr5:5966499-5966440	auxin-responsive protein, putative [AT5G18020.1]	GO:0003674(molecular_function)|GO:0009733(response to auxin stimulus)	TCTTGCAGTGTACGTAGGTGAGAGCCAAAAGAAGAGATATCTGGTGCCAATCTCATATTT	1.92772	8.03981	4.96059	7.16968e-05	0.00384332	1.6611
32457	76	27	A_84_P152798	A_84_P152798	FALSE	NM_121808	NM_121808	831670	AT5G18030	auxin-responsive protein, putative	At.31478	tair|AT5G18030.1|ref|NM_121808|ta|TA49472_3702|tc|TC305722	chr5:5968663-5968722	auxin-responsive protein, putative [AT5G18030.1]	GO:0003674(molecular_function)|GO:0009733(response to auxin stimulus)	CTTGAGCCAACCTTCATTTCAAGCTCTTCTCAGTAAATCCGAGGAAGAGTTTGGATTTGA	1.92675	8.0769	5.1773	4.34088e-05	0.00283526	2.14747
15133	177	166	A_84_P13205	A_84_P13205	FALSE	NM_120494	NM_120494	830290	AT5G04120	phosphoglycerate/bisphosphoglycerate mutase family protein	At.33173	tair|AT5G04120.1|ref|NM_120494|ta|TA25907_3702|ta|AA395074	chr5:1121540-1121599	phosphoglycerate/bisphosphoglycerate mutase family protein [AT5G04120.1]	GO:0003824(catalytic activity)|GO:0005575(cellular_component)|GO:0008152(metabolic process)	CGATGTATCACATCTATCATCCGTTGGATTTCTTCAACGTGGCTTTGATGGAGACGCCAA	1.88786	7.94058	3.31609	0.00338693	0.0462066	-2.04517
30019	90	143	A_84_P576905	A_84_P576905	FALSE	NM_117750	NM_117750	827350	AT4G16515	hypothetical protein	At.19101	tair|AT4G16515.1|ref|NM_117750|ta|TA40813_3702|tc|TC299414	chr4:9305424-9305365	unknown protein [AT4G16515.1]	GO:0003674(molecular_function)|GO:0008150(biological_process)|GO:0012505(endomembrane system)	CAACGAGAAGTCTTAATTACCCGATCCATATATACCAGTCTCTCTAAATATATCATACTG	1.88586	9.09354	7.12262	6.03522e-07	0.000179553	6.28169
29778	91	116	A_84_P855617	A_84_P855617	FALSE	NM_122070	NM_122070	832185	GLP3	GLP3 (GERMIN-LIKE PROTEIN 3); manganese ion binding / metal ion binding / nutrient reservoir	At.22582	tair|AT5G20630.1|ref|NM_122070|ug|T42248|ta|TA29001_3702	chr5:6975914-6975855	GLP3 (GERMIN-LIKE PROTEIN 3); manganese ion binding / metal ion binding / nutrient reservoir [AT5G20630.1]	GO:0009409(response to cold)|GO:0030145(manganese ion binding)|GO:0031012(extracellular matrix)|GO:0045735(nutrient reservoir activity)|GO:0046872(metal ion binding)	CATTTCAACCATCTCTTTTGCCTCTGTTCAAGACTTTTGTGTAGCTGATCCAAAGGGTCC	1.85307	11.7783	3.46747	0.00238394	0.0371011	-1.71196
23998	125	116	A_84_P21256	A_84_P21256	FALSE	NM_114516	NM_114516	823802	AT3G46490	oxidoreductase, acting on paired donors, with incorporation or reduction of molecular oxygen, 2-oxoglutarate as one donor, and incorporation of one atom each of oxygen into both donors	At.53798	tair|AT3G46490.1|ref|NM_114516|tc|NP162712	chr3:17130032-17130247	oxidoreductase, acting on paired donors, with incorporation or reduction of molecular oxygen, 2-oxoglutarate as one donor, and incorporation of one atom each of oxygen into both donors [AT3G46490.1]	GO:0005575(cellular_component)|GO:0016706(oxidoreductase activity, acting on paired donors, with incorporation or reduction of molecular oxygen, 2-oxoglutarate as one donor, and incorporation of one atom each of oxygen into both donors)|GO:0019748(secondary metabolic process)	TTCTATTCCATTCTTCCTGAAACCGAGTCATGACTGTATAATAGAGTGTCTTCCTACCTG	1.83509	7.97194	4.88354	8.57739e-05	0.00430086	1.4874
25177	118	138	A_84_P22031	A_84_P22031	FALSE		NM_127864	816830	SNG1	SNG1 (SINAPOYLGLUCOSE 1); serine carboxypeptidase	At.24365	tair|AT2G22990.1|tair|AT2G22990.2|tair|AT2G22990.5|tair|AT2G22990.3	chr2:9796601-9796660	SNG1 (SINAPOYLGLUCOSE 1); serine carboxypeptidase [AT2G22990.1]	GO:0004185(serine carboxypeptidase activity)|GO:0006508(proteolysis)|GO:0009698(phenylpropanoid metabolic process)|GO:0012505(endomembrane system)|GO:0016754(sinapoylglucose-malate O-sinapoyltransferase activity)	TGGATAAGATCTCTCAATTACTCCCCCATTCATAACTGGAGGCCATGGATGATAAACAAT	1.82364	12.0365	7.60198	2.26699e-07	8.93986e-05	7.22058
15013	178	66	A_84_P103276	A_84_P103276	FALSE	NM_120294	NM_120294	831910	AT5G02160	hypothetical protein	At.25262	tair|AT5G02160.1|ref|NM_120294|ug|AK118635|ta|TA30560_3702	chr5:427068-427127	unknown protein [AT5G02160.1]	GO:0003674(molecular_function)|GO:0008150(biological_process)|GO:0009535(chloroplast thylakoid membrane)	CTTCTCTACAATATACCTCTGCAAAAGTAGATAGCTTGGAATGATCAATGGTTGCTTGGA	1.80612	12.5332	5.19566	4.16096e-05	0.00274585	2.18851
7102	225	77	A_84_P761052	A_84_P761052	FALSE	NM_180354	NM_180354	824438	AT3G52720	carbonic anhydrase family protein	At.1740	tair|AT3G52720.2|ref|NM_180354|ta|TA43721_3702|tc|TC298947	chr3:19550642-19550583	carbonic anhydrase family protein [AT3G52720.2]	GO:0004089(carbonate dehydratase activity)|GO:0006730(one-carbon compound metabolic process)|GO:0008270(zinc ion binding)|GO:0012505(endomembrane system)	TGCTCCGAGAACGTTTCTTGGACCATCCTTGGCAAGGTAATCTTTTAAGACATGTACATA	1.74496	10.4518	5.98873	6.90406e-06	0.000874049	3.9295
34323	65	35	A_84_P209948	A_84_P209948	FALSE	NM_128847	NM_128847	817848	AT2G32870	meprin and TRAF homology domain-containing protein / MATH domain-containing protein	At.43883	tair|AT2G32870.1|ref|NM_128847|ta|TA40394_3702|tc|TC287261	chr2:13951865-13951806	meprin and TRAF homology domain-containing protein / MATH domain-containing protein [AT2G32870.1]	GO:0003674(molecular_function)|GO:0005575(cellular_component)|GO:0008150(biological_process)	TGTTACAATAACGTTCAACCGAATCCGTTGCTGCAAATTCTCTTATGGAGAAGAATGCAT	1.69774	7.54351	3.38049	0.00291783	0.0421909	-1.90389
8387	217	58	A_84_P19490	A_84_P19490	FALSE	NM_118036	NM_118036	827655	NCED4	NCED4 (NINE-CIS-EPOXYCAROTENOID DIOXYGENASE 4)	At.1927	tair|AT4G19170.1|ref|NM_118036|ta|TA36136_3702|ta|TA36137_3702	chr4:10483570-10483629	NCED4 (NINE-CIS-EPOXYCAROTENOID DIOXYGENASE 4) [AT4G19170.1]	GO:0010287(plastoglobule)	GCGAAGGGTTCCGTACGGATTCCATGGGTTATTTGTCAAGGAAAGTGACCTTAATAAGCT	1.69591	10.5147	5.51533	2.00124e-05	0.00171306	2.89822
9448	211	145	A_84_P94979	A_84_P94979	FALSE	NM_121811	NM_121811	831310	AT5G18060	auxin-responsive protein, putative	At.31476	tair|AT5G18060.1|ref|NM_121811|ug|BE037961|ta|TA44049_3702	chr5:5976171-5976230	auxin-responsive protein, putative [AT5G18060.1]	GO:0003674(molecular_function)|GO:0009733(response to auxin stimulus)	ACTTGAACCAGCCTTCTTTTCAAGCTCTGCTCAGTAAATCCGAAGAAGAGTTTGGGTTCG	1.67514	8.11692	5.74457	1.19157e-05	0.00123663	3.40082
28652	98	157	A_84_P10447	A_84_P10447	FALSE	NM_106370	NM_106370	844057	AT1G77210	sugar transporter, putative	At.10767	tair|AT1G77210.1|ref|NM_106370|ta|TA44615_3702|ta|CNS0AAT8	chr1:29014022-29013963	sugar transporter, putative [AT1G77210.1]	GO:0005351(sugar:hydrogen symporter activity)|GO:0006810(transport)|GO:0008643(carbohydrate transport)|GO:0015144(carbohydrate transmembrane transporter activity)|GO:0016020(membrane)	CCGGAGACGAAACAGGTTCCGATTGAAGAGGTTTATCTTCTTTGGAGACAGCATTGGTTA	1.66174	8.85475	5.36868	2.79642e-05	0.00213323	2.57383
17683	162	166	A_84_P761404	A_84_P761404	FALSE	NM_001084729	NM_001084729	5008019	AT3G21460	electron carrier/ protein disulfide oxidoreductase	At.69241	tair|AT3G21460.1|ref|NM_001084729|ug|EF183447	chr3:7557593-7557534	electron carrier/ protein disulfide oxidoreductase [AT3G21460.1]	GO:0009055(electron carrier activity)|GO:0015035(protein disulfide oxidoreductase activity)|GO:0045454(cell redox homeostasis)	GCTGGTGCTTTGTGGCTTTAGCACTCGTTTGATCTTTACTTTGACCTTTGAAAGTCTCTT	1.66164	6.79598	3.51117	0.00215315	0.0350244	-1.61509
33690	68	112	A_84_P806966	A_84_P806966	FALSE	NM_129623	NM_129623	818656	ATEXPA8	ATEXPA8 (ARABIDOPSIS THALIANA EXPANSIN A8)	At.70279	tair|AT2G40610.1|ref|NM_129623|ta|TA26703_3702|ta|TA26689_3702	chr2:16956227-16956168	ATEXPA8 (ARABIDOPSIS THALIANA EXPANSIN A8) [AT2G40610.1]	GO:0003674(molecular_function)|GO:0005576(extracellular region)|GO:0006949(syncytium formation)|GO:0009826(unidimensional cell growth)|GO:0009828(plant-type cell wall loosening)|GO:0009831(plant-type cell wall modification during multidimensional cell growth)|GO:0012505(endomembrane system)	GACAAACCTACCAAGGTGGTCAGTTCTGATCCAAACCATCATCCACATCTCTCTGTTTTG	1.6559	8.47558	3.87997	0.000906937	0.0200574	-0.788646
26626	110	129	A_84_P10170	A_84_P10170	FALSE	NM_121052	NM_121052	830878	FLC	FLC (FLOWERING LOCUS C); transcription factor	At.1629	tair|AT5G10140.1|ref|NM_121052|ug|AF116527|ta|TA40895_3702	chr5:3174832-3173781	FLC (FLOWERING LOCUS C); transcription factor [AT5G10140.1]	GO:0003700(transcription factor activity)|GO:0009266(response to temperature stimulus)|GO:0009910(negative regulation of flower development)|GO:0010048(vernalization response)|GO:0016566(specific transcriptional repressor activity)|GO:0042752(regulation of circadian rhythm)|GO:0043234(protein complex)	TTTTGGCTAGCCAGATGGAGAATAATCATCATGTGGGAGCAGAAGCTGAGATGGAGATGT	1.64125	8.04625	7.08412	6.53775e-07	0.000188229	6.20481
9192	212	148	A_84_P81739	A_84_P81739	FALSE	NM_124061	NM_124061	834735	AT5G46900	protease inhibitor/seed storage/lipid transfer protein (LTP) family protein	At.26820	tair|AT5G46900.1|ref|NM_124061|ta|TA35917_3702|ta|H76793	chr5:19057552-19057493	protease inhibitor/seed storage/lipid transfer protein (LTP) family protein [AT5G46900.1]	GO:0006869(lipid transport)|GO:0008289(lipid binding)|GO:0012505(endomembrane system)	AAGATTGCTCTTCTCCTCATCTTCAATGTCATCTTCTTCACTTTAGTCAGCTCGACTTCA	1.60979	8.56498	4.74428	0.000118721	0.00532006	1.17259
28975	96	22	A_84_P23174	A_84_P23174	FALSE	NM_115132	NM_115132	824438	AT3G52720	carbonic anhydrase family protein	At.1740	tair|AT3G52720.1|ref|NM_115132|ug|AY054466|ta|TA43722_3702	chr3:19549858-19549799	carbonic anhydrase family protein [AT3G52720.1]	GO:0004089(carbonate dehydratase activity)|GO:0006730(one-carbon compound metabolic process)|GO:0008270(zinc ion binding)|GO:0012505(endomembrane system)	GGAGAGTTGAGATGTTCCACGACCACGAGCGTGTCGATAAAAAAGAAACCGGTAACAAAA	1.60875	11.9289	5.11161	5.05204e-05	0.0030937	2.00039
6913	226	115	A_84_P795531	A_84_P795531	FALSE			841319	AT1G48970	GTP binding / translation initiation factor	At.67916	ug|AK221530	chr1:18121279-18121338	Arabidopsis thaliana mRNA for hypothetical protein, complete cds, clone: RAFL07-68-H12 [AK221530]	GO:0003743(translation initiation factor activity)|GO:0005525(GTP binding)|GO:0005851(eukaryotic translation initiation factor 2B complex)|GO:0006413(translational initiation)	AGGATTGACCAAAACGGTGGGGAGATTTGCTAAATGGCCTAAACCTTGTTTTCAAGTAAT	1.59292	8.75445	6.23997	3.96669e-06	0.000585408	4.46581
19733	150	146	A_84_P843011	A_84_P843011	FALSE	NM_100579	NM_100579	837216	AT1G07050	CONSTANS-like protein-related	At.42316	tair|AT1G07050.1|ref|NM_100579|ta|TA45974_3702|tc|NP303026	chr1:2164859-2164800	CONSTANS-like protein-related [AT1G07050.1]	GO:0003674(molecular_function)|GO:0005575(cellular_component)|GO:0008150(biological_process)	AATAAGCCGACGGATTATGAAGACAAAGACTTGGGTCTGAAGCTGAATCTGAACCATCAA	1.58984	9.89215	5.80857	1.03206e-05	0.00115522	3.54008
13184	189	153	A_84_P19997	A_84_P19997	FALSE	NM_106125	NM_106125	843806	AT1G74670	gibberellin-responsive protein, putative	At.24065	tair|AT1G74670.1|ref|NM_106125|ug|AK229086|ta|TA33339_3702	chr1:28057480-28057539	gibberellin-responsive protein, putative [AT1G74670.1]	GO:0003674(molecular_function)|GO:0009739(response to gibberellin stimulus)|GO:0009740(gibberellic acid mediated signaling)|GO:0012505(endomembrane system)	ACGTACGGCAACAAACAAGTGTGTCCTTGTTACAACAACTGGAAGACTCAACAAGGTGGA	1.58115	11.6937	5.75698	1.15879e-05	0.00121676	3.42785
35114	60	153	A_84_P789200	A_84_P789200	FALSE			NA			At.44158	ug|AY090965|ta|TA44750_3702|tc|TC299634	chr3:11512758-11512817	Arabidopsis thaliana At3g29646 mRNA sequence [AY090965]		ACCTGCCACGTGCCCGTGTTTATCTTTTGTTAAGACATGTGTCTATGAGCTGTATTGATA	1.56048	9.6448	10.385	1.38847e-09	1.98693e-06	12.0099
38517	40	147	A_84_P10923	A_84_P10923	FALSE	NM_116120	NM_116120	825429	AT3G62550	universal stress protein (USP) family protein	At.20280	tair|AT3G62550.1|ref|NM_116120|ug|AY035146|ta|TA32252_3702	chr3:23147986-23148045	universal stress protein (USP) family protein [AT3G62550.1]	GO:0003674(molecular_function)|GO:0006950(response to stress)	AGTATTGCGCCAAACGAGTCAAGTGTCCTGTGGTTATCGTCAAGAAGCAAGCTCAAGATA	1.56041	13.0198	5.51435	2.00571e-05	0.00171306	2.89606
30138	89	76	A_84_P19248	A_84_P19248	FALSE	NM_111021	NM_111021	821114	AT3G01550	triose phosphate/phosphate translocator, putative	At.18460	tair|AT3G01550.1|ref|NM_111021|ta|TA39412_3702|tc|NP332299	chr3:217029-216970	triose phosphate/phosphate translocator, putative [AT3G01550.1]	GO:0009507(chloroplast)|GO:0009670(triose-phosphate transmembrane transporter activity)|GO:0015297(antiporter activity)|GO:0015717(triose phosphate transport)|GO:0016020(membrane)|GO:0016021(integral to membrane)	GACTGCACTAGCTGGAGTATATTTGTACAGCAGAGCCAAACGAGTCCAAGTCAAACCAAA	1.52663	7.58136	5.80534	1.03956e-05	0.00115617	3.53306
22492	134	68	A_84_P188764	A_84_P188764	FALSE	NM_116671	NM_116671	825753	AT4G04330	hypothetical protein	At.34032	tair|AT4G04330.1|ref|NM_116671|ug|AY045782|ta|T75927	chr4:2116643-2116584	similar to unnamed protein product [Vitis vinifera] (GB:CAO69665.1) [AT4G04330.1]		CACTTGAAACCGTTTGTACATACATATACATACCATTGTGCTATGTTACTCCCAGGTTTT	1.52002	11.3573	7.69889	1.86688e-07	7.93447e-05	7.40623
16603	169	115	A_84_P855355	A_84_P855355	FALSE	NM_124352	NM_124352	835037	ATFRO7/FRO7	ATFRO7/FRO7 (FERRIC REDUCTION OXIDASE 7); ferric-chelate reductase/ oxidoreductase	At.7122	tair|AT5G49740.1|tair|AT5G49730.1|ref|NM_124352|ref|NM_124351	chr5:20223184-20222923	ATFRO7/FRO7 (FERRIC REDUCTION OXIDASE 7); ferric-chelate reductase/ oxidoreductase [AT5G49740.1]	GO:0000293(ferric-chelate reductase activity)|GO:0006118(electron transport)|GO:0016020(membrane)|GO:0016491(oxidoreductase activity)	CACCACTATTCCTTATGGCACCAGACCGGCCTTTAGAGAGATATTTGAGTCATTGAATGG	1.51643	9.36993	4.59256	0.000169388	0.00675813	0.828638
28585	98	122	A_84_P751348	A_84_P751348	FALSE	NM_102087	NM_102087	838844	ATUGT85A5	ATUGT85A5 (UDP-GLUCOSYL TRANSFERASE 85A5); transferase, transferring glycosyl groups	At.15676	tair|AT1G22370.1|ref|NM_102087|ta|TA44746_3702|tc|TC290968	chr1:7898157-7898098	ATUGT85A5 (UDP-GLUCOSYL TRANSFERASE 85A5); transferase, transferring glycosyl groups [AT1G22370.1]	GO:0008152(metabolic process)|GO:0015020(glucuronosyltransferase activity)|GO:0016757(transferase activity, transferring glycosyl groups)	CGTCGGAACTAAATTTTCAGATGGTCGTTGACAAGGTTCTTTTAGGGGAGTAGAGAGACT	1.48524	9.30954	6.22132	4.13222e-06	0.000597264	4.42627
12847	191	147	A_84_P792367	A_84_P792367	FALSE	NM_127861	NM_127861	816827	AT2G22960	serine carboxypeptidase S10 family protein	At.64990	tair|AT2G22960.1|ref|NM_127861|ug|CB265007|tc|NP456258	chr2:9779806-9779955	serine carboxypeptidase S10 family protein [AT2G22960.1]	GO:0004185(serine carboxypeptidase activity)|GO:0006508(proteolysis)|GO:0012505(endomembrane system)	ACCTATGCCAATAAGATGACATATGCTACTATCAAGGGAGGTGGACACACTGCAGAGTAT	1.47664	10.5625	4.54723	0.000188404	0.00722222	0.725739
25874	114	104	A_84_P196504	A_84_P196504	FALSE	NM_121806	NM_121806	831668	AT5G18010	auxin-responsive protein, putative	At.31481	tair|AT5G18010.1|ref|NM_121806|ug|AK229287|ta|TA47294_3702	chr5:5963166-5963107	auxin-responsive protein, putative [AT5G18010.1]	GO:0003674(molecular_function)|GO:0009733(response to auxin stimulus)	TTGAGCCAACCGTCATTTCAAGCTCTGCTCAGTAAATCCGAAGAAGAGTTTGGGTTTGCT	1.45981	7.16172	4.7084	0.000129114	0.00556032	1.09135
14111	183	170	A_84_P544465	A_84_P544465	FALSE	NM_179381	NM_179381	839585	AT1G26945	transcription regulator	At.44742	tair|AT1G26945.1|ref|NM_179381|ta|TA41667_3702|ta|BP656312	chr1:9352663-9352722	transcription regulator [AT1G26945.1]	GO:0005634(nucleus)|GO:0009507(chloroplast)|GO:0030528(transcription regulator activity)|GO:0045449(regulation of transcription)	TCCAGACCTGGCGTATAGTAGCCTGTGTATCATGAGATCCTCTAATATTTATGATTAATG	1.44765	9.08303	4.42944	0.000248512	0.00841758	0.458105
25680	115	152	A_84_P182154	A_84_P182154	FALSE	NM_124351	NM_124351	835036	ATFRO6/FRO6	ATFRO6/FRO6 (FERRIC REDUCTION OXIDASE 6); ferric-chelate reductase/ oxidoreductase	At.29770	tair|AT5G49730.1|ref|NM_124351|ug|AY091140|ta|TA32692_3702	chr5:20218586-20218527	ATFRO6/FRO6 (FERRIC REDUCTION OXIDASE 6); ferric-chelate reductase/ oxidoreductase [AT5G49730.1]	GO:0000293(ferric-chelate reductase activity)|GO:0006118(electron transport)|GO:0009416(response to light stimulus)|GO:0016020(membrane)|GO:0016491(oxidoreductase activity)	CTCTAACGATGCTTTCAAGGCCAAAGAACATTATGGAAGGAAATTCGAAGACAAATTGAT	1.44693	10.1233	4.39073	0.000272212	0.00895042	0.370124
20657	145	167	A_84_P23180	A_84_P23180	FALSE	NM_115240	NM_115240	824547	AT3G53800	armadillo/beta-catenin repeat family protein	At.1396	tair|AT3G53800.1|ref|NM_115240|ta|TA44293_3702|tc|TC286763	chr3:19943501-19943560	armadillo/beta-catenin repeat family protein [AT3G53800.1]	GO:0005488(binding)|GO:0005575(cellular_component)|GO:0008150(biological_process)	ATAGTCTTTGGACCGTGTGTTATGATGAACCGTCCCTTCTAAGAGAAAGAGGTCTGGTCT	1.44149	10.3701	8.77289	2.35888e-08	1.81327e-05	9.37055
17486	164	49	A_84_P16167	A_84_P16167	FALSE	NM_102099	NM_102099	838856	AT1G22500	zinc finger (C3HC4-type RING finger) family protein	At.68564	tair|AT1G22500.1|ref|NM_102099|ta|TA35898_3702|ta|BP565682	chr1:7950632-7950691	zinc finger (C3HC4-type RING finger) family protein [AT1G22500.1]	GO:0005515(protein binding)|GO:0008270(zinc ion binding)|GO:0012505(endomembrane system)	TCACCGTTTGATCGGTTATTTACTGGGAAGAAAAATGCCGGTGAGCGTTCGTACCTTCAA	1.43885	12.1215	8.12522	8.06447e-08	4.49859e-05	8.2064
12257	194	138	A_84_P729644	A_84_P729644	FALSE			NA			At.51125	ug|AY334555|ta|TA52630_3702|tc|TC310271	chr2:15410368-15410309	Arabidopsis thaliana At4-2 mRNA, complete sequence [AY334555]		TTTCCTCGATGTGGGATTGAAGAAGAAGAAGATGTCTGTATCTTCTTCCCTTTGAGAGTT	1.43682	7.22786	3.46196	0.00241471	0.0374583	-1.72416
33347	70	118	A_84_P784410	A_84_P784410	FALSE	NM_115421	NM_115421	824729	ATDFD	ATDFD (A. THALIANA DHFS-FPGS HOMOLOG D); tetrahydrofolylpolyglutamate synthase	At.1694	tair|AT3G55630.3|tair|AT3G55630.2|tair|AT3G55630.1|ref|NM_115421	chr3:20650118-20650177	ATDFD (A. THALIANA DHFS-FPGS HOMOLOG D); tetrahydrofolylpolyglutamate synthase [AT3G55630.3]	GO:0004326(tetrahydrofolylpolyglutamate synthase activity)|GO:0005829(cytosol)|GO:0006730(one-carbon compound metabolic process)	TCTAAAGGCAAAGAAGAAGAGAAGAGTTTCGTTTTCTCGTCACTTCCTGTGGCTGTTGAC	1.43192	9.87664	5.27491	3.46731e-05	0.00244624	2.36533
4449	240	114	A_84_P829564	A_84_P829564	FALSE	NM_120132	NM_120132	830126	AT4G39710	immunophilin, putative / FKBP-type peptidyl-prolyl cis-trans isomerase, putative	At.693	tair|AT4G39710.1|ref|NM_120132|ta|TA46492_3702|tc|TC298004	chr4:18427467-18427408	immunophilin, putative / FKBP-type peptidyl-prolyl cis-trans isomerase, putative [AT4G39710.1]	GO:0003755(peptidyl-prolyl cis-trans isomerase activity)|GO:0005528(FK506 binding)|GO:0006457(protein folding)|GO:0009535(chloroplast thylakoid membrane)|GO:0009543(chloroplast thylakoid lumen)	GTAAACTTCAGATTCCACCTAAGTTAGCTTATGGACCAGAGCCTGCAGGATGCTTTTCTG	1.42857	10.2415	5.36585	2.81461e-05	0.00213816	2.56754
25333	117	166	A_84_P819992	A_84_P819992	FALSE	NM_119386	NM_119386	829368	AT4G32340	hypothetical protein	At.2033	tair|AT4G32340.1|ref|NM_119386|ta|TA35318_3702|tc|TC299157	chr4:15613889-15613830	binding [AT4G32340.1]		TATTACGAAGAGATGATCCAACGTTATCCCGGAGACACTCTCCTTCTCTCTAACTACGCT	1.41062	11.5748	7.66824	1.98484e-07	8.23961e-05	7.34768
12788	191	96	A_84_P19244	A_84_P19244	FALSE	NM_001084642	NM_001084642	819679	AT3G05160	sugar transporter, putative	At.70075	tair|AT3G05160.1|tair|AT3G05160.2|ref|NM_001084642|ref|NM_111388	chr3:1453386-1453327	sugar transporter, putative [AT3G05160.1]	GO:0005351(sugar:hydrogen symporter activity)|GO:0006810(transport)|GO:0008643(carbohydrate transport)|GO:0015144(carbohydrate transmembrane transporter activity)|GO:0016020(membrane)	TACATATTTGCGATGGTGGGGGGATTGTCATTGCTTTTTATATGGATGCTCGTGCCGGAA	1.40573	10.3729	6.44637	2.53083e-06	0.000440747	4.9002
30899	85	83	A_84_P141619	A_84_P141619	FALSE	NM_105358	NM_105358	843005	AT1G66870	glycosyl hydrolase family protein 17	At.66871	tair|AT1G66870.1|ref|NM_105358|ta|TA48923_3702|tc|TC309150	chr1:024949257-024949198	glycosyl hydrolase family protein 17 [AT1G66870.1]	GO:0003674(molecular_function)|GO:0008150(biological_process)|GO:0012505(endomembrane system)	CTGGTCAAGTCGTTACTGCTGATCCAAGTTATGGTAGTTGTGTGTATACATAGATTACAT	1.4052	7.38847	4.54547	0.000189183	0.00723383	0.721747
28311	100	159	A_84_P751876	A_84_P751876	FALSE			3766703	AT1G11803	pseudo		tair|AT1G11803.1	chr1:3987817-3987758	pseudogene, auxin responsive protein, blastp match of 74% identity and 1.2e-15 P-value to GP [AT1G11803.1]		GTGGCTTAGCGATTCCTTGTCCTGAAGATACCTACATCACTGCAAATCCAACATTTTGTT	1.38684	7.30856	3.96711	0.0007387	0.0176286	-0.591668
33222	71	28	A_84_P15930	A_84_P15930	FALSE	NM_102686	NM_102686	839822	AT1G29460	auxin-responsive protein, putative	At.40736	tair|AT1G29460.1|ref|NM_102686|ug|AK228996|ta|TA48250_3702	chr1:10307657-10307598	auxin-responsive protein, putative [AT1G29460.1]	GO:0003674(molecular_function)|GO:0005739(mitochondrion)|GO:0009733(response to auxin stimulus)	AGATGCTCTATGCAACCACAAGAACAACAGAGTGGTTATACCCAACAATTACTTGTATTT	1.38496	7.72626	5.20713	4.05248e-05	0.00270931	2.21413
5576	234	69	A_84_P22555	A_84_P22555	FALSE	NM_102691	NM_102691	839828	SAUR68	SAUR68 (SMALL AUXIN UPREGULATED 68)	At.40731	tair|AT1G29510.1|ref|NM_102691|ug|DR371517|ta|TA38531_3702	chr1:10323012-10323071	SAUR68 (SMALL AUXIN UPREGULATED 68) [AT1G29510.1]	GO:0003674(molecular_function)|GO:0009733(response to auxin stimulus)	TGTTGATGTCAATCTCTAGTGCTAAGTGTTCTTTACAATGTTCTTTGCTACAGCAAGAAC	1.37279	8.5847	6.24122	3.95582e-06	0.000585408	4.46847
32770	74	81	A_84_P814660	A_84_P814660	FALSE		NM_123275	833906	AT5G39130	germin-like protein, putative	At.49103	tair|AT5G39130.1|tair|AT5G39190.1|tair|AT5G39190.2|tair|AT5G39160.1	chr5:15683175-15683116	germin-like protein, putative [AT5G39130.1]	GO:0008150(biological_process)|GO:0030145(manganese ion binding)|GO:0031012(extracellular matrix)|GO:0045735(nutrient reservoir activity)|GO:0046872(metal ion binding)	CCTTGTCGAAGGAACATTATACGTCGGTTTGGTCTCTTCCAATCAAGATAACAACCGGTT	1.37088	9.73588	5.32337	3.10233e-05	0.00227425	2.47317
5272	235	168	A_84_P255730	A_84_P255730	FALSE	NM_148603	NM_148603	842223	AT1G58725	GDSL-motif lipase, putative	At.50953	tair|AT1G58725.1|ref|NM_148603	chr1:21776104-21775958	GDSL-motif lipase, putative [AT1G58725.1]	GO:0004091(carboxylesterase activity)|GO:0005575(cellular_component)|GO:0006629(lipid metabolic process)|GO:0016298(lipase activity)	CCCGTCGGTTGTGTTCCACTCCAAAGAACAGTTTTTGGAGATAAAGAGCTAGATGGTGTT	1.34481	6.50518	6.60956	1.78091e-06	0.000357653	5.23951
6357	229	38	A_84_P21901	A_84_P21901	FALSE	NM_100560	NM_100560	837195	AT1G06830	glutaredoxin family protein	At.12096	tair|AT1G06830.1|ref|NM_100560|ug|DR380580|ta|TA41939_3702	chr1:2097426-2097485	glutaredoxin family protein [AT1G06830.1]	GO:0006118(electron transport)|GO:0012505(endomembrane system)|GO:0030508(thiol-disulfide exchange intermediate activity)	AAGTAATGTCCATGCACCTAAGCAGCTCGCTCGTTCCCCTAGTGAAGCCATATTTATGTT	1.34276	9.34689	3.41387	0.00270031	0.0402017	-1.83036
26858	109	5	A_84_P22300	A_84_P22300	FALSE	NM_116899	NM_116899	826384	AT4G08300	nodulin MtN21 family protein	At.33762	tair|AT4G08300.1|ref|NM_116899|ta|TA48464_3702|ta|AA586279	chr4:5248067-5248126	nodulin MtN21 family protein [AT4G08300.1]	GO:0016020(membrane)	ATCACCAACACATCGACAAAAGTGGAGGGTGGTGGTATTACCAGTGAAGTAAACGAAGGT	1.33631	9.61604	3.85345	0.000965339	0.0207967	-0.848501
36416	52	100	A_84_P141269	A_84_P141269	FALSE	NM_121810	NM_121810	830999	AT5G18050	auxin-responsive protein, putative	At.31477	tair|AT5G18050.1|ref|NM_121810|ta|CB261851|tc|TC310915	chr5:5974785-5974726	auxin-responsive protein, putative [AT5G18050.1]	GO:0003674(molecular_function)|GO:0009733(response to auxin stimulus)	GAAGATGAGTTTGGGTTTGATCATCCGATGGGGGGCTTAACGATACCTTGTCATGAAGAT	1.33479	8.71686	3.8897	0.000886401	0.0197613	-0.766673
7961	220	59	A_84_P19713	A_84_P19713	FALSE	NM_102685	NM_102685	839821	AT1G29450	auxin-responsive protein, putative	At.40737	tair|AT1G29450.1|ref|NM_102685|ug|DR374568|ta|TA47963_3702	chr1:10306037-10305978	auxin-responsive protein, putative [AT1G29450.1]	GO:0003674(molecular_function)|GO:0009733(response to auxin stimulus)	GTGCTAGATGTTCTTCCCAATGCTCTTTGAAACTACAAGAACGTAGTACTCAACAATTGC	1.33396	8.08114	5.97571	7.10662e-06	0.000896514	3.90149
9362	211	148	A_84_P810164	A_84_P810164	FALSE	NM_105873	NM_105873	843546	PATL1	PATL1 (PATELLIN 1); transporter	At.43384	tair|AT1G72150.1|ref|NM_105873|ta|TA28428_3702|ta|TA28449_3702	chr1:27152281-27152340	PATL1 (PATELLIN 1); transporter [AT1G72150.1]	GO:0005215(transporter activity)|GO:0006810(transport)|GO:0016021(integral to membrane)	AACCTATTACCGATAAGGAGGTTACTATTCCTACCCCTGTGGCAGAGAAAGAGGAAGTTG	1.33187	11.0257	4.88952	8.45892e-05	0.00426542	1.50087
23216	130	149	A_84_P24047	A_84_P24047	FALSE	NM_113091	NM_113091	821753	AT3G21950	S-adenosyl-L-methionine:carboxyl methyltransferase family protein	At.53427	tair|AT3G21950.1|ref|NM_113091|tc|NP226444	chr3:7736106-7736165	S-adenosyl-L-methionine:carboxyl methyltransferase family protein [AT3G21950.1]	GO:0003674(molecular_function)|GO:0005575(cellular_component)|GO:0008150(biological_process)	TGATCGGCTCTTTGACAAGTATATATATCATGCATGTCAACGTTACGATACCTTGCGCAA	1.32891	6.77032	4.47133	0.000225194	0.00792865	0.553306
18998	155	85	A_84_P853457	A_84_P853457	FALSE	NM_001084553	NM_001084553	818532	PPL2	PPL2 (PSBP-LIKE PROTEIN 2); calcium ion binding	At.37167	tair|AT2G39470.3|tair|AT2G39470.1|tair|AT2G39470.2|ref|NM_001084553	chr2:16483805-16483957	PPL2 (PSBP-LIKE PROTEIN 2); calcium ion binding [AT2G39470.3]	GO:0005509(calcium ion binding)|GO:0009535(chloroplast thylakoid membrane)|GO:0009543(chloroplast thylakoid lumen)|GO:0009654(oxygen evolving complex)|GO:0015979(photosynthesis)|GO:0030095(chloroplast photosystem II)	GCAACTTTGCTTCTTGCTGAAGAGATACAAAAAAGCTACTCGCCTTTTGTGGATCGAGAA	1.32469	9.26036	5.54178	1.8845e-05	0.00165062	2.95649
27403	105	106	A_84_P21264	A_84_P21264	FALSE	NM_114697	NM_114697	823994	BT2	BT2 (BTB AND TAZ DOMAIN PROTEIN 2); protein binding / transcription factor/ transcription regulator	At.21922	tair|AT3G48360.1|ref|NM_114697|ta|TA28598_3702|ta|BX836638	chr3:17919555-17919496	BT2 (BTB AND TAZ DOMAIN PROTEIN 2); protein binding / transcription factor/ transcription regulator [AT3G48360.1]	GO:0003700(transcription factor activity)|GO:0005515(protein binding)|GO:0005634(nucleus)|GO:0030528(transcription regulator activity)|GO:0051973(positive regulation of telomerase activity)	TTCTGGTGACAAGGGTTGTGTCTGCAAAAGCTATGACGTCGTTGTGTCAGTCAAAGAAGA	1.30629	12.1753	4.61194	0.00016186	0.00652961	0.872614
35664	57	73	A_84_P814654	A_84_P814654	FALSE		NM_123281	833914	GLP2A	GLP2A (GERMIN-LIKE PROTEIN 2A); manganese ion binding / metal ion binding / nutrient reservoir	At.65	tair|AT5G39190.1|tair|AT5G39190.2|tair|AT5G39160.1|tair|AT5G39160.2	chr5:15710123-15710064	GLP2A (GERMIN-LIKE PROTEIN 2A); manganese ion binding / metal ion binding / nutrient reservoir [AT5G39190.1]	GO:0008150(biological_process)|GO:0012505(endomembrane system)|GO:0030145(manganese ion binding)|GO:0045735(nutrient reservoir activity)|GO:0046872(metal ion binding)|GO:0048046(apoplast)	TTATCACAATTGCCAACACTGTTTTTGGGTCCAATCCTCCGATTTATCCAGAGCTTCTTG	1.30038	9.62699	4.95228	7.30955e-05	0.00390065	1.64237
32551	75	10	A_84_P272980	A_84_P272980	FALSE	NM_121813	NM_121813	830267	AT5G18080	auxin-responsive protein, putative	At.54894	tair|AT5G18080.1|ref|NM_121813	chr5:5983933-5983992	auxin-responsive protein, putative [AT5G18080.1]	GO:0003674(molecular_function)|GO:0009733(response to auxin stimulus)	TGTACGTAGGAGAGAGCCAGAAGAAGAGATATTTGGTGCCTGTCTCATATTTAAACCAGC	1.27012	7.84098	3.45032	0.00248096	0.038057	-1.74989
32991	72	150	A_84_P16334	A_84_P16334	FALSE	NM_128483	NM_128483	817478	AT2G29290	tropinone reductase, putative / tropine dehydrogenase, putative	At.38495	tair|AT2G29290.1|tair|AT2G29290.2|ref|NM_128483|ref|NM_001124936	chr2:12594458-12594606	tropinone reductase, putative / tropine dehydrogenase, putative [AT2G29290.1]	GO:0008152(metabolic process)|GO:0016491(oxidoreductase activity)	TCACAACTCCTTTGATTAGTGATCTTCTCAGTGTTGAGGAGATGAAAAAAGAAGCAGAGG	1.26751	10.1758	4.43261	0.000246661	0.00838261	0.465327
34003	66	166	A_84_P759704	A_84_P759704	FALSE	NM_114007	NM_114007	822906	AT3G31415	terpene synthase/cyclase family protein	At.53617	tair|AT3G31415.1|tair|AT3G32030.1|ref|NM_114007|ref|NM_114026	chr3:12786789-12786730	terpene synthase/cyclase family protein [AT3G31415.1]	GO:0000287(magnesium ion binding)|GO:0005575(cellular_component)|GO:0016829(lyase activity)	GCACGCTTGTTCGATGTGTTTTGCAAGAATAGTAATGATGAATTCACCTATCCGCATGGA	1.2657	6.831	4.51067	0.000205301	0.007502	0.642697
15275	177	51	A_84_P766073	A_84_P766073	FALSE			3771302	AT5G35796	pseudo	At.65578	tair|AT5G35796.1|ug|AY085891|ta|TA49192_3702|tc|TC285948	chr5:13986044-13985985	pseudogene, similar to Putative protein kinase, blastp match of 29% identity and 1.6e-16 P-value to GP [AT5G35796.1]		TTTCTTCCACAGTGGTCCTCTCAAACCAGACTTAAAACACACAAAGGCATTGCTACCAAG	1.26382	9.39627	4.69248	0.000134017	0.00571984	1.05527
39443	34	166	A_84_P789523	A_84_P789523	FALSE	NM_180427	NM_180427	831795	AT5G03545	hypothetical protein	At.4877	tair|AT5G03545.1|ref|NM_180427|ug|DR371846|ug|AF055372	chr5:895309-895368	unknown protein [AT5G03545.1]	GO:0003674(molecular_function)|GO:0005575(cellular_component)|GO:0008150(biological_process)	TGTTATCCCGTGTAATGCACCATTCAGGTGTGTTCCTATGTGTGTGTGAGGAATAAAAGA	1.26381	13.3712	4.3505	0.000299254	0.00954753	0.278675
9531	210	150	A_84_P11207	A_84_P11207	FALSE	NM_102690	NM_102690	839827	AT1G29500	auxin-responsive protein, putative	At.17838	tair|AT1G29500.1|ref|NM_102690|ta|TA37051_3702|tc|TC296170	chr1:10321607-10321666	auxin-responsive protein, putative [AT1G29500.1]	GO:0003674(molecular_function)|GO:0005634(nucleus)|GO:0005730(nucleolus)|GO:0009733(response to auxin stimulus)	TGTTAATGTCAATCTCTAGTGCTAGATGTTCTTTGCAAAAACAAGAACAGAGTACTCAAC	1.22835	8.6508	4.50394	0.000208575	0.00755974	0.627402
3770	244	112	A_84_P23062	A_84_P23062	FALSE	NM_111304	NM_111304	819588	AT3G04330	trypsin and protease inhibitor family protein / Kunitz family protein	At.53178	tair|AT3G04330.1|ref|NM_111304|tc|NP502774	chr3:1146278-1146337	trypsin and protease inhibitor family protein / Kunitz family protein [AT3G04330.1]	GO:0004866(endopeptidase inhibitor activity)|GO:0008150(biological_process)|GO:0012505(endomembrane system)	GTTTATCCAACGATTATCCAATATATAGGTTGTTATCCAAGAAGTTCTCTGGAGAAATGG	1.22649	8.0973	4.28304	0.000350798	0.0105955	0.125319
9593	210	26	A_84_P13191	A_84_P13191	FALSE	NM_122118	NM_122118	832234	AT5G21100	L-ascorbate oxidase, putative	At.23158	tair|AT5G21100.1|ref|NM_122118|ta|TA43457_3702|ta|BP637913	chr5:7170641-7170700	L-ascorbate oxidase, putative [AT5G21100.1]	GO:0005507(copper ion binding)|GO:0012505(endomembrane system)|GO:0016491(oxidoreductase activity)	ATTGGTAAGATGGAGATACCGGATGAAGCGCTTGGTTGTGGATTAACCAGGAAATGGCTT	1.22648	11.3902	6.49425	2.28208e-06	0.000417964	5.00013
5478	234	96	A_84_P842688	A_84_P842688	FALSE	NM_105990	NM_105990	843665	SCPL4	SCPL4 (serine carboxypeptidase-like 4); serine carboxypeptidase	At.52494	tair|AT1G73310.1|ref|NM_105990|tc|NP282092|tc|NP305263	chr1:27566535-27566476	SCPL4 (serine carboxypeptidase-like 4); serine carboxypeptidase [AT1G73310.1]	GO:0004185(serine carboxypeptidase activity)|GO:0006508(proteolysis)|GO:0012505(endomembrane system)	TTTACACCAAAGGAAACCTTTATGATGTTCCAAAGGTGGATCAATGGCCAACCTCTGTGA	1.22314	9.60232	5.79786	1.05714e-05	0.00116845	3.51681
10027	208	7	A_84_P751365	A_84_P751365	FALSE	NM_202246	NM_202246	841089	AT1G45201	hypothetical protein	At.44335	tair|AT1G45201.1|tair|AT1G45201.2|ref|NM_202246|ref|NM_179441	chr1:17129841-17129900	similar to triacylglycerol lipase [Arabidopsis thaliana] (TAIR:AT5G42930.1); similar to lipase class 3 family protein [Arabidopsis thaliana] (TAIR:AT5G67050.1); similar to unnamed protein product [Vitis vinifera] (GB:CAO61357.1); contains InterPro domain Lipase, class 3; (InterPro:IPR002921) [AT1G45201.1]	GO:0003729(mRNA binding)|GO:0004806(triacylglycerol lipase activity)|GO:0006629(lipid metabolic process)|GO:0012505(endomembrane system)	GCCTAGAGTGCCCTTTGATGACAAGTACTTATTCTCATACAAGCACTATGGACCTTGCAA	1.21977	12.3571	4.08415	0.000560625	0.0146415	-0.326438
31808	79	136	A_84_P851718	A_84_P851718	FALSE	NM_119817	NM_119817	829806	BEE2	BEE2 (BR ENHANCED EXPRESSION 2); DNA binding / transcription factor	At.25403	tair|AT4G36540.1|tair|AT4G36540.2|ref|NM_119817|ref|NM_179177	chr4:17244908-17244967	BEE2 (BR ENHANCED EXPRESSION 2); DNA binding / transcription factor [AT4G36540.1]	GO:0003677(DNA binding)|GO:0003700(transcription factor activity)|GO:0005634(nucleus)|GO:0045449(regulation of transcription)	ACAGTGTCTTTACAACAGCTTGAGAACCGATTCTGTTTCCCATTTCTTCAGCCTCAAGTA	1.21463	10.5694	4.82635	9.80085e-05	0.00469035	1.35824
21257	141	158	A_84_P20872	A_84_P20872	FALSE	NM_105192	NM_105192	842826	AT1G65190	protein kinase family protein	At.11162	tair|AT1G65190.1|ref|NM_105192|ta|TA41150_3702|tc|TC287733	chr1:24219980-24219921	protein kinase family protein [AT1G65190.1]	GO:0004672(protein kinase activity)|GO:0005524(ATP binding)|GO:0005575(cellular_component)|GO:0006468(protein amino acid phosphorylation)	TAAAAAATATGGGTCAAATCTTAGAACAAGAGCTCTTTCAAATGAAAGCTTTCCGGATGC	1.21055	7.67585	4.55865	0.000183421	0.00711774	0.751656
3119	248	54	A_84_P833267	A_84_P833267	FALSE	NM_116519	NM_116519	828160	AT4G02850	phenazine biosynthesis PhzC/PhzF family protein	At.50315	tair|AT4G02850.1|ref|NM_116519|ta|TA50585_3702|tc|TC290832	chr4:1266594-1266535	phenazine biosynthesis PhzC/PhzF family protein [AT4G02850.1]	GO:0003824(catalytic activity)|GO:0009058(biosynthetic process)|GO:0012505(endomembrane system)	CAGAGAGTCTTGCTTACCGGGAAAGCTGTGACTGTCATGAAAGGCTCTATCTTAGTTTAA	1.20854	10.4474	4.41363	0.000257929	0.00867065	0.422175
25293	118	75	A_84_P79889	A_84_P79889	FALSE	NM_129156	NM_129156	818170	AT2G35970	harpin-induced family protein / HIN1 family protein / harpin-responsive family protein	At.66322	tair|AT2G35970.1|ref|NM_129156	chr2:15116722-15116781	harpin-induced family protein / HIN1 family protein / harpin-responsive family protein [AT2G35970.1]	GO:0003674(molecular_function)|GO:0005575(cellular_component)|GO:0008150(biological_process)	GAGGTAAAAGGACACAACTTTGACGCCGTCAATGTTTGCTTTTACTCTTTCTTCTTCTTT	1.20723	8.80527	3.66735	0.00149449	0.0275593	-1.26685
2011	255	59	A_84_P202818	A_84_P202818	FALSE	NM_120132	NM_120132	830126	AT4G39710	immunophilin, putative / FKBP-type peptidyl-prolyl cis-trans isomerase, putative	At.693	tair|AT4G39710.1|ref|NM_120132|ta|TA46492_3702|tc|TC292462	chr4:18427222-18427163	immunophilin, putative / FKBP-type peptidyl-prolyl cis-trans isomerase, putative [AT4G39710.1]	GO:0003755(peptidyl-prolyl cis-trans isomerase activity)|GO:0005528(FK506 binding)|GO:0006457(protein folding)|GO:0009535(chloroplast thylakoid membrane)|GO:0009543(chloroplast thylakoid lumen)	GGTAAAGGAACAAACAACTATGTATGTGATGTATATCACCAGGTGATTACTTTTGACAAG	1.20693	9.41817	5.2426	3.73472e-05	0.00256904	2.2933
753	262	26	A_84_P132955	A_84_P132955	FALSE	NM_123278	NM_123278	833910	AT5G39160	germin-like protein (GLP2a) (GLP5a)	At.49106	tair|AT5G39160.1|tair|AT5G39130.1|tair|AT5G39190.1|ref|NM_123278	chr5:15696914-15696855	germin-like protein (GLP2a) (GLP5a) [AT5G39160.1]	GO:0008150(biological_process)|GO:0012505(endomembrane system)|GO:0030145(manganese ion binding)|GO:0045735(nutrient reservoir activity)|GO:0046872(metal ion binding)|GO:0048046(apoplast)	TTCTTCTCAGGTCTCAATATGCCCGGGAACACCAATAATCAAGTTGGCTCTAATGTGACC	1.20692	8.62596	4.54233	0.000190584	0.0072469	0.714614
38111	42	110	A_84_P521210	A_84_P521210	FALSE	NM_203152	NM_203152	2746185	AT5G44005	hypothetical protein	At.48114	tair|AT5G44005.1|ref|NM_203152|ta|TA43289_3702|tc|TC300536	chr5:17722452-17722393	unknown protein [AT5G44005.1]	GO:0003674(molecular_function)|GO:0005739(mitochondrion)|GO:0008150(biological_process)	GGTCTCGCCGACGGTGATTTTAATTACATAGACGTTGCTATTATTGTCTATATATGGAGC	1.20437	9.36219	5.63165	1.5372e-05	0.00146737	3.15396
2365	253	31	A_84_P92099	A_84_P92099	FALSE	NM_128848	NM_128848	817849	AT2G32880	meprin and TRAF homology domain-containing protein / MATH domain-containing protein	At.38009	tair|AT2G32880.1|ref|NM_128848|ta|TA47236_3702|tc|NP456687	chr2:13956990-13956931	meprin and TRAF homology domain-containing protein / MATH domain-containing protein [AT2G32880.1]	GO:0003674(molecular_function)|GO:0005575(cellular_component)|GO:0008150(biological_process)	GGTGTCACAACGAAAAACAACCTGCTCAAGGGGTAGTCAAATTCATAACACACACGCAGT	1.20093	7.05911	5.41528	2.51379e-05	0.00198551	2.67714
6930	226	81	A_84_P112622	A_84_P112622	FALSE	NM_100910	NM_100910	837575	ATGSTU18	ATGSTU18 (GLUTATHIONE S-TRANSFERASE 29); glutathione transferase	At.11288	tair|AT1G10360.1|ref|NM_100910|ug|AY090957|ta|TA42215_3702	chr1:3395934-3395875	ATGSTU18 (GLUTATHIONE S-TRANSFERASE 29); glutathione transferase [AT1G10360.1]	GO:0004364(glutathione transferase activity)|GO:0005737(cytoplasm)|GO:0009407(toxin catabolic process)	TTGGGGAGCTTCTTAGGTTGGTGGAGAGTCGTCGAGTTGGATGCCAATCATAAATTTCTT	1.19865	11.1622	6.52049	2.15654e-06	0.000400993	5.05477
18534	157	164	A_84_P12094	A_84_P12094	FALSE	NM_122349	NM_122349	832512	AT5G24410	glucosamine/galactosamine-6-phosphate isomerase-related	At.23941	tair|AT5G24410.1|ref|NM_122349|ta|TA47865_3702|tc|TC292870	chr5:8332754-8332695	glucosamine/galactosamine-6-phosphate isomerase-related [AT5G24410.1]	GO:0005575(cellular_component)|GO:0005975(carbohydrate metabolic process)|GO:0006098(pentose-phosphate shunt)|GO:0009051(pentose-phosphate shunt, oxidative branch)|GO:0017057(6-phosphogluconolactonase activity)	ACGTAGAAGCTATCTGGTTTCTTGACCAAGCCGCTGCATCTAAGATCCCAAAAGGACTTT	1.19813	9.83973	6.17956	4.52889e-06	0.00064161	4.3376
36711	51	19	A_84_P267160	A_84_P267160	FALSE	NM_124060	NM_124060	834734	AT5G46890	protease inhibitor/seed storage/lipid transfer protein (LTP) family protein	At.49136	tair|AT5G46890.1|ref|NM_124060|ug|CF651775|ta|TA35918_3702	chr5:19054082-19054023	protease inhibitor/seed storage/lipid transfer protein (LTP) family protein [AT5G46890.1]	GO:0006869(lipid transport)|GO:0008289(lipid binding)|GO:0012505(endomembrane system)	AGAAATACTCTAACTGAAACTTTACTTCTTCATCAATGGCTTATTCTAAGGTTGCCCTTC	1.19722	8.25509	3.26416	0.00381822	0.0498777	-2.15855
4771	238	150	A_84_P526212	A_84_P526212	FALSE	NM_114555	NM_114555	823841	AT3G46880	hypothetical protein	At.53806	tair|AT3G46880.1|ref|NM_114555|tc|NP033906	chr3:17277187-17277246	similar to unknown protein [Arabidopsis thaliana] (TAIR:AT5G59080.1) [AT3G46880.1]	GO:0003674(molecular_function)|GO:0008150(biological_process)|GO:0009507(chloroplast)	GCTTCTCTAAGTGCGTCTCTGTAGAAGAATATCAAGTTGAAACAGAACAATATTTGATTG	1.19298	6.88937	4.78258	0.000108555	0.00501361	1.25927
19896	149	160	A_84_P12630	A_84_P12630	FALSE	NM_111015	NM_111015	821136	AT3G01490	protein kinase, putative	At.26765	tair|AT3G01490.1|ref|NM_111015|ta|TA40283_3702|ta|BX836733	chr3:191215-191156	protein kinase, putative [AT3G01490.1]	GO:0004712(protein serine/threonine/tyrosine kinase activity)|GO:0005575(cellular_component)|GO:0006468(protein amino acid phosphorylation)|GO:0016301(kinase activity)	ATGGAGGAAGTTGTGGCTATGTTGGAGGCTATTGATACTTCCAAAGGCGGAGGAATGATT	1.18322	10.1638	6.07612	5.68865e-06	0.0007578	4.11696
15352	176	68	A_84_P14584	A_84_P14584	FALSE	NM_113535	NM_113535	822231	CYP71B4	CYP71B4 (cytochrome P450, family 71, subfamily B, polypeptide 4); oxygen binding	At.336	tair|AT3G26280.1|ref|NM_113535|ta|TA41194_3702|ta|TA41195_3702	chr3:9631661-9631602	CYP71B4 (cytochrome P450, family 71, subfamily B, polypeptide 4); oxygen binding [AT3G26280.1]	GO:0006118(electron transport)|GO:0012505(endomembrane system)|GO:0019825(oxygen binding)	TGGTGATCTCACTGTTGATAAGAAAGTTCCTCTTGAGCTTCTGCCAGTTATTCGCATCAG	1.18179	10.9381	5.46647	2.23669e-05	0.00182697	2.79038
11407	199	138	A_84_P827553	A_84_P827553	FALSE	NM_179982	NM_179982	818510	SNZ	SNZ (SCHNARCHZAPFEN); DNA binding / transcription factor	At.27296	tair|AT2G39250.1|ref|NM_179982|ta|TA43732_3702|ta|TA52133_3702	chr2:16397004-16396945	SNZ (SCHNARCHZAPFEN); DNA binding / transcription factor [AT2G39250.1]	GO:0003677(DNA binding)|GO:0003700(transcription factor activity)|GO:0005634(nucleus)|GO:0005730(nucleolus)|GO:0006355(regulation of transcription, DNA-dependent)|GO:0007275(multicellular organismal development)	TGCAATCTCTTAGACGAGCGAGTGCAAGCTTAGCAAGAGGAGGTTCTAAATACAAAAACA	1.18136	7.32142	6.63326	1.69278e-06	0.000347322	5.28848
37601	45	110	A_84_P20517	A_84_P20517	FALSE	NM_120030	NM_120030	830025	AT4G38690	1-phosphatidylinositol phosphodiesterase-related	At.28046	tair|AT4G38690.1|ref|NM_120030|ug|BX826641|ta|TA32739_3702	chr4:18074815-18074756	1-phosphatidylinositol phosphodiesterase-related [AT4G38690.1]	GO:0004629(phospholipase C activity)|GO:0005575(cellular_component)|GO:0006499(N-terminal protein myristoylation)|GO:0007165(signal transduction)|GO:0007242(intracellular signaling cascade)	CTCAACTGATTTCATAGATAATGAATTTGTTGATGCTTGCGTTGGGCTCACCTTTGCGAG	1.17976	10.5273	9.13573	1.21299e-08	1.05994e-05	9.99609
19636	151	169	A_84_P120482	A_84_P120482	FALSE	NM_129987	NM_129987	819031	AT2G44230	hypothetical protein	At.12646	tair|AT2G44230.1|ref|NM_129987|ug|AK226532|ta|TA37215_3702	chr2:18295233-18295292	similar to unknown protein [Arabidopsis thaliana] (TAIR:AT2G44260.1); similar to unknown protein [Arabidopsis thaliana] (TAIR:AT2G44260.2); similar to Protein of unknown function DUF946, plant [Medicago truncatula] (GB:ABN08108.1); contains InterPro domain Protein of unknown function DUF946, plant (InterPro:IPR009291) [AT2G44230.1]	GO:0003674(molecular_function)|GO:0006499(N-terminal protein myristoylation)|GO:0009507(chloroplast)	TGCGATTAAAGGATTGCCTAACGAAGTTTTTGGAGAGGAAGGACCTACTGGTCCGAAGTT	1.17626	9.00785	7.29927	4.19208e-07	0.000133626	6.63163
33272	71	97	A_84_P123192	A_84_P123192	FALSE	NM_124551	NM_124551	835246	AT5G51720	hypothetical protein	At.9105	tair|AT5G51720.1|ref|NM_124551|ug|DR370002|ta|TA26657_3702	chr5:21027406-21027465	similar to Os07g0467200 [Oryza sativa (japonica cultivar-group)] (GB:NP_001059590.1); similar to hypothetical protein OsI_025030 [Oryza sativa (indica cultivar-group)] (GB:EAZ03798.1); contains domain PTHR13680 (PTHR13680); contains domain PTHR13680:SF1 (PTHR13680:SF1) [AT5G51720.1]	GO:0003674(molecular_function)|GO:0005575(cellular_component)|GO:0008150(biological_process)	AAAGCTAATGGAGATAACGTTGGCCCTCTTCTTCTCAAGAAACAGTAGTTCTTTTTGTTT	1.17621	12.7391	4.72232	0.000124977	0.00545984	1.12287
17807	162	87	A_84_P17553	A_84_P17553	FALSE	NM_116376	NM_116376	828089	AT4G01460	basic helix-loop-helix (bHLH) family protein	At.34425	tair|AT4G01460.1|ref|NM_116376|ta|TA45605_3702|tc|TC289979	chr4:622623-622682	basic helix-loop-helix (bHLH) family protein [AT4G01460.1]	GO:0003677(DNA binding)|GO:0003700(transcription factor activity)|GO:0005634(nucleus)|GO:0045449(regulation of transcription)	ATAGCGACAGCCGTTCATCAGATCTTCGAGCAAATCAACGGTGAAGTCATGTGGTCAAAT	1.17218	9.37469	5.16905	4.42434e-05	0.00286667	2.12901
604	263	153	A_84_P21812	A_84_P21812	FALSE	NM_100305	NM_100305	839570	SHY2	SHY2 (SHORT HYPOCOTYL 2); transcription factor	At.20801	tair|AT1G04240.1|ref|NM_100305|ta|TA39106_3702|ta|AA042741	chr1:1128752-1128589	SHY2 (SHORT HYPOCOTYL 2); transcription factor [AT1G04240.1]	GO:0003700(transcription factor activity)|GO:0005634(nucleus)|GO:0009733(response to auxin stimulus)	TTCCATGGGAGATGTTCATATGTACGTGCAAGAGACTAAGGATCATGAAAGGATCAGAAG	1.17172	9.26073	4.89733	8.30641e-05	0.00421831	1.5185
35714	56	144	A_84_P21184	A_84_P21184	FALSE	NM_112660	NM_112660	821047	ATACP5	ATACP5 (acid phosphatase 5); acid phosphatase/ protein serine/threonine phosphatase	At.22111	tair|AT3G17790.1|ref|NM_112660|ta|BE038436|tc|TC287424	chr3:6090896-6090955	ATACP5 (acid phosphatase 5); acid phosphatase/ protein serine/threonine phosphatase [AT3G17790.1]	GO:0003993(acid phosphatase activity)|GO:0004722(protein serine/threonine phosphatase activity)|GO:0009986(cell surface)|GO:0016791(phosphatase activity)|GO:0030643(cellular phosphate ion homeostasis)|GO:0042542(response to hydrogen peroxide)	TTCACTCACTCGGACGCAGAGATCGTCTTCTACGATGTCTTTGGTGAGATTTTGCACAAA	1.17027	12.3837	4.94822	7.37885e-05	0.0039143	1.63323
19030	155	21	A_84_P828451	A_84_P828451	FALSE	NM_116343	NM_116343	828207	AT4G01130	acetylesterase, putative	At.34475	tair|AT4G01130.1|ref|NM_116343|ta|TA44974_3702|tc|TC293518	chr4:487584-487761	acetylesterase, putative [AT4G01130.1]	GO:0004091(carboxylesterase activity)|GO:0006629(lipid metabolic process)|GO:0012505(endomembrane system)	GACACGCACAAGATATTGCTTGATCTCTTTCAACACCCCAAATCCTACGGTATGAAACAC	1.16436	8.8534	6.75817	1.29707e-06	0.000292162	5.54527
44102	7	28	A_84_P771113	A_84_P771113	FALSE	NM_104641	NM_104641	842230	AT1G59030	carboxylesterase/ lipase	At.50953	tair|AT1G59030.1|tair|AT1G59406.1|tair|AT1G58725.1|ref|NM_104641	chr1:21775909-21775747	carboxylesterase/ lipase [AT1G59030.1]	GO:0004091(carboxylesterase activity)|GO:0006629(lipid metabolic process)|GO:0016298(lipase activity)	CCTAAAAAATACGGTTTTGAGGTAGCTGATAGAGGATGTTGCGGTAAAGGATTGCTTGCG	1.16432	6.4623	5.20509	4.07157e-05	0.00271699	2.20957
33258	71	125	A_84_P20642	A_84_P20642	FALSE	NM_123590	NM_123590	834230	AT5G42250	alcohol dehydrogenase, putative	At.43887	tair|AT5G42250.1|ref|NM_123590|ta|TA38218_3702|ta|R90474	chr5:16914598-16914657	alcohol dehydrogenase, putative [AT5G42250.1]	GO:0003824(catalytic activity)|GO:0005488(binding)|GO:0008152(metabolic process)|GO:0008270(zinc ion binding)|GO:0016491(oxidoreductase activity)	ATGAAATTCGAGGAGATCAACGACGCATTCCAGCTACTTCTTGAAGGGAAATGCATCAGG	1.15701	11.0791	8.09214	8.59977e-08	4.67874e-05	8.14528
8391	217	50	A_84_P10158	A_84_P10158	FALSE	NM_001036767	NM_001036767	830558	AT5G06690	(THIOREDOXIN-LIKE 5); thiol-disulfide exchange intermediate	At.24443	tair|AT5G06690.1|tair|AT5G06690.2|ref|NM_001036767|ref|NM_120752	chr5:2060737-2060678	(THIOREDOXIN-LIKE 5); thiol-disulfide exchange intermediate [AT5G06690.1]	GO:0030508(thiol-disulfide exchange intermediate activity)|GO:0045454(cell redox homeostasis)	ATGAGATGAAAGAGGAGGTGATTGGAGGTCACAAAGGATGGCTTGTCATCGAAGAAGTTA	1.15156	9.9928	5.43776	2.38806e-05	0.00191586	2.72689
5226	236	89	A_84_P17338	A_84_P17338	FALSE	NM_130038	NM_130038	819082	CYCP4;1	CYCP4;1 (cyclin p4;1); cyclin-dependent protein kinase	At.23538	tair|AT2G44740.1|ref|NM_130038|ta|TA44774_3702|tc|TC295423	chr2:18449459-18449400	CYCP4;1 (cyclin p4;1); cyclin-dependent protein kinase [AT2G44740.1]	GO:0004693(cyclin-dependent protein kinase activity)|GO:0051726(regulation of cell cycle)	TCTCTCTCGTTGTTGTCCCATCATCAAGATCTCTCATTACCTTCAACGACGATGAAGCTT	1.14817	8.39645	7.29484	4.23034e-07	0.000133652	6.62291
17942	161	157	A_84_P816911	A_84_P816911	FALSE	NM_113525	NM_113525	822219	CYP71B20	CYP71B20 (cytochrome P450, family 71, subfamily B, polypeptide 20); oxygen binding	At.48705	tair|AT3G26180.1|tair|AT3G26180.2|ref|NM_113525|ref|NM_202635	chr3:9579471-9579454	CYP71B20 (cytochrome P450, family 71, subfamily B, polypeptide 20); oxygen binding [AT3G26180.1]	GO:0006118(electron transport)|GO:0012505(endomembrane system)|GO:0019825(oxygen binding)	TGATACTGAAGAAGCTGGTACTCTTACAATCGTCAAGAAAGCTCCCTCTCCAGCTCGTTC	1.14803	9.93586	6.02048	6.43427e-06	0.000838357	3.99773
11956	196	60	A_84_P13770	A_84_P13770	FALSE	NM_116343	NM_116343	828207	AT4G01130	acetylesterase, putative	At.34475	tair|AT4G01130.1|ref|NM_116343|ta|BP629785|tc|TC293518	chr4:487936-487995	acetylesterase, putative [AT4G01130.1]	GO:0004091(carboxylesterase activity)|GO:0006629(lipid metabolic process)|GO:0012505(endomembrane system)	ATTTCCATGGCCATTCTCGACGGTTCGATATCATATCCTCCGTTCATACTCAATAACCTA	1.14403	10.1221	6.46287	2.4421e-06	0.000433758	4.93468
41361	23	70	A_84_P796533	A_84_P796533	FALSE			NA			At.68705	ug|AK226437|ta|TA49610_3702|tc|TC306790	chr3:17196689-17196630	Arabidopsis thaliana mRNA for hypothetical protein, complete cds, clone: RAFL06-11-L24 [AK226437]		AAGAGGTTAACGGTTTTCGAAGAAGGAGAGGAAATGAGAAAGAGAGCCGTCACTTTGAAG	1.14269	8.0364	5.36355	2.82947e-05	0.00214469	2.56244
12660	192	12	A_84_P18287	A_84_P18287	FALSE	NM_128244	NM_128244	817228	AT2G26870	phosphoesterase family protein	At.12878	tair|AT2G26870.1|ref|NM_128244|tc|TC284600	chr2:11464299-11464240	phosphoesterase family protein [AT2G26870.1]	GO:0008654(phospholipid biosynthetic process)|GO:0012505(endomembrane system)|GO:0016788(hydrolase activity, acting on ester bonds)|GO:0019432(triacylglycerol biosynthetic process)	GCTATGAAACGATTCTTAGAGGCTGGTCGTATGGCTCTTTCCATGGGAGCGAATAAAGAA	1.1424	9.90843	5.68015	1.37768e-05	0.00134943	3.26016
11301	200	10	A_84_P96076	A_84_P96076	FALSE	NM_113478	NM_113478	822170	AT3G25790	myb family transcription factor	At.37325	tair|AT3G25790.1|ref|NM_113478|ug|AY085570|ta|TA51296_3702	chr3:9416085-9416144	myb family transcription factor [AT3G25790.1]	GO:0003677(DNA binding)|GO:0003700(transcription factor activity)|GO:0045449(regulation of transcription)	AAGATAGATCAAGATGCTCTAACAACGGATTTTTTCGGTGTAGCTCACCAGCTATGTCTT	1.13005	8.20879	5.16314	4.4851e-05	0.0028903	2.11579
23439	129	43	A_84_P19045	A_84_P19045	FALSE	NM_105490	NM_105490	843148	AT1G68190	zinc finger (B-box type) family protein	At.35557	tair|AT1G68190.1|ref|NM_105490|ta|TA42575_3702|ta|AU229853	chr1:25564486-25564545	zinc finger (B-box type) family protein [AT1G68190.1]	GO:0003700(transcription factor activity)|GO:0005622(intracellular)|GO:0008270(zinc ion binding)|GO:0012505(endomembrane system)|GO:0045449(regulation of transcription)	CATTTTGTCCCTCCCTCTCTAACAATACACGTCAAAAGGTCATCACAAGGCTCAAGGAGA	1.12928	9.06002	5.28881	3.35836e-05	0.0024066	2.39628
37829	44	163	A_84_P11383	A_84_P11383	FALSE	NM_105231	NM_105231	842868	AT1G65570	polygalacturonase, putative / pectinase, putative	At.52380	tair|AT1G65570.1|ref|NM_105231|tc|NP043890|ta|DQ446397	chr1:24377824-24377765	polygalacturonase, putative / pectinase, putative [AT1G65570.1]	GO:0004650(polygalacturonase activity)|GO:0005975(carbohydrate metabolic process)|GO:0012505(endomembrane system)	GACTTCTTGCACCAATGTTTCTGGTAAGCAACTTGGATTGGTTACACCTAGTGGATGTCT	1.12775	7.7322	3.6158	0.00168624	0.0299206	-1.38212
14323	182	86	A_84_P595350	A_84_P595350	FALSE	NM_128770	NM_128770	817770	ATOFP16/OFP16	ATOFP16/OFP16 (Arabidopsis thaliana ovate family protein 16)	At.13603	tair|AT2G32100.1|ref|NM_128770|ta|TA50095_3702|tc|TC293660	chr2:13655732-13655791	ATOFP16/OFP16 (Arabidopsis thaliana ovate family protein 16) [AT2G32100.1]	GO:0003674(molecular_function)|GO:0005575(cellular_component)|GO:0008150(biological_process)	AGTGAACCTAACTTTCTTTTTTCCAATGTACGTCTTCATGGAAGAGTAACTAAGCAAACC	1.12579	9.11504	4.52821	0.000197011	0.0073572	0.682545
32308	76	156	A_84_P22790	A_84_P22790	FALSE	NM_101026	NM_101026	837696	ATCXXS1	ATCXXS1 (C-TERMINAL CYSTEINE RESIDUE IS CHANGED TO A SERINE 1); thiol-disulfide exchange intermediate	At.11326	tair|AT1G11530.1|ref|NM_101026|ta|TA34892_3702|ta|AF144390	chr1:3875242-3875301	ATCXXS1 (C-TERMINAL CYSTEINE RESIDUE IS CHANGED TO A SERINE 1); thiol-disulfide exchange intermediate [AT1G11530.1]	GO:0005575(cellular_component)|GO:0030508(thiol-disulfide exchange intermediate activity)|GO:0045454(cell redox homeostasis)	AAACCCTGATGAGATTAAGAAACGGGTCGATGGTTTCGTTCAGTCCTCACGTGTTGTTCA	1.12371	11.7316	8.27207	6.07353e-08	3.80761e-05	8.47576
15668	174	116	A_84_P784572	A_84_P784572	FALSE	NM_113731	NM_113731	822437	AT3G28130	nodulin MtN21 family protein	At.5490	tair|AT3G28130.1|tair|AT3G28130.2|ref|NM_113731|ref|NM_202642	chr3:10469868-10469927	nodulin MtN21 family protein [AT3G28130.1]	GO:0008150(biological_process)|GO:0016020(membrane)	AAGGGAAGACTCAGTTCTTGTCGCTGTCAGAGGAAACTCCTCTTCTAGACGAAAACATAG	1.12098	10.3753	7.19842	5.15895e-07	0.000157419	6.43241
44867	3	27	A_84_P605653	A_84_P605653	FALSE	NM_124657	NM_124657	835356	AT5G52790	CBS domain-containing protein-related	At.50527	tair|AT5G52790.1|ref|NM_124657|ug|BX831668|ta|CNS0A15R	chr5:21409127-21408970	CBS domain-containing protein-related [AT5G52790.1]	GO:0003674(molecular_function)|GO:0008150(biological_process)|GO:0012505(endomembrane system)	CTTGTCTCCTAGTAGGGTGTTGAGGAAATCGTATGAAAAGCTATCAAGATCAAATGGTTC	1.10849	9.04326	4.09172	0.000550699	0.0144718	-0.309245
13787	185	138	A_84_P758943	A_84_P758943	FALSE	NM_116140	NM_116140	825450	AT3G62750	hydrolase, hydrolyzing O-glycosyl compounds	At.43830	tair|AT3G62750.1|ref|NM_116140|ug|AK176786|ta|TA37280_3702	chr3:23227029-23227246	hydrolase, hydrolyzing O-glycosyl compounds [AT3G62750.1]	GO:0004553(hydrolase activity, hydrolyzing O-glycosyl compounds)|GO:0005975(carbohydrate metabolic process)|GO:0012505(endomembrane system)	TTCTTTACAGACATGGGCGCGTATATTATCTCCACTGGGAACTCTTCATCATTCGTGTTT	1.10326	10.618	5.78237	1.09453e-05	0.00117699	3.48313
43515	11	11	A_84_P13824	A_84_P13824	FALSE	NM_118252	NM_118252	827882	ATSBT3.12	ATSBT3.12; subtilase	At.32641	tair|AT4G21326.1|ref|NM_118252|ug|BT002791|ta|TA42138_3702	chr4:11349590-11349649	ATSBT3.12; subtilase [AT4G21326.1]	GO:0004289(subtilase activity)|GO:0006508(proteolysis)	AGTTTCACTTGGACTGATGGGACTCGAAATGTTACCATTCCTTTGTCTGTAAGGATTCGT	1.09815	8.49666	4.5939	0.000168856	0.00675148	0.83168
35626	57	149	A_84_P532253	A_84_P532253	FALSE	NM_128473	NM_128473	817466	AT2G29170	short-chain dehydrogenase/reductase (SDR) family protein / tropinone reductase, putative	At.52965	tair|AT2G29170.1|ref|NM_128473	chr2:12549007-12548948	short-chain dehydrogenase/reductase (SDR) family protein / tropinone reductase, putative [AT2G29170.1]	GO:0005575(cellular_component)|GO:0008152(metabolic process)|GO:0016491(oxidoreductase activity)	GGAAAACGTTGCCTCTATCTTCCAAGGAAAACTCAACATCCTTGTAAGTTTATGTATAAG	1.09692	9.2924	4.10611	0.000532329	0.0141089	-0.276589
14370	182	161	A_84_P571542	A_84_P571542	FALSE	NM_117359	NM_117359	826902	AT4G12900	gamma interferon responsive lysosomal thiol reductase family protein / GILT family protein	At.33437	tair|AT4G12900.1|ref|NM_117359|ta|TA53370_3702|tc|TC294280	chr4:7549852-7549911	gamma interferon responsive lysosomal thiol reductase family protein / GILT family protein [AT4G12900.1]	GO:0003824(catalytic activity)|GO:0012505(endomembrane system)	GCTGCTCTCCCTAAACTCTGTTATTCCTCTGTCTTGTCTCAGAGGACAATGATGCTTGAA	1.09227	10.8931	4.80183	0.000103783	0.00488952	1.3028
19561	151	150	A_84_P810724	A_84_P810724	FALSE	NM_102180	NM_102180	838940	GGT1	GGT1 (ALANINE-2-OXOGLUTARATE AMINOTRANSFERASE 1)	At.24749	tair|AT1G23310.1|tair|AT1G23310.2|ref|NM_102180|ref|NM_001036006	chr1:8268794-8268735	GGT1 (ALANINE-2-OXOGLUTARATE AMINOTRANSFERASE 1) [AT1G23310.1]	GO:0003840(gamma-glutamyltransferase activity)|GO:0004021(alanine transaminase activity)|GO:0005777(peroxisome)|GO:0006751(glutathione catabolic process)|GO:0006979(response to oxidative stress)|GO:0009853(photorespiration)|GO:0016756(glutathione gamma-glutamylcysteinyltransferase activity)|GO:0047958(glycine transaminase activity)|GO:0048046(apoplast)	TGCCGGAGATCATGGATAGCTTCAAGAAGTTCAACGACGAGTTCATGACTCAGTATGATA	1.09041	15.0131	5.62051	1.57645e-05	0.0014857	3.12952
44910	2	112	A_84_P15046	A_84_P15046	FALSE	NM_125713	NM_125713	836439	AT5G63180	pectate lyase family protein	At.8839	tair|AT5G63180.1|ref|NM_125713|ta|TA40337_3702|ta|AI995567	chr5:25358433-25358374	pectate lyase family protein [AT5G63180.1]	GO:0008150(biological_process)|GO:0016829(lyase activity)|GO:0030570(pectate lyase activity)	TATTCAAAAGCTTCGAGTCTAGCCGCGAGACCGTCCTCTCATGTTGGTGAGATAACTATA	1.08719	11.1701	4.19589	0.000430788	0.0120719	-0.0727348
13397	188	67	A_84_P228049	A_84_P228049	FALSE	NM_125711	NM_125711	836437	BT1	BT1 (BTB and TAZ domain protein 1); protein binding / transcription regulator	At.27672	tair|AT5G63160.1|ref|NM_125711|ta|TA30610_3702|ta|BP633832	chr5:25350869-25350810	BT1 (BTB and TAZ domain protein 1); protein binding / transcription regulator [AT5G63160.1]	GO:0005515(protein binding)|GO:0005634(nucleus)|GO:0006355(regulation of transcription, DNA-dependent)|GO:0030528(transcription regulator activity)	AAGAAAATGGTTGAGGACACGAAGTGGAAGGTTCTGGTGAGAAGAGTAGCGTCTGCTAAA	1.08185	9.93955	4.16648	0.000461713	0.0126883	-0.139535
38583	40	15	A_84_P18461	A_84_P18461	FALSE	NM_115464	NM_115464	824772	AT3G56060	glucose-methanol-choline (GMC) oxidoreductase family protein	At.26322	tair|AT3G56060.1|ref|NM_115464|ta|TA45431_3702|tc|TC283061	chr3:20814591-20814532	glucose-methanol-choline (GMC) oxidoreductase family protein [AT3G56060.1]	GO:0006066(alcohol metabolic process)|GO:0012505(endomembrane system)|GO:0016832(aldehyde-lyase activity)	GTTGGAAAAGTGGTCGACAACAATTACAAAGTATTAGGGGTTGATGCTTTGAGGATCATC	1.07932	7.76792	7.12396	6.01845e-07	0.000179553	6.28437
32566	75	149	A_84_P786694	A_84_P786694	FALSE	NM_102188	NM_102188	838947	AT1G23390	kelch repeat-containing F-box family protein	At.27623	tair|AT1G23390.1|ref|NM_102188|ug|AY084270|ta|TA31487_3702	chr1:8309782-8309723	kelch repeat-containing F-box family protein [AT1G23390.1]	GO:0003674(molecular_function)|GO:0005575(cellular_component)|GO:0008150(biological_process)	GACGAATCGCATTTGAAATTCGAGTCGATCGGATCTATGCCTGAGACGTATTTGGAGAAA	1.0786	10.4405	5.0093	6.40296e-05	0.00355977	1.7707
7437	223	87	A_84_P10218	A_84_P10218	FALSE	NM_122908	NM_122908	833471	AT5G35170	adenylate kinase family protein	At.28348	tair|AT5G35170.1|tair|AT5G35170.2|ref|NM_122908|ref|NM_001036889	chr5:13440399-13440458	adenylate kinase family protein [AT5G35170.1]	GO:0006139(nucleobase, nucleoside, nucleotide and nucleic acid metabolic process)|GO:0009061(anaerobic respiration)|GO:0009117(nucleotide metabolic process)|GO:0009535(chloroplast thylakoid membrane)|GO:0019201(nucleotide kinase activity)	ACGAGGAAAATGGAAAGGAGAAATATGTCTTGCTAGCAACGTACGCTGAAAGACCAACCC	1.07523	10.027	7.0287	7.3381e-07	0.000206282	6.09376
45000	2	101	A_84_P93839	A_84_P93839	FALSE	NM_106493	NM_106493	844182	AT1G78460	SOUL heme-binding family protein	At.14786	tair|AT1G78460.1|ref|NM_106493|ug|AY057661|ta|TA38940_3702	chr1:29523509-29523450	SOUL heme-binding family protein [AT1G78460.1]	GO:0005488(binding)|GO:0008150(biological_process)|GO:0012505(endomembrane system)	TGTTTATAACCCGCCATCTCATACCACGGCTAGGGTGATTAATGAGATCATGGTTCCGTT	1.07466	11.5016	4.51673	0.000202396	0.00746259	0.656474
39621	33	150	A_84_P258220	A_84_P258220	FALSE	NM_001035991	NM_001035991	838553	AT1G19660	wound-responsive family protein	At.16184	tair|AT1G19660.1|tair|AT1G19660.2|ref|NM_001035991|ref|NM_101822	chr1:6800144-6800085	wound-responsive family protein [AT1G19660.1]	GO:0009611(response to wounding)	TTCTCTATCGACACTTGTGCACGTAGTTGATTCTCAAGGAACGGACAAAATAAAAATGTT	1.0744	11.9073	5.61139	1.60934e-05	0.00150406	3.10951
36621	51	30	A_84_P15874	A_84_P15874	FALSE	NM_122320	NM_122320	832480	SQP1	SQP1 (Squalene monooxygenase 1)	At.411	tair|AT5G24150.1|tair|AT5G24150.2|ref|NM_122320|ref|NM_001036858	chr5:8172904-8172678	SQP1 (Squalene monooxygenase 1) [AT5G24150.1]	GO:0004506(squalene monooxygenase activity)|GO:0012505(endomembrane system)|GO:0016126(sterol biosynthetic process)	ATTTGGCATAGCCTTCGACTTTTTGGTTTGGCTATGAAAATGTTGGTTCCCCATCTCAAG	1.07185	9.12398	5.52192	1.97149e-05	0.0017001	2.91274
8558	216	56	A_84_P761688	A_84_P761688	FALSE	NR_022836	NR_022836	5008081	AT3G52535	miscRNA	At.70461	tair|AT3G52535.1|ref|NR_022836|ug|AK118132|ta|TA50647_3702	chr3:19499219-19499278	other RNA [AT3G52535.1]		TCTTCCTGACGTGGTTAGTACACTGTCCAAAGCTGCTAAGCAAAATGGAGAAGTTACATT	1.06982	7.1875	5.33211	3.04079e-05	0.0022476	2.4926
7665	221	142	A_84_P754792	A_84_P754792	FALSE		NM_001124141	844113	AT1G77765	hypothetical protein	At.50811	tair|AT1G77765.4|tair|AT1G77765.1|tair|AT1G77765.2|tair|AT1G77765.3	chr1:29250885-29250944	unknown protein [AT1G77765.4]	GO:0003674(molecular_function)|GO:0005575(cellular_component)|GO:0008150(biological_process)	GATTATCACGCGGCTGCGGACGAAGTAGAAGAGATTCGTGATGAACTAAACAAGAATCAA	1.06684	8.35253	5.78435	1.0897e-05	0.00117699	3.48742
10452	205	8	A_84_P14962	A_84_P14962	FALSE	NM_123454	NM_123454	834090	ATCLC-A	ATCLC-A (CHLORIDE CHANNEL A); voltage-gated chloride channel	At.25457	tair|AT5G40890.1|tair|AT5G40890.2|ref|NM_123454|ref|NM_001036913	chr5:16398948-16398889	ATCLC-A (CHLORIDE CHANNEL A); anion channel/ voltage-gated chloride channel [AT5G40890.1]	GO:0005247(voltage-gated chloride channel activity)|GO:0005253(anion channel activity)|GO:0005622(intracellular)|GO:0006821(chloride transport)|GO:0010167(response to nitrate)	GCAAGATCTCAGGGCTTATAACATTCTACAAGCATTTCCTCACTTGGATAAACACAAAAG	1.05931	11.8075	5.19571	4.16053e-05	0.00274585	2.18861
20213	148	35	A_84_P845413	A_84_P845413	FALSE	NM_119946	NM_119946	829941	AT4G37850	basic helix-loop-helix (bHLH) family protein	At.31223	tair|AT4G37850.1|ref|NM_119946|ta|TA45915_3702|ta|DR361083	chr4:17796645-17796586	basic helix-loop-helix (bHLH) family protein [AT4G37850.1]	GO:0003677(DNA binding)|GO:0003700(transcription factor activity)|GO:0005634(nucleus)|GO:0045449(regulation of transcription)	CGAGAAGCAAAAGGGTCATCTTGCCAAGATTATGGCCGAGATTGAGAAACTTCATATCTT	1.05287	7.14801	4.01108	0.000665993	0.0164441	-0.492094
20981	143	30	A_84_P10849	A_84_P10849	FALSE	NM_114397	NM_114397	823666	SYP72	SYP72 (SYNTAXIN OF PLANTS 72)	At.1104	tair|AT3G45280.1|ref|NM_114397|ug|AF355758|ta|TA52813_3702	chr3:16622682-16622561	SYP72 (SYNTAXIN OF PLANTS 72) [AT3G45280.1]	GO:0006886(intracellular protein transport)|GO:0008565(protein transporter activity)|GO:0016021(integral to membrane)	GATGCGATCCAGCCGAAACTTCTGCATCGACATTATTCTTCTCTGTGTGATCCTTGGAAT	1.05085	6.80692	7.86392	1.34511e-07	6.5783e-05	7.71918
17316	165	49	A_84_P14392	A_84_P14392	FALSE	NM_129917	NM_129917	818957	AT2G43550	trypsin inhibitor, putative	At.48587	tair|AT2G43550.1|ref|NM_129917|ug|DR369979|ta|TA34950_3702	chr2:18080666-18080725	trypsin inhibitor, putative [AT2G43550.1]	GO:0005576(extracellular region)|GO:0006952(defense response)|GO:0012505(endomembrane system)|GO:0030304(trypsin inhibitor activity)	TGCGTGAAGCAACCCAAACACAAACATATCAAGTGCTTCTGCGACTACTGTAAAGACGAC	1.04649	11.4068	3.4868	0.00227897	0.0360657	-1.66914
19345	153	71	A_84_P598290	A_84_P598290	FALSE	NM_202805	NM_202805	2745699	AT4G11211	hypothetical protein	At.23679	tair|AT4G11211.1|ref|NM_202805|ug|DR212920|ta|TA40806_3702	chr4:6836379-6836438	unknown protein [AT4G11211.1]	GO:0003674(molecular_function)|GO:0005575(cellular_component)|GO:0008150(biological_process)	TCGATCCTCTTCGAACCTACCAAGGTCTTATATCGGCTCCTTCTCTACTATCTAGGTTTT	1.04643	11.2652	3.38363	0.00289665	0.0419527	-1.89698
1267	259	18	A_84_P54620	A_84_P54620	FALSE	NM_125874	NM_125874	836599	AT5G64780	hypothetical protein	At.28940	tair|AT5G64780.1|ref|NM_125874|ug|AY074385|ta|TA45046_3702	chr5:25917963-25917904	similar to unknown protein [Arabidopsis thaliana] (TAIR:AT4G09830.1); similar to unnamed protein product [Vitis vinifera] (GB:CAO71731.1); similar to hypothetical protein [Vitis vinifera] (GB:CAN64859.1); contains InterPro domain Uncharacterised conserved protein UCP009193 (InterPro:IPR016549) [AT5G64780.1]	GO:0003674(molecular_function)|GO:0005575(cellular_component)|GO:0008150(biological_process)	ACAATCCCAACTCTACAGGTGAACACTTATCTTACTGAATAAAATCTTGTTTCATTTGCC	1.04293	7.57198	8.20196	6.95146e-08	4.13623e-05	8.34756
30586	87	29	A_84_P837229	A_84_P837229	FALSE	NM_119023	NM_119023	829000	AT4G28790	basic helix-loop-helix (bHLH) family protein	At.31988	tair|AT4G28790.1|tair|AT4G28790.2|ref|NM_119023|ref|NM_202905	chr4:14220052-14220111	basic helix-loop-helix (bHLH) family protein [AT4G28790.1]	GO:0003700(transcription factor activity)|GO:0005634(nucleus)|GO:0045449(regulation of transcription)	GGCAGGCTCATATGGCGGAAGGTGTAGGTCCTGTTGATTTATTTAGAGAGAATGAAGAAA	1.03735	8.78347	6.16716	4.65401e-06	0.000654145	4.31123
34298	65	85	A_84_P753376	A_84_P753376	FALSE	NR_022130	NR_022130	5007721	AT1G24825	miscRNA	At.48022	tair|AT1G24825.1|tair|AT1G24825.2|tair|AT1G25175.1|ref|NR_022130	chr1:8814764-8814823	other RNA [AT1G24825.1]		GGGAGCCGCCATTGGAGATTCTCTGTGAGAGAGAGAGAGAGAAATAGTTTGAGAATCAAT	1.03721	11.9628	5.07459	5.50376e-05	0.00322115	1.91738
24724	121	24	A_84_P16006	A_84_P16006	FALSE	NM_126057	NM_126057	836791	AT5G66590	allergen V5/Tpx-1-related family protein	At.19935	tair|AT5G66590.1|ref|NM_126057|ta|TA36037_3702|ta|Z26544	chr5:26591948-26592007	allergen V5/Tpx-1-related family protein [AT5G66590.1]	GO:0003674(molecular_function)|GO:0005576(extracellular region)|GO:0008150(biological_process)	TGCTCAAGCCACGTGTACGAAAGAGTCAACGGTGTTGACCATTTGTTTTTACAATCCTCC	1.03647	10.6416	4.54487	0.000189452	0.00723383	0.720372
16658	169	5	A_84_P212148	A_84_P212148	FALSE	NM_119894	NM_119894	829885	MEE59	MEE59 (maternal effect embryo arrest 59)	At.24659	tair|AT4G37300.1|ref|NM_119894|ta|TA29619_3702|ta|TA29615_3702	chr4:17555473-17555532	MEE59 (maternal effect embryo arrest 59) [AT4G37300.1]	GO:0003674(molecular_function)|GO:0005575(cellular_component)|GO:0009793(embryonic development ending in seed dormancy)	ACCGGAGCGAGAGTTCTTGAACTGATCTTTCGAAAATGTTTTATCTTCTTGTTTCAGATG	1.03547	14.7046	6.10108	5.38348e-06	0.000728014	4.17033
10921	202	90	A_84_P18355	A_84_P18355	FALSE	NM_113071	NM_113071	821730	AT3G21760	UDP-glucoronosyl/UDP-glucosyl transferase family protein	At.66473	tair|AT3G21760.1|ref|NM_113071|ta|TA34800_3702|ta|TA34801_3702	chr3:7668474-7668533	UDP-glucoronosyl/UDP-glucosyl transferase family protein [AT3G21760.1]	GO:0005575(cellular_component)|GO:0008152(metabolic process)|GO:0008194(UDP-glycosyltransferase activity)|GO:0016757(transferase activity, transferring glycosyl groups)	GAGAAGAGTCACGTAGCTTTAATGGACGGTGGATCTTCGCACGTTGCTCTTCTAAAGTTT	1.03291	10.48	4.74193	0.000119376	0.00533395	1.16726
40537	28	18	A_84_P21135	A_84_P21135	FALSE	NM_111253	NM_111253	821125	AT3G03820	auxin-responsive protein, putative	At.65060	tair|AT3G03820.1|ref|NM_111253|tc|NP502337	chr3:977067-977008	auxin-responsive protein, putative [AT3G03820.1]	GO:0003674(molecular_function)|GO:0009733(response to auxin stimulus)	AGCCTTTGTTTCAAGCTCTACTCATCAAAGCTGAAGAAGAGTTCGGATTCAATCATCCGA	1.03246	7.55769	3.50882	0.002165	0.035133	-1.62032
23686	127	60	A_84_P145509	A_84_P145509	FALSE	NM_114944	NM_114944	824248	AT3G50840	phototropic-responsive NPH3 family protein	At.35448	tair|AT3G50840.1|ref|NM_114944|ta|TA47076_3702|tc|TC283489	chr3:18907263-18907204	phototropic-responsive NPH3 family protein [AT3G50840.1]	GO:0004871(signal transducer activity)|GO:0005575(cellular_component)|GO:0009416(response to light stimulus)	AGATTGATACTTTAGATTGAATGGAACTCTAAAACACACCCTGATGGACTTGTTATTCAG	1.03087	8.69605	4.22375	0.000403403	0.0115678	-0.00942643
22759	133	43	A_84_P264050	A_84_P264050	FALSE	NM_001084019	NM_001084019	837351	AT1G08310	esterase/lipase/thioesterase family protein	At.42266	tair|AT1G08310.1|tair|AT1G08310.2|ref|NM_001084019|ref|NM_100704	chr1:2620241-2620300	esterase/lipase/thioesterase family protein [AT1G08310.1]	GO:0003824(catalytic activity)|GO:0008150(biological_process)	GACATCTGATCGTACACTACGATGGCATTTGCGATACGATTCTACGTGCACTATTGCTCA	1.03058	8.93769	3.61343	0.00169563	0.02997	-1.38742
15838	173	116	A_84_P750559	A_84_P750559	FALSE		NM_104264	841824	AT1G53870	hypothetical protein	At.37318	tair|AT1G53870.2|tair|AT1G53870.1|tair|AT1G53890.1|tair|AT1G53890.2	chr1:20116259-20116427	similar to unknown protein [Arabidopsis thaliana] (TAIR:AT1G53890.2); similar to unnamed protein product [Vitis vinifera] (GB:CAO62790.1); contains InterPro domain Protein of unknown function DUF567 (InterPro:IPR007612) [AT1G53870.2]	GO:0003674(molecular_function)|GO:0005575(cellular_component)|GO:0008150(biological_process)	GAAACTGGGATTCTTCAAATCTTGGGAAGGATATAACTCAACCGGGACCAGATTTCGACT	1.02355	7.30165	3.69671	0.00139508	0.0263523	-1.20107
15959	173	43	A_84_P810038	A_84_P810038	FALSE		NM_001036806	831326	CA2	CA2 (BETA CARBONIC ANHYDRASE 2); carbonate dehydratase/ zinc ion binding	At.23743	tair|AT5G14740.3|tair|AT5G14740.4|tair|AT5G14740.2|tair|AT5G14740.1	chr5:4760815-4760874	CA2 (BETA CARBONIC ANHYDRASE 2); carbonate dehydratase/ zinc ion binding [AT5G14740.3]	GO:0004089(carbonate dehydratase activity)|GO:0005737(cytoplasm)|GO:0005829(cytosol)|GO:0008270(zinc ion binding)|GO:0009535(chloroplast thylakoid membrane)|GO:0015976(carbon utilization)	TCTTTTGATCCCGTCGAACGAATTAAGGAAGGCTTCGTCACCTTCAAGAAGGAGAAATAC	1.02071	13.58	4.52634	0.00019788	0.00736652	0.678292
14919	179	83	A_84_P790858	A_84_P790858	FALSE	NM_124657	NM_124657	835356	AT5G52790	CBS domain-containing protein-related	At.50527	tair|AT5G52790.1|ref|NM_124657|ug|BX831668|tc|NP224021	chr5:21409184-21409125	CBS domain-containing protein-related [AT5G52790.1]	GO:0003674(molecular_function)|GO:0008150(biological_process)|GO:0012505(endomembrane system)	ACCAGCGCAATCTCCTTCCATACTCTCTCCGGACAGTAATAATGAGCGTTATTATTACTT	1.01957	8.5127	5.37115	2.78064e-05	0.00212573	2.57932
8227	218	38	A_84_P22596	A_84_P22596	FALSE	NM_125325	NM_125325	836053	WOX2	WOX2 (WUSCHEL-related homeobox 2); transcription factor	At.49429	tair|AT5G59340.1|ref|NM_125325|ug|BX831489|ta|TA50150_3702	chr5:23950714-23950655	WOX2 (WUSCHEL-related homeobox 2); transcription factor [AT5G59340.1]	GO:0003700(transcription factor activity)|GO:0005634(nucleus)|GO:0006355(regulation of transcription, DNA-dependent)	GGCCGAGAGCAGCCGTTTATTGATTTCTTTTCTGGTGGTTCTACTTCTACTCGTTTCGAT	1.01821	7.19259	6.12364	5.12214e-06	0.000703329	4.21849
1803	256	135	A_84_P280900	A_84_P280900	FALSE	NM_111614	NM_111614	819923	AT3G07350	hypothetical protein	At.28250	tair|AT3G07350.1|ref|NM_111614|ta|TA32634_3702|tc|TC303606	chr3:2348590-2348649	similar to unknown protein [Arabidopsis thaliana] (TAIR:AT3G25240.1); similar to unnamed protein product [Vitis vinifera] (GB:CAO38687.1); contains InterPro domain Protein of unknown function DUF506, plant (InterPro:IPR006502) [AT3G07350.1]	GO:0003674(molecular_function)|GO:0005575(cellular_component)|GO:0008150(biological_process)	AAGACCACGTGTCATTTTTAACTTGATTTTTTCCATATACGTTCTAGAGAATAATAATTC	1.01807	8.9052	4.01308	0.000662863	0.0164225	-0.487565
3880	244	61	A_84_P16241	A_84_P16241	FALSE	NM_104099	NM_104099	841649	AT1G52190	proton-dependent oligopeptide transport (POT) family protein	At.25542	tair|AT1G52190.1|ref|NM_104099|ta|TA34718_3702|ta|AV520385	chr1:19442260-19442319	proton-dependent oligopeptide transport (POT) family protein [AT1G52190.1]	GO:0005215(transporter activity)|GO:0006857(oligopeptide transport)|GO:0016020(membrane)	TGAGAGAGGAAGAGGAGTTGATTGACATTGTTGGCAAAGGATTCGAGAAGGAAGATCTAA	1.01687	9.12309	4.37906	0.000279793	0.00911395	0.343598
33284	71	73	A_84_P854889	A_84_P854889	FALSE	NM_130119	NM_130119	819165	CYP76C2	CYP76C2 (cytochrome P450, family 76, subfamily C, polypeptide 2); oxygen binding	At.27289	tair|AT2G45570.1|ref|NM_130119|ta|TA29204_3702|ta|BP653979	chr2:18787169-18787111	CYP76C2 (cytochrome P450, family 76, subfamily C, polypeptide 2); oxygen binding [AT2G45570.1]	GO:0006118(electron transport)|GO:0019825(oxygen binding)	CAGTGCCTCTTATGCTTGCTTCTCTTCTTTATTCATTTGACTGGAAGCTTCCAAACGGTC	1.01583	11.715	6.58406	1.88098e-06	0.000366956	5.18675
34962	61	117	A_84_P13634	A_84_P13634	FALSE	NM_113208	NM_113208	821882	AT3G23080	hypothetical protein	At.6125	tair|AT3G23080.1|tair|AT3G23080.2|ref|NM_113208|ref|NM_001035667	chr3:8207683-8207624	similar to unknown protein [Arabidopsis thaliana] (TAIR:AT4G14500.1); similar to unnamed protein product [Vitis vinifera] (GB:CAO71306.1); contains InterPro domain Lipid-binding START (InterPro:IPR002913) [AT3G23080.1]	GO:0003674(molecular_function)|GO:0005739(mitochondrion)|GO:0008150(biological_process)	TTCATTCTAGTGCTATAGGTAAGGCGTTAATGGTTGGAGCTGGACAGAGACTTGCTCGTA	1.00759	11.232	6.72803	1.38287e-06	0.000301035	5.48352
35127	60	127	A_84_P17407	A_84_P17407	FALSE	NM_112830	NM_112830	821477	AT3G19430	late embryogenesis abundant protein-related / LEA protein-related	At.5711	tair|AT3G19430.1|ref|NM_112830|ta|TA46444_3702|tc|TC297985	chr3:6736614-6736555	late embryogenesis abundant protein-related / LEA protein-related [AT3G19430.1]	GO:0005199(structural constituent of cell wall)	GACAGACTTATAGGTCTAACTACGTTAGCCGAGTTAAGATTGGAGTCCACATGCCTGTGA	1.00742	9.03748	3.3025	0.00349495	0.0471199	-2.07489
36529	52	43	A_84_P12775	A_84_P12775	FALSE	NM_115188	NM_115188	824495	CYP71B5	CYP71B5 (CYTOCHROME P450 71B5); oxygen binding	At.335	tair|AT3G53280.1|ref|NM_115188|ug|BX823840|ta|TA37528_3702	chr3:19768105-19768164	CYP71B5 (CYTOCHROME P450 71B5); oxygen binding [AT3G53280.1]	GO:0006118(electron transport)|GO:0019825(oxygen binding)	GAACACCATGATCCAAATCAACACGTACACAATTGGACGTGACCCCAAAAACTGGACAAA	1.00677	9.31561	6.32558	3.29001e-06	0.000526712	4.64668
44398	5	116	A_84_P15182	A_84_P15182	FALSE			3767578	AT1G60260	pseudo	At.36686	tair|AT1G60260.1|ug|AY090350|ta|TA39350_3702|tc|NP041545	chr1:22222746-22222687	pseudogene, glycosyl hydrolase family 1, contains Pfam PF00232 : Glycosyl hydrolase family 1 domain; TIGRFAM TIGR01233: 6-phospho-beta-galactosidase; similar to amygdalin hydrolase isoform AH I precursor (GI:16757966) (Prunus serotina); blastp match of 60% identity and 6.4e-121 P-value to GP [AT1G60260.1]		GGTCATTTATGGATTTATTCGAGCTTATAGGGCGGTACGATTATGGTTATGGATTGTACT	1.0016	7.64148	6.79183	1.20768e-06	0.000281801	5.61409
11701	198	59	A_84_P20911	A_84_P20911	FALSE	NM_105646	NM_105646	843314	ATHB13	ATHB13; DNA binding / transcription factor	At.23736	tair|AT1G69780.1|ref|NM_105646|ug|AF208044|ta|TA33656_3702	chr1:26263972-26264031	ATHB13; DNA binding / transcription factor [AT1G69780.1]	GO:0003677(DNA binding)|GO:0003700(transcription factor activity)|GO:0005634(nucleus)|GO:0006355(regulation of transcription, DNA-dependent)|GO:0009653(anatomical structure morphogenesis)	CACCGCAACGACAACTACTACAACAATGCAGTTCTTTCAAAACTCATCTTCAGGACAGAG	1.0014	9.40097	4.44269	0.000240883	0.00826353	0.488227

## Sheet: down
ID	COL	ROW	NAME	SPOT_ID	CONTROL_TYPE	GB_ACC...7	GB_ACC...8	LOCUSLINK_ID	GENE_SYMBOL	GENE_NAME	UNIGENE_ID	ACCESSION_STRING	CHROMOSOMAL_LOCATION	DESCRIPTION	GO_ID	SEQUENCE	logFC	AveExpr	t	P.Value	adj.P.Val	B
25409	117	14	A_84_P11480	A_84_P11480	FALSE	NM_104226	NM_104226	841783	AT1G53480	hypothetical protein	At.43960	tair|AT1G53480.1|ref|NM_104226|ug|AF483188|ta|TA38880_3702	chr1:19967222-19967163	similar to unknown protein [Arabidopsis thaliana] (TAIR:AT5G03090.1) [AT1G53480.1]	GO:0003674(molecular_function)|GO:0005575(cellular_component)|GO:0008150(biological_process)	AAAGCTCTCCAATAAAGCCTCGACTTCAAGAAATTTTTGTCTCAGCCCGGTTGATCCGGT	-5.12391	9.84337	-10.4804	1.18549e-09	1.92378e-06	12.1551
15457	176	27	A_84_P862376	A_84_P862376	FALSE	NM_115014	NM_115014	824318	FER	FER (FERONIA); kinase/ protein kinase	At.656	tair|AT3G51550.1|ref|NM_115014|ta|TA25955_3702|ta|TA25935_3702	chr3:19131534-19131475	FER (FERONIA); kinase/ protein kinase [AT3G51550.1]	GO:0004672(protein kinase activity)|GO:0005886(plasma membrane)|GO:0010483(pollen tube reception)|GO:0016301(kinase activity)|GO:0043680(filiform apparatus)|GO:0046777(protein amino acid autophosphorylation)	ACAGAGGGAGGATTCGGTCTCTCTCTTCTTCTTCTTCTTCTTTTCATATCTGCAGCAACT	-4.49207	10.5177	-9.39459	7.62332e-09	7.56001e-06	10.4309
12387	194	47	A_84_P703123	A_84_P703123	FALSE	NR_022889	NR_022889	5008104	AT3G62895	misc_RNA		tair|AT3G62895.1|ref|NR_022889|tc|TC306371	chr3:23259400-23259341	other RNA [AT3G62895.1]		CTTTTTTGTAGATAAGAAAGTAAAAGTTACAAATAGAGTTTTGCCGTCTTGCTTTGCCGG	-3.62923	8.63426	-36.5595	4.83044e-20	1.43366e-15	29.2052
30434	87	164	A_84_P766447	A_84_P766447	FALSE	NM_120328	NM_120328	831020	HSC70-1	HSC70-1 (heat shock cognate 70 kDa protein 1); ATP binding	At.23663	tair|AT5G02500.1|tair|AT5G02500.2|ref|NM_120328|ref|NM_001125684	chr5:553834-553775	HSC70-1 (heat shock cognate 70 kDa protein 1); ATP binding [AT5G02500.1]	GO:0005524(ATP binding)|GO:0005829(cytosol)|GO:0006457(protein folding)|GO:0009408(response to heat)|GO:0009409(response to cold)|GO:0009615(response to virus)	GGTGTTTGTTCCCTTCCAATCTCGTAGGTGAAACATGACTTGTTGTTTGAAATGGGAAGT	-3.34158	12.5213	-15.0769	1.64167e-12	8.37276e-09	17.9418
17414	164	24	A_84_P761835	A_84_P761835	FALSE	NR_022876	NR_022876	5008099	AT3G60952	misc_RNA	At.70708	tair|AT3G60952.1|ref|NR_022876|ug|DQ108832|tc|TC301633	chr3:22602070-22602129	other RNA [AT3G60952.1]		TCCGCGTTTTCCCAAATGATCGAGTCTCTTTCTATAGCCCAATTGTTCACAAGAATCTGA	-3.32363	6.3354	-10.1137	2.1889e-09	2.71124e-06	11.5904
36229	53	134	A_84_P581304	A_84_P581304	FALSE	NM_116155	NM_116155	825465	AT3G62900	zinc ion binding	At.49402	tair|AT3G62900.1|ref|NM_116155|tc|TC306810	chr3:23260320-23260261	zinc ion binding [AT3G62900.1]	GO:0005575(cellular_component)|GO:0008150(biological_process)|GO:0008270(zinc ion binding)	AGGAAATCACGTGTGGCATTAACAGCTTGTATTGAAAACTCAGGGGAGGCCCAACAACAA	-3.31979	9.68512	-18.6404	2.89491e-14	2.06703e-10	21.1631
2841	250	99	A_84_P16901	A_84_P16901	FALSE	NM_124785	NM_124785	835489	UF3GT	UF3GT (UDP-GLUCOSE:FLAVONOID 3-O-GLUCOSYLTRANSFERASE); transferase, transferring glycosyl groups	At.49795	tair|AT5G54060.1|ref|NM_124785|ta|TA47996_3702|tc|TC299214	chr5:21954254-21954195	UF3GT (UDP-GLUCOSE:FLAVONOID 3-O-GLUCOSYLTRANSFERASE); transferase, transferring glycosyl groups [AT5G54060.1]	GO:0005575(cellular_component)|GO:0006499(N-terminal protein myristoylation)|GO:0016757(transferase activity, transferring glycosyl groups)	TAGTGAGATCGGTGAGAAAGTGAGGAAGAATCATGACAAGTGGAGATGTGTTTTGACTGA	-3.01739	8.42131	-7.84937	1.38434e-07	6.67868e-05	7.69176
11853	197	95	A_84_P12212	A_84_P12212	FALSE	NM_104484	NM_104484	842057	AT1G56060	hypothetical protein	At.42847	tair|AT1G56060.1|ref|NM_104484|ug|BT010775|ta|TA46407_3702	chr1:20970541-20970402	similar to unknown protein [Arabidopsis thaliana] (TAIR:AT2G32190.1); similar to unnamed protein product [Vitis vinifera] (GB:CAO68639.1); contains domain PD188784 (PD188784) [AT1G56060.1]	GO:0003674(molecular_function)|GO:0005575(cellular_component)|GO:0008150(biological_process)	TTTTTACGTGGATGTTTGGCTGCAATGTGCTGCTGCTGCGTTTTGGATTGTGTCTTCTAG	-2.66718	8.84135	-5.50821	2.03392e-05	0.00172477	2.88252
35062	60	88	A_84_P23284	A_84_P23284	FALSE	NM_118288	NM_118288	828255	AT4G21680	proton-dependent oligopeptide transport (POT) family protein	At.2700	tair|AT4G21680.1|ref|NM_118288|ta|TA45031_3702|tc|TC283380	chr4:11517634-11517575	proton-dependent oligopeptide transport (POT) family protein [AT4G21680.1]	GO:0005215(transporter activity)|GO:0006857(oligopeptide transport)|GO:0016020(membrane)	ACTTGATTTGTGCCAAATGGTACAAGTATATTAAATCTGAAGCAAGTTTCTCTGAGTCCG	-2.64953	10.2685	-5.95436	7.45217e-06	0.000930244	3.85552
32177	77	78	A_84_P13393	A_84_P13393	FALSE	NM_105280	NM_105280	842923	AT1G66090	disease resistance protein (TIR-NBS class), putative	At.17581	tair|AT1G66090.1|ref|NM_105280|ta|TA38665_3702|ta|BX834564	chr1:24608173-24608232	disease resistance protein (TIR-NBS class), putative [AT1G66090.1]	GO:0000166(nucleotide binding)|GO:0004888(transmembrane receptor activity)|GO:0005524(ATP binding)|GO:0006952(defense response)|GO:0009507(chloroplast)|GO:0017111(nucleoside-triphosphatase activity)|GO:0031224(intrinsic to membrane)	GGGAAGGAGTTATGGCAGAGTGCAGAGTTTGTGTAATCTAGTGTCTCTGGCTGATTTTGT	-2.64906	9.41997	-7.44107	3.13833e-07	0.000108778	6.90921
10064	207	104	A_84_P785492	A_84_P785492	FALSE	NM_122030	NM_122030	832145	ATBCB	ATBCB (ARABIDOPSIS BLUE-COPPER-BINDING PROTEIN); copper ion binding	At.20630	tair|AT5G20230.1|ref|NM_122030|ug|BX830782|ta|TA31208_3702	chr5:6827349-6827408	ATBCB (ARABIDOPSIS BLUE-COPPER-BINDING PROTEIN); copper ion binding [AT5G20230.1]	GO:0005507(copper ion binding)|GO:0006118(electron transport)|GO:0006979(response to oxidative stress)|GO:0009611(response to wounding)|GO:0009646(response to absence of light)|GO:0015690(aluminum ion transport)|GO:0031225(anchored to membrane)	CCTCATTAGGTGGTGCTAGTTTTCTGGTGGATTTTGTTTCTGCTGTTGTTGCTCTCTTTT	-2.61858	12.3771	-5.61913	1.58137e-05	0.0014857	3.1265
25148	119	25	A_84_P19923	A_84_P19923	FALSE	NM_100448	NM_100448	837075	AT1G05680	UDP-glucoronosyl/UDP-glucosyl transferase family protein	At.42381	tair|AT1G05680.1|ref|NM_100448|ta|TA42893_3702|ta|BP613494	chr1:1703289-1703230	UDP-glucoronosyl/UDP-glucosyl transferase family protein [AT1G05680.1]	GO:0005575(cellular_component)|GO:0008152(metabolic process)|GO:0008194(UDP-glycosyltransferase activity)|GO:0016757(transferase activity, transferring glycosyl groups)|GO:0016758(transferase activity, transferring hexosyl groups)	ATGCTGAGAAATGGAAAGTGTTGGCTCAAGAGGCAGTTTCTGAAGGAGGTAGCTCTGATA	-2.61814	10.4026	-7.56101	2.46192e-07	9.25188e-05	7.14166
5700	233	161	A_84_P761753	A_84_P761753	FALSE	NR_022786	NR_022786	5008039	AT3G27884	misc_RNA	At.64558	tair|AT3G27884.1|ref|NR_022786|ug|DQ108669|ta|TA44860_3702	chr3:10347604-10347545	other RNA [AT3G27884.1]		GTACAAGACTAAACGTTCCTTCGCGGTCTCTGGTTAATCAAGTTGCCGGATGAAAAAATG	-2.58883	9.10019	-7.05362	6.96649e-07	0.000198969	6.14374
30090	90	1	A_84_P245795	A_84_P245795	FALSE	NM_123423	NM_123423	834057	AT5G40590	DC1 domain-containing protein	At.30279	tair|AT5G40590.1|ref|NM_123423|ta|TA48596_3702|tc|TC294127	chr5:16268915-16268856	DC1 domain-containing protein [AT5G40590.1]	GO:0005575(cellular_component)	GCAGATTGAGATGCATTTGGCGATGCAAAGTGCTTTGATTTCGAAAAAGGCGAATAAGGC	-2.58849	9.72179	-9.89742	3.16527e-09	3.55264e-06	11.2491
6978	225	156	A_84_P15944	A_84_P15944	FALSE	NM_124457	NM_124457	835151	AT5G50790	nodulin MtN3 family protein	At.7905	tair|AT5G50790.1|ref|NM_124457|ta|TA44388_3702|ta|CNS0A18V	chr5:20673821-20673762	nodulin MtN3 family protein [AT5G50790.1]	GO:0008150(biological_process)|GO:0016020(membrane)	AACTCACAGATGAGAACTTTGGTGCCACAAGACAGTGCCGATATGGAAGCAACCATTGAT	-2.57089	8.20587	-8.32503	5.487e-08	3.56166e-05	8.57213
11453	199	46	A_84_P12620	A_84_P12620	FALSE	NM_126351	NM_126351	814828	RNS1	RNS1 (RIBONUCLEASE 1); endoribonuclease	At.10792	tair|AT2G02990.1|ref|NM_126351|ta|TA35660_3702|ta|CNS0A866	chr2:874594-874653	RNS1 (RIBONUCLEASE 1); endoribonuclease [AT2G02990.1]	GO:0004521(endoribonuclease activity)|GO:0004540(ribonuclease activity)|GO:0005576(extracellular region)|GO:0007568(aging)|GO:0009611(response to wounding)|GO:0009718(anthocyanin biosynthetic process)|GO:0009867(jasmonic acid mediated signaling pathway)|GO:0016036(cellular response to phosphate starvation)	TTCCGGTTTAATCGAATGTCCGGTTTTCCCACATGGGAAATGTGGAGCTGAGATCGAATT	-2.55575	10.4575	-4.32474	0.000317973	0.00997737	0.220113
32280	77	41	A_84_P231939	A_84_P231939	FALSE	NM_104862	NM_104862	842477	GPT2	GPT2 (glucose-6-phosphate/phosphate translocator 2); antiporter/ glucose-6-phosphate transmembrane transporter	At.10733	tair|AT1G61800.1|ref|NM_104862|ta|TA43227_3702|tc|TC287297	chr1:22830241-22830300	GPT2 (glucose-6-phosphate/phosphate translocator 2); antiporter/ glucose-6-phosphate transmembrane transporter [AT1G61800.1]	GO:0009507(chloroplast)|GO:0015152(glucose-6-phosphate transmembrane transporter activity)|GO:0015297(antiporter activity)|GO:0015712(hexose phosphate transport)|GO:0016020(membrane)|GO:0016021(integral to membrane)	CCCCGGTCCATGGATATGAAGAAACTGGAGCTTGAAGTTGATAGAGTGTTTGCTTTTACT	-2.52103	13.7662	-8.13775	7.87082e-08	4.46026e-05	8.22951
6804	226	164	A_84_P197194	A_84_P197194	FALSE	NM_118416	NM_118416	828386	AT4G22870	leucoanthocyanidin dioxygenase, putative / anthocyanidin synthase, putative	At.66603	tair|AT4G22870.1|ref|NM_118416	chr4:12002049-12001990	leucoanthocyanidin dioxygenase, putative / anthocyanidin synthase, putative [AT4G22870.1]	GO:0005575(cellular_component)	AGCCACCAAAGGATAAGATTGTTCTTAAGCCGTTGCCTGATATGGTGAGTGTTGAGTCTC	-2.45607	9.65735	-5.08061	5.42761e-05	0.00319754	1.93088
29849	91	143	A_84_P827147	A_84_P827147	FALSE	NM_104862	NM_104862	842477	GPT2	GPT2 (glucose-6-phosphate/phosphate translocator 2); antiporter/ glucose-6-phosphate transmembrane transporter	At.10733	tair|AT1G61800.1|ref|NM_104862|ta|TA43227_3702|tc|TC309257	chr1:22829888-22829947	GPT2 (glucose-6-phosphate/phosphate translocator 2); antiporter/ glucose-6-phosphate transmembrane transporter [AT1G61800.1]	GO:0009507(chloroplast)|GO:0015152(glucose-6-phosphate transmembrane transporter activity)|GO:0015297(antiporter activity)|GO:0015712(hexose phosphate transport)|GO:0016020(membrane)|GO:0016021(integral to membrane)	ATTTCCGTTATTGTTGCATCGATCATCATTTTCCATACCCCGATTCAACCGGTTAATGCC	-2.43366	12.3187	-7.74623	1.69869e-07	7.39573e-05	7.49643
41199	24	54	A_84_P13709	A_84_P13709	FALSE	NM_114937	NM_114937	824241	AT3G50770	calmodulin-related protein, putative	At.35457	tair|AT3G50770.1|ref|NM_114937|ug|L12115|ta|TA44995_3702	chr3:18885484-18885543	calmodulin-related protein, putative [AT3G50770.1]	GO:0005509(calcium ion binding)|GO:0008150(biological_process)|GO:0009507(chloroplast)	TCAAGAACGTACGGAGAGTGTGAAGCCATGATAAAGTTTTACGATATAGATGGTAATGGA	-2.42902	10.2261	-6.22562	4.0934e-06	0.000596484	4.4354
26297	112	107	A_84_P12885	A_84_P12885	FALSE	NM_118417	NM_118417	828387	LDOX	LDOX (TANNIN DEFICIENT SEED 4)	At.2369	tair|AT4G22880.1|tair|AT4G22880.2|ref|NM_118417|ref|NM_001036623	chr4:12005313-12005254	LDOX (TANNIN DEFICIENT SEED 4) [AT4G22880.1]	GO:0005575(cellular_component)|GO:0007033(vacuole organization and biogenesis)|GO:0009611(response to wounding)|GO:0009718(anthocyanin biosynthetic process)|GO:0009753(response to jasmonic acid stimulus)|GO:0010023(proanthocyanidin biosynthetic process)|GO:0050589(leucocyanidin oxygenase activity)	TAGCACTCGGTGTGGAAGCTCACACCGATGTAAGCGCTTTAACTTTCATTCTACACAACA	-2.39537	8.25556	-5.27143	3.49514e-05	0.0024563	2.35758
14558	181	125	A_84_P860044	A_84_P860044	FALSE			NA			At.38005	ta|BP603152|tc|TC312541	chr3:007652752-007652698	ACEA_ARATH (P28297) Isocitrate lyase (Isocitrase) (Isocitratase) (ICL) , partial (13%) [TC312541]		CTTCGTAGGAAAGCTTGGAAACCACACTATCGTTCAATATATATCTTTCCACACCCCGGG	-2.38248	13.2848	-5.26594	3.53956e-05	0.00247292	2.34533
43749	9	54	A_84_P13969	A_84_P13969	FALSE	NM_121728	NM_121728	831586	ATGSTF12	ATGSTF12 (GLUTATHIONE S-TRANSFERASE 26); glutathione transferase	At.24835	tair|AT5G17220.1|ref|NM_121728|ta|TA49179_3702|tc|TC295445	chr5:5659158-5659217	ATGSTF12 (GLUTATHIONE S-TRANSFERASE 26); glutathione transferase [AT5G17220.1]	GO:0004364(glutathione transferase activity)|GO:0005737(cytoplasm)|GO:0009407(toxin catabolic process)	AAGAATTCACTATGGCTGATTTGACGCACATGCCGGCGATGGGGTACTTGATGAGTATAA	-2.37717	10.3049	-5.41652	2.50669e-05	0.00198429	2.67988
7054	225	4	A_84_P577078	A_84_P577078	FALSE	NM_122939	NM_122939	833512	AT5G35480	hypothetical protein	At.30595	tair|AT5G35480.1|ref|NM_122939|ug|AK221535|ta|TA47821_3702	chr5:13706565-13706506	unknown protein [AT5G35480.1]	GO:0003674(molecular_function)|GO:0005575(cellular_component)|GO:0008150(biological_process)	AGCTGCATCACCCAAGTGGAGAATATGCATCCATGTAATTTTATTATCATTGTGTTGCTT	-2.35956	11.0764	-13.3535	1.5628e-11	6.19928e-08	16.0252
17884	161	104	A_84_P14722	A_84_P14722	FALSE	NM_116504	NM_116504	828201	SULTR3;2	SULTR3;2 (SULFATE TRANSPORTER 3;2); sulfate transmembrane transporter	At.393	tair|AT4G02700.1|ref|NM_116504|ta|TA46106_3702|tc|TC282483	chr4:1193188-1193247	SULTR3;2 (SULFATE TRANSPORTER 3;2); sulfate transmembrane transporter [AT4G02700.1]	GO:0006810(transport)|GO:0008272(sulfate transport)|GO:0015116(sulfate transmembrane transporter activity)|GO:0016020(membrane)|GO:0016021(integral to membrane)	CTAAGCAAGTCCACCTTCATTGAGAGCATTGGTAAAGAACGGATTTATCTCACGGTGGCA	-2.33587	10.359	-11.3993	2.71917e-10	6.93408e-07	13.4958
35795	56	151	A_84_P15517	A_84_P15517	FALSE	NM_113067	NM_113067	821726	AT3G21720	isocitrate lyase, putative	At.38005	tair|AT3G21720.1|ref|NM_113067|ta|TA28991_3702|ta|TA28987_3702	chr3:7653308-7653249	isocitrate lyase, putative [AT3G21720.1]	GO:0004451(isocitrate lyase activity)|GO:0005575(cellular_component)|GO:0008152(metabolic process)	TCCGGTGCTAATTACTATGATCGTTATCTTAAGACCGTCCAAGGTGGAATCTCCTCCACT	-2.31504	12.8537	-4.71733	0.000126445	0.00549174	1.11157
39408	35	65	A_84_P826986	A_84_P826986	FALSE	NM_179095	NM_179095	828413	CRK6	CRK6 (CYSTEINE-RICH RLK 6)	At.21993	tair|AT4G23140.2|tair|AT4G23140.1|ref|NM_179095|ref|NM_118443	chr4:12123989-12124048	CRK6 (CYSTEINE-RICH RLK 6) [AT4G23140.2]	GO:0006468(protein amino acid phosphorylation)|GO:0012505(endomembrane system)|GO:0016301(kinase activity)	ACCAAGTCTTTTCCAGCGTCTATTGATGATGAATCGATCACAGATTTATATCCGCGCTAA	-2.27437	9.12593	-4.89657	8.32118e-05	0.00421981	1.51678
19885	150	11	A_84_P596827	A_84_P596827	FALSE	NM_127323	NM_127323	816276	AT2G17690	F-box family protein	At.52785	tair|AT2G17690.1|ref|NM_127323	chr2:7691030-7691089	F-box family protein [AT2G17690.1]	GO:0005575(cellular_component)	CCTGCCAAATTCTATTTACTTCACCGACAAAAAGGAAGAAGAGGTTAAGGTGTTCAAGCT	-2.25241	7.31384	-10.3837	1.39137e-09	1.98693e-06	12.008
29373	94	75	A_84_P17806	A_84_P17806	FALSE	NM_123645	NM_123645	834291	DFR	DFR (DIHYDROFLAVONOL 4-REDUCTASE); dihydrokaempferol 4-reductase	At.23537	tair|AT5G42800.1|ref|NM_123645|ta|TA38400_3702|tc|TC288542	chr5:17181647-17181588	DFR (DIHYDROFLAVONOL 4-REDUCTASE); dihydrokaempferol 4-reductase [AT5G42800.1]	GO:0009718(anthocyanin biosynthetic process)|GO:0042406(extrinsic to endoplasmic reticulum membrane)|GO:0045552(dihydrokaempferol 4-reductase activity)	AAACATTGACGTCAAAACCGGAGATGGTTTAACCGATGGTATGAAGCCATGTAACAAGAC	-2.17953	9.96751	-3.92577	0.000814231	0.0187127	-0.685163
31269	83	23	A_84_P20780	A_84_P20780	FALSE	NM_100232	NM_100232	3766646	AT1G03495	transferase	At.50721	tair|AT1G03495.1|ref|NM_100232|ta|TA46169_3702|tc|TC286474	chr1:874441-874500	transferase [AT1G03495.1]	GO:0008150(biological_process)|GO:0016740(transferase activity)	TCCTGGTATCGTATCAGTCAAGAACACGATTTGCTAGGAGAAAAATGCGTCATGGCTGCT	-2.14674	7.09852	-5.96067	7.34837e-06	0.000923747	3.8691
24387	123	18	A_84_P845171	A_84_P845171	FALSE			NA			At.23537	ta|CD533642|tc|TC288485	chr4:006171266-006171207	ATHD4R dihydroflavonol 4-reductase {Arabidopsis thaliana} (exp=-1; wgp=0; cg=0), complete [TC288485]		TCCCATGCTAGCACAACAGATGTGTGCCTAGAAAATTCAACCGTTATCAACCGTTATATT	-2.13832	8.86743	-3.90373	0.000857607	0.0193414	-0.734983
9002	214	17	A_84_P20551	A_84_P20551	FALSE	NM_120467	NM_120467	831690	MLS	MLS (MALATE SYNTHASE); malate synthase	At.4884	tair|AT5G03860.1|ref|NM_120467|ug|AF360126|ta|TA35582_3702	chr5:1032339-1032280	MLS (MALATE SYNTHASE); malate synthase [AT5G03860.1]	GO:0004474(malate synthase activity)|GO:0006097(glyoxylate cycle)	TTCTTACACTTGCTGTTTATAATCACATTGTAGCTCACTACCCTATCAATGTCTCAAGGC	-2.121	10.8314	-3.79124	0.00111741	0.0227309	-0.988696
38744	39	33	A_84_P19362	A_84_P19362	FALSE	NM_114478	NM_114478	823752	ZAT7	ZAT7; nucleic acid binding / transcription factor/ zinc ion binding	At.19763	tair|AT3G46090.1|ref|NM_114478|ug|DR751660|ta|TA42617_3702	chr3:16937487-16937428	ZAT7; nucleic acid binding / transcription factor/ zinc ion binding [AT3G46090.1]	GO:0003676(nucleic acid binding)|GO:0003700(transcription factor activity)|GO:0005622(intracellular)|GO:0008270(zinc ion binding)|GO:0045449(regulation of transcription)	TCACATGAGGAGACATAGGAACGAGAAAGTCTCAGGCTCGTTGGTTACACGTTCTTTTCT	-2.08987	8.1877	-7.39684	3.43388e-07	0.000114573	6.82296
30201	89	119	A_84_P11776	A_84_P11776	FALSE	NM_113867	NM_113867	822602	AT3G29410	terpene synthase/cyclase family protein	At.36922	tair|AT3G29410.1|ref|NM_113867|ta|TA42190_3702|ta|TA42191_3702	chr3:11303889-11303830	terpene synthase/cyclase family protein [AT3G29410.1]	GO:0000287(magnesium ion binding)|GO:0008152(metabolic process)|GO:0016829(lyase activity)	AGCCGATGGATTTGGGCATCCTGATCAAAAGCTCTTACAACTTATTGCGTCTTTGTTCCT	-2.08668	10.7462	-6.01448	6.52051e-06	0.000840393	3.98484
26958	108	145	A_84_P14717	A_84_P14717	FALSE	NM_116393	NM_116393	827983	ATEXPA17	ATEXPA17 (ARABIDOPSIS THALIANA EXPANSIN A17)	At.54085	tair|AT4G01630.1|ref|NM_116393|tc|TC293143	chr4:701449-701508	ATEXPA17 (ARABIDOPSIS THALIANA EXPANSIN A17) [AT4G01630.1]	GO:0003674(molecular_function)|GO:0005576(extracellular region)|GO:0009826(unidimensional cell growth)|GO:0009828(plant-type cell wall loosening)|GO:0009831(plant-type cell wall modification during multidimensional cell growth)|GO:0012505(endomembrane system)	AAGTATCAAAGCAGCTCTCAACGTTGTTCCTTCGAATTGGCGGTTTGGTCAGAGCTTCAA	-2.05863	10.9658	-7.92657	1.18885e-07	5.9779e-05	7.83692
44082	7	68	A_84_P14113	A_84_P14113	FALSE	NM_126013	NM_126013	836747	AT5G66150	glycosyl hydrolase family 38 protein	At.55708	tair|AT5G66150.1|ref|NM_126013|tc|NP237393	chr5:26456306-26456247	glycosyl hydrolase family 38 protein [AT5G66150.1]	GO:0004559(alpha-mannosidase activity)|GO:0005975(carbohydrate metabolic process)|GO:0006013(mannose metabolic process)|GO:0012505(endomembrane system)	TGGAGATTCGTACATTTGTGGTTCAGTTTTATCAGAAACAACGAAGAAGAAAGTTGTTTG	-2.03397	6.8802	-11.1437	4.05882e-10	9.05649e-07	13.1333
36931	49	90	A_84_P567982	A_84_P567982	FALSE	NM_117609	NM_117609	827185	ATBETA-AMY	ATBETA-AMY (BETA-AMYLASE); beta-amylase	At.25187	tair|AT4G15210.2|tair|AT4G15210.1|ref|NM_117609|ref|NM_179058	chr4:8666546-8666487	ATBETA-AMY (BETA-AMYLASE); beta-amylase [AT4G15210.2]	GO:0005983(starch catabolic process)|GO:0012505(endomembrane system)|GO:0016161(beta-amylase activity)	GGGGTTGCTATGTATTTTGTGAAGTGTGTATTTCTGGTTGAATATTAGTCTGCGTAATAA	-2.03074	10.6005	-3.92924	0.000807607	0.0186039	-0.677321
39076	37	49	A_84_P70834	A_84_P70834	FALSE	NM_179774	NM_179774	817300	AT2G27535	ribosomal protein L10A family protein	At.28365	tair|AT2G27535.1|ref|NM_179774|ug|AY070409|ta|TA49676_3702	chr2:11772588-11772529	ribosomal protein L10A family protein [AT2G27535.1]	GO:0003735(structural constituent of ribosome)|GO:0005840(ribosome)|GO:0006412(translation)	TAACGTTGGGAAGACAGTGAAGCTTCAAAGTGAGGCTCTTAGAGAAGCCATTGCAAGTAT	-2.01951	6.83665	-10.3313	1.51829e-09	2.08479e-06	11.9277
14246	183	69	A_84_P149248	A_84_P149248	FALSE	NM_101966	NM_101966	838708	AT1G21120	O-methyltransferase, putative	At.48214	tair|AT1G21120.1|ref|NM_101966|ug|AK221556|ta|TA31073_3702	chr1:7395552-7395493	O-methyltransferase, putative [AT1G21120.1]	GO:0005829(cytosol)|GO:0008168(methyltransferase activity)|GO:0008171(O-methyltransferase activity)|GO:0046983(protein dimerization activity)	CAGAGAACGGTAAAGTGGTAGTCATAGAATTAGTTACTCCTGATGAGGCAGAGAACGGAG	-2.01393	10.57	-5.32986	3.05646e-05	0.00225452	2.48762
32115	78	31	A_84_P297904	A_84_P297904	FALSE	NM_180017	NM_180017	818722	AT2G41230	hypothetical protein	At.27982	tair|AT2G41230.1|ref|NM_180017|ta|TA35532_3702|ta|TA35531_3702	chr2:17202316-17202257	unknown protein [AT2G41230.1]	GO:0008150(biological_process)	TCGTGCAAGTAAGATCATGTCATGTGATAGATCTCCGAGTTTTTCTTTTCAAGGATTTCG	-2.00939	12.1115	-5.99477	6.81209e-06	0.000865475	3.94248
11108	201	56	A_84_P796317	A_84_P796317	FALSE			NA			At.68406	ug|BT025673	chr3:11455346-11455405	Arabidopsis thaliana [BT025673]		GCAGTCTTCAACCGGTTCTTCACTGCCTCAGATGAAGATTTTTCACCATCGTAGATCTAG	-1.99193	8.632	-8.27158	6.07921e-08	3.80761e-05	8.47488
29672	92	157	A_84_P511815	A_84_P511815	FALSE	NM_179641	NM_179641	816333	AT2G18193	AAA-type ATPase family protein	At.40029	tair|AT2G18193.1|ref|NM_179641|ug|AK176580|ta|TA42275_3702	chr2:7924867-7924808	AAA-type ATPase family protein [AT2G18193.1]	GO:0005524(ATP binding)|GO:0012505(endomembrane system)|GO:0016887(ATPase activity)	AAGGTTGAGAGAAGCAAGACTAAGAAGGAGGTTTCTATTTGTAAAGCAACTGATGATGAC	-1.97707	10.1209	-9.60708	5.23867e-09	5.34359e-06	10.7809
17536	163	120	A_84_P93419	A_84_P93419	FALSE	NM_103599	NM_103599	841101	AT1G45616	leucine-rich repeat family protein	At.65982	tair|AT1G45616.1|ref|NM_103599|tc|NP306609	chr1:17186075-17186016	leucine-rich repeat family protein [AT1G45616.1]	GO:0005515(protein binding)|GO:0006952(defense response)|GO:0007165(signal transduction)|GO:0012505(endomembrane system)	TGGGATACATAATGACTTCACACAAGCATGAGTGGTTCATGGATACTTTTGGCCGAAGAA	-1.97444	9.11936	-7.59941	2.27872e-07	8.93986e-05	7.21564
37368	47	65	A_84_P750646	A_84_P750646	FALSE	NM_104684	NM_104684	842286	AT1G59920	hypothetical protein	At.66056	tair|AT1G59920.1|tair|AT1G59930.1|ref|NM_104684|ref|NM_104685	chr1:22063233-22063174	similar to unknown protein [Arabidopsis thaliana] (TAIR:AT1G59930.1); similar to putative MADS-box transcription factor [Arabidopsis lyrata] (GB:AAO42467.1); contains domain PTHR11945 (PTHR11945); contains domain PTHR11945:SF14 (PTHR11945:SF14) [AT1G59920.1]	GO:0003674(molecular_function)|GO:0005575(cellular_component)|GO:0008150(biological_process)	TCGTGTTCTTCAAGATCTTAATGTTAAAGAGGATGGGGACATTCCTTCCATGGATGGCAG	-1.96312	8.08743	-7.41372	3.31785e-07	0.00011314	6.85591
4201	242	99	A_84_P84999	A_84_P84999	FALSE	NM_113778	NM_113778	822488	AT3G28580	AAA-type ATPase family protein	At.42770	tair|AT3G28580.1|ref|NM_113778|ug|AY072076|ta|TA48037_3702	chr3:10718270-10718329	AAA-type ATPase family protein [AT3G28580.1]	GO:0005524(ATP binding)|GO:0005783(endoplasmic reticulum)|GO:0009737(response to abscisic acid stimulus)|GO:0016887(ATPase activity)	ATGTTGGGGAGAATCTGTTACCGAAGTCAGAAAAGGAAGGAGGTGAGACTTGTTTGAAGA	-1.95966	8.97179	-5.11736	4.98524e-05	0.00308085	2.0133
41513	22	106	A_84_P762142	A_84_P762142	FALSE	NM_001125425	NM_001125425	6240894	AT3G63052	hypothetical protein	At.73538	tair|AT3G63052.1|ref|NM_001125425	chr3:23309945-23309886	unknown protein [AT3G63052.1]		CTCTCCGCCGATGATATCATGGCCGTTCGACAGTTATTCACCTCTTCCTCTATGGACTAA	-1.94203	9.45371	-3.54097	0.00200856	0.0334456	-1.5489
33864	67	104	A_84_P17628	A_84_P17628	FALSE	NM_118753	NM_118753	828726	ACS7	ACS7 (1-Amino-cyclopropane-1-carboxylate synthase 7); 1-aminocyclopropane-1-carboxylate synthase	At.20362	tair|AT4G26200.1|ref|NM_118753|ug|BX828188|ta|TA46435_3702	chr4:13276881-13276940	ACS7 (1-Amino-cyclopropane-1-carboxylate synthase 7); 1-aminocyclopropane-1-carboxylate synthase [AT4G26200.1]	GO:0005575(cellular_component)|GO:0009693(ethylene biosynthetic process)|GO:0016847(1-aminocyclopropane-1-carboxylate synthase activity)	AATATGAGTGAGAACACTTTGGAGATTGCGTTGAAGAGAATACATGAGTTCATGGACCGA	-1.93919	9.86952	-8.07499	8.89161e-08	4.67874e-05	8.11353
25618	116	105	A_84_P23380	A_84_P23380	FALSE	NM_120232	NM_120232	831722	AT5G01540	lectin protein kinase, putative	At.28701	tair|AT5G01540.1|ref|NM_120232|ta|TA39123_3702|ta|BP815877	chr5:211349-211290	lectin protein kinase, putative [AT5G01540.1]	GO:0006499(N-terminal protein myristoylation)|GO:0009737(response to abscisic acid stimulus)|GO:0012505(endomembrane system)|GO:0016301(kinase activity)	TTGGTAGGATATGTTTCGTCGACCTCAATCACCAGAGTTTCTTCGACTTCTCGTATCAGT	-1.93372	10.439	-6.6936	1.48807e-06	0.000316224	5.41281
37710	45	61	A_84_P13439	A_84_P13439	FALSE	NM_129556	NM_129556	818586	AT2G39980	transferase family protein	At.21041	tair|AT2G39980.1|ref|NM_129556|ta|TA36639_3702|ta|AA394580	chr2:16695576-16695517	transferase family protein [AT2G39980.1]	GO:0005575(cellular_component)|GO:0008150(biological_process)|GO:0016740(transferase activity)	CGGAGACTATGGCTGGGATTGAATCTGACGGTGAGTTTATGCGATACGTGACTAATAAGT	-1.92656	11.9166	-7.75056	1.6841e-07	7.39573e-05	7.50467
39485	34	82	A_84_P292024	A_84_P292024	FALSE	NM_148204	NM_148204	827992	AT4G03292	nucleic acid binding	At.65322	tair|AT4G03292.1|ref|NM_148204	chr4:001444724-001444675	nucleic acid binding [AT4G03292.1]	GO:0003676(nucleic acid binding)|GO:0005575(cellular_component)|GO:0006499(N-terminal protein myristoylation)	ACAAGCTCACTACACGCCGGTGTCTTGTTAATCAGAATGATAAAGCCCCAAATTTGGTTC	-1.90664	8.217	-13.1773	1.99377e-11	7.11794e-08	15.8136
10471	205	139	A_84_P15734	A_84_P15734	FALSE	NM_118713	NM_118713	828686	XTR6	XTR6 (XYLOGLUCAN ENDOTRANSGLYCOSYLASE 6); hydrolase, acting on glycosyl bonds	At.2901	tair|AT4G25810.1|ref|NM_118713|ta|TA36250_3702|ta|CB252959	chr4:13129638-13129697	XTR6 (XYLOGLUCAN ENDOTRANSGLYCOSYLASE 6); hydrolase, acting on glycosyl bonds [AT4G25810.1]	GO:0005618(cell wall)|GO:0005975(carbohydrate metabolic process)|GO:0006073(glucan metabolic process)|GO:0012505(endomembrane system)|GO:0016798(hydrolase activity, acting on glycosyl bonds)|GO:0048046(apoplast)	GTACAGAATAACTACATGATTTACAATTACTGTACGGACGCTAAAAGGTTCCCTCAAGGT	-1.89766	10.3234	-8.02469	9.80808e-08	5.07476e-05	8.02016
8636	216	69	A_84_P21178	A_84_P21178	FALSE	NM_102415	NM_102415	839193	AT1G26530	hypothetical protein	At.51774	tair|AT1G26530.1|ref|NM_102415	chr1:9167145-9167310	similar to unknown protein [Arabidopsis thaliana] (TAIR:AT2G46230.1); similar to unnamed protein product [Vitis vinifera] (GB:CAO39702.1); contains InterPro domain Protein of unknown function DUF652 (InterPro:IPR006984) [AT1G26530.1]	GO:0003674(molecular_function)|GO:0005575(cellular_component)|GO:0008150(biological_process)	AAACTGCCTGAAGCAACAATCGGTGGAGATACTGATAAAGGATCCGACACCCATGTTGAT	-1.89696	8.99572	-9.37628	7.87583e-09	7.59933e-06	10.4005
11740	197	152	A_84_P227239	A_84_P227239	FALSE	NM_121324	NM_121324	831161	AT5G13210	hypothetical protein	At.28285	tair|AT5G13210.1|ref|NM_121324|ta|TA48724_3702|tc|TC282180	chr5:4216538-4216597	similar to unknown protein [Arabidopsis thaliana] (TAIR:AT3G24780.1); similar to unknown protein [Arabidopsis thaliana] (TAIR:AT5G43400.1); similar to unnamed protein product [Vitis vinifera] (GB:CAO70061.1); contains InterPro domain von Willebrand factor, type A (InterPro:IPR002035); contains InterPro domain Uncharacterized conserved protein UCP015417, vWA (InterPro:IPR011205) [AT5G13210.1]		ATGGAGACTGCTATTTCTAAAGATGAGTATAAGTCGCTTGTTGTTGTTGATTAAGAAGCT	-1.89105	9.22737	-10.2262	1.81044e-09	2.39387e-06	11.7656
11775	197	82	A_84_P257260	A_84_P257260	FALSE	NM_130345	NM_130345	819390	AT2G47780	rubber elongation factor (REF) protein-related	At.48607	tair|AT2G47780.1|ref|NM_130345|ta|AA040976|ta|BT000468	chr2:19577912-19577971	rubber elongation factor (REF) protein-related [AT2G47780.1]	GO:0003674(molecular_function)|GO:0005575(cellular_component)|GO:0008150(biological_process)	AAGATCAGTGTCGAGCTGATTGACTATTTACTCTTCTGAAGCCAAAGATTCCTTCTTCTA	-1.87884	10.1925	-3.27962	0.00368458	0.048704	-2.12487
17397	164	58	A_84_P575998	A_84_P575998	FALSE	NM_117514	NM_117514	827080	AT4G14365	zinc finger (C3HC4-type RING finger) family protein / ankyrin repeat family protein	At.23786	tair|AT4G14365.1|ref|NM_117514|ta|TA37361_3702|tc|TC286863	chr4:8271569-8271510	zinc finger (C3HC4-type RING finger) family protein / ankyrin repeat family protein [AT4G14365.1]	GO:0005515(protein binding)|GO:0008270(zinc ion binding)	TGTGTGTATGTTATGTGGTGAAGTCAAAGAAGTCGAAATATAGAATCACGACAAGTTTAG	-1.86839	10.4301	-5.45153	2.3142e-05	0.00187771	2.75735
36478	52	145	A_84_P867949	A_84_P867949	FALSE	NM_202810	NM_202810	2745703	AT4G12735	hypothetical protein	At.44308	tair|AT4G12735.1|ref|NM_202810|ug|AY091148|ta|TA43940_3702	chr4:007494043-007493984	similar to unknown protein [Arabidopsis thaliana] (TAIR:AT4G12731.1) [AT4G12735.1]	GO:0003674(molecular_function)|GO:0008150(biological_process)	TCGTCTCTTATTTTCCCGTAGGCTCCAACCTTTCTCGTCTATAGGAACTAGGAAGTAGGA	-1.86171	7.05962	-7.31302	4.07548e-07	0.00013108	6.65869
27552	104	148	A_84_P11694	A_84_P11694	FALSE	NM_111049	NM_111049	820033	AT3G01830	calmodulin-related protein, putative	At.41224	tair|AT3G01830.1|ref|NM_111049|ta|TA40245_3702|tc|TC297401	chr3:296481-296540	calmodulin-related protein, putative [AT3G01830.1]	GO:0005509(calcium ion binding)|GO:0005575(cellular_component)|GO:0008150(biological_process)	TGCGAGGTTATGATTTCCCAATTCGATATTAATAGGGATGGAATTATCAACTTTGATGAG	-1.83386	7.8212	-3.7554	0.00121558	0.0240562	-1.06932
7679	221	114	A_84_P21103	A_84_P21103	FALSE	NM_129711	NM_129711	818746	AT2G41480	peroxidase	At.42826	tair|AT2G41480.1|ref|NM_129711|ta|TA45893_3702|ta|DR381806	chr2:17304138-17304079	peroxidase [AT2G41480.1]	GO:0004601(peroxidase activity)|GO:0006118(electron transport)|GO:0006979(response to oxidative stress)	ATTAAGATGAGTTCCATTGATGTAAAGACTGACGTTGATGGCGAGGTTAGGAAAGTTTGT	-1.82247	9.56653	-5.6292	1.54577e-05	0.00147161	3.14858
39344	35	24	A_84_P15269	A_84_P15269	FALSE	NM_104167	NM_104167	841722	ANAC019	ANAC019 (Arabidopsis NAC domain containing protein 19); transcription factor	At.28621	tair|AT1G52890.1|ref|NM_104167|ta|TA35846_3702|ta|AA720318	chr1:19701058-19700999	ANAC019 (Arabidopsis NAC domain containing protein 19); transcription factor [AT1G52890.1]	GO:0003700(transcription factor activity)|GO:0005575(cellular_component)|GO:0007275(multicellular organismal development)|GO:0009414(response to water deprivation)	AGTCACGGGTTTAATAACTCGGGCGAGTTAGCTCAAAAGGGTTATGGTGTTGACTCGTTT	-1.81721	7.81663	-7.17751	5.38665e-07	0.000162974	6.39092
10975	202	151	A_84_P541789	A_84_P541789	FALSE	NM_102389	NM_102389	839166	AT1G26250	proline-rich extensin, putative	At.17257	tair|AT1G26250.1|ref|NM_102389|ta|TA45707_3702|tc|TC311949	chr1:9085281-9085340	proline-rich extensin, putative [AT1G26250.1]	GO:0005199(structural constituent of cell wall)|GO:0009664(plant-type cell wall organization and biogenesis)|GO:0012505(endomembrane system)	ACACGGTTTAAAAGCTTTCCCTTTCGAGACGTTGTCATTATAAGAAATGGAATTATGTGT	-1.80532	12.574	-5.10026	5.18637e-05	0.00314361	1.97495
12530	193	101	A_84_P91079	A_84_P91079	FALSE	NM_122157	NM_122157	832313	AT5G22520	hypothetical protein	At.31064	tair|AT5G22520.1|ref|NM_122157|ta|TA46134_3702|ta|AU231334	chr5:7479231-7479290	similar to unknown protein [Arabidopsis thaliana] (TAIR:AT5G22530.1) [AT5G22520.1]	GO:0003674(molecular_function)|GO:0005575(cellular_component)|GO:0008150(biological_process)	GAGTTGTATGGACCAGATGTCATTTCTTCATCAGTGAATAATGATTTCAACAAAGTGAAG	-1.80479	7.32198	-3.53566	0.00203356	0.0337055	-1.56068
30854	85	4	A_84_P808177	A_84_P808177	FALSE	NM_125323	NM_125323	836051	LTP3	LTP3 (LIPID TRANSFER PROTEIN 3); lipid binding	At.24582	tair|AT5G59320.1|ref|NM_125323|ta|TA27385_3702|ta|TA27397_3702	chr5:23946711-23946770	LTP3 (LIPID TRANSFER PROTEIN 3); lipid binding [AT5G59320.1]	GO:0005618(cell wall)|GO:0008289(lipid binding)|GO:0009737(response to abscisic acid stimulus)	TCAAGTGAAATGGAAGCTTACGTCGTCGTTTTGGCGTTAAGAGTATGGTTTACCAGAAGT	-1.78081	11.6682	-4.02333	0.00064704	0.016189	-0.464336
24565	122	2	A_84_P20045	A_84_P20045	FALSE	NM_104560	NM_104560	842139	AT1G57630	disease resistance protein (TIR class), putative	At.66045	tair|AT1G57630.1|ref|NM_104560|tc|NP306759	chr1:21349701-21349760	disease resistance protein (TIR class), putative [AT1G57630.1]	GO:0004888(transmembrane receptor activity)|GO:0006952(defense response)|GO:0031224(intrinsic to membrane)	AAGAAACTTGTCAAGGTAAAACTGAGGAAAAGGTTCAGACATGGAGGAAAGCTTTGGAGG	-1.77618	8.16077	-3.53551	0.00203427	0.0337055	-1.56101
18924	155	64	A_84_P725341	A_84_P725341	FALSE	NM_104227	NM_104227	841784	AT1G53490	DNA binding	At.72477	tair|AT1G53490.1|ref|NM_104227|ug|EG421414	chr1:19967037-19967096	DNA binding [AT1G53490.1]	GO:0003677(DNA binding)	CCGAGTGTAGAACATGTCCTAATAGCATCTACGCCAAAAGCGCAACTTCAGAAGGGTTTT	-1.76277	6.49888	-11.4119	2.66635e-10	6.93408e-07	13.5135
21424	140	164	A_84_P750651	A_84_P750651	FALSE	NM_104685	NM_104685	842287	AT1G59930	hypothetical protein	At.66057	tair|AT1G59930.1|tair|AT1G59920.1|ref|NM_104685|ref|NM_104684	chr1:22064896-22064837	similar to unknown protein [Arabidopsis thaliana] (TAIR:AT1G59920.1); similar to putative MADS-box transcription factor [Arabidopsis lyrata] (GB:AAO42467.1); contains domain PTHR11945 (PTHR11945); contains domain PTHR11945:SF14 (PTHR11945:SF14) [AT1G59930.1]	GO:0003674(molecular_function)|GO:0005575(cellular_component)|GO:0008150(biological_process)	CTCCTCGTGTTCTTCAAGATCTTAATGTTGAAGAGGATGGGGACATTCCTTCCATGGATG	-1.75281	8.14359	-7.78298	1.57898e-07	7.22706e-05	7.56621
8841	214	170	A_84_P21578	A_84_P21578	FALSE	NM_123329	NM_123329	833963	AT5G39670	calcium-binding EF hand family protein	At.19755	tair|AT5G39670.1|ref|NM_123329|ug|AY058192|ta|TA36385_3702	chr5:15901048-15901107	calcium-binding EF hand family protein [AT5G39670.1]	GO:0005509(calcium ion binding)|GO:0005575(cellular_component)|GO:0008150(biological_process)	GAAGTAAAGACGGAAGAATCGATTTCTATGGATTTGTGAAATTCATGGAGAACAACTTCT	-1.74821	8.88454	-5.25141	3.65974e-05	0.00252232	2.31296
25370	117	92	A_84_P768874	A_84_P768874	FALSE	NM_001085292	NM_001085292	5008311	AT5G57567	hypothetical protein	At.65687	tair|AT5G57567.1|ref|NM_001085292|ta|DQ487714	chr5:23329466-23329305	unknown protein [AT5G57567.1]	GO:0012505(endomembrane system)	AGGAGTGATCATCATCCCAAAAGGAACCAAAACCTATCGAGTTACATGATGACCGATGAT	-1.74065	7.95281	-11.1819	3.82157e-10	9.05649e-07	13.1879
32038	78	16	A_84_P860885	A_84_P860885	FALSE	NM_126577	NM_126577	815103	AT2G05540	glycine-rich protein	At.21406	tair|AT2G05540.1|ref|NM_126577|ta|BP810650|ta|CB260070	chr2:2033944-2034003	glycine-rich protein [AT2G05540.1]	GO:0012505(endomembrane system)	CCCAGCCACAGAGTACTGAGCCGGGTCACTAAAAGTCGTAAAATGATGCATATATATCAA	-1.73711	9.72501	-10.4356	1.27664e-09	1.98163e-06	12.0871
39047	37	107	A_84_P757732	A_84_P757732	FALSE	NR_022500	NR_022500	5007873	AT2G13665	miscRNA	At.40638	tair|AT2G13665.1|tair|AT2G13665.2|ref|NR_022500|ref|NR_022501	chr2:5699999-5700058	other RNA [AT2G13665.1]		ATCTTGTGTTTTGCAATTAGTGGGCTAACTTTTGGCCATCTTCTGTACCGAATATCTGCC	-1.72675	10.0801	-6.93035	9.01627e-07	0.000238437	5.89558
43600	10	12	A_84_P870348	A_84_P870348	FALSE	NM_180012	NM_180012	818709	TCH3	TCH3 (TOUCH 3)	At.269	tair|AT2G41100.2|tair|AT2G41100.1|tair|AT2G41100.3|ref|NM_180012	chr2:17146400-17146460	TCH3 (TOUCH 3) [AT2G41100.2]	GO:0005509(calcium ion binding)|GO:0005575(cellular_component)|GO:0009266(response to temperature stimulus)|GO:0009612(response to mechanical stimulus)|GO:0009646(response to absence of light)|GO:0009652(thigmotropism)	GGTTGCCAGCAATATCATCCTTCGCCAATTTCCGACTTCATGAAAGATAGGTTTAAAGAT	-1.72649	13.3589	-6.4664	2.42354e-06	0.000433758	4.94205
19090	154	72	A_84_P17313	A_84_P17313	FALSE	NM_001036428	NM_001036428	818354	AT2G37770	aldo/keto reductase family protein	At.12803	tair|AT2G37770.1|tair|AT2G37770.2|ref|NM_001036428|ref|NM_129333	chr2:15843486-15843545	aldo/keto reductase family protein [AT2G37770.1]	GO:0016491(oxidoreductase activity)	ACTTTAATGTTTTCGACTGGTCAATACCCGATTACATGTTCGCTAAGTTTGCTGAGATTG	-1.72507	8.68853	-5.5889	1.69343e-05	0.00152841	3.06013
4734	239	53	A_84_P21026	A_84_P21026	FALSE	NM_128898	NM_128898	817901	RD20	RD20 (RESPONSIVE TO DESSICATION 20); calcium ion binding	At.25464	tair|AT2G33380.1|tair|AT2G33380.2|ref|NM_128898|ref|NM_001036395	chr2:14152124-14152065	RD20 (RESPONSIVE TO DESSICATION 20); calcium ion binding [AT2G33380.1]	GO:0005509(calcium ion binding)|GO:0005575(cellular_component)|GO:0009269(response to desiccation)|GO:0009409(response to cold)|GO:0009651(response to salt stress)|GO:0009737(response to abscisic acid stimulus)	GCTTTGATGGAAGTTTATTTGAACAAATTGCCAAAGAGAGGGCCAATTCTCGCAAACAAG	-1.72169	8.28727	-4.44436	0.000239939	0.00824454	0.49202
22986	131	100	A_84_P76184	A_84_P76184	FALSE	NM_122316	NM_122316	832476	WRKY30	WRKY30 (WRKY DNA-binding protein 30); transcription factor	At.9177	tair|AT5G24110.1|ref|NM_122316|ta|TA42336_3702|tc|TC288532	chr5:8153437-8153378	WRKY30 (WRKY DNA-binding protein 30); transcription factor [AT5G24110.1]	GO:0003700(transcription factor activity)|GO:0005634(nucleus)|GO:0006355(regulation of transcription, DNA-dependent)	TGGTGGGTTCTATTCTTAGTTATCTACTTAAGGGAGGGACGGAACTTTTTACATGACCTC	-1.71986	7.40036	-6.87619	1.01046e-06	0.000255847	5.78586
38074	43	13	A_84_P545044	A_84_P545044	FALSE	NM_120387	NM_120387	831803	AT5G03090	hypothetical protein	At.54700	tair|AT5G03090.1|ref|NM_120387|tc|NP207317	chr5:725715-725774	similar to unknown protein [Arabidopsis thaliana] (TAIR:AT1G53480.1) [AT5G03090.1]	GO:0003674(molecular_function)|GO:0005575(cellular_component)|GO:0008150(biological_process)	GGGAACATTGGCTCTCGACGACTGCAGCAGATCTGATGGTTTCCTTCTTCAGCCCCTTCA	-1.71975	7.1829	-7.41229	3.32755e-07	0.00011314	6.85311
29638	92	56	A_84_P785340	A_84_P785340	FALSE	NM_104494	NM_104494	842068	AT1G56150	auxin-responsive family protein	At.19679	tair|AT1G56150.1|ref|NM_104494|ug|AA394633|ta|TA44629_3702	chr1:21021406-21021465	auxin-responsive family protein [AT1G56150.1]	GO:0003674(molecular_function)|GO:0009733(response to auxin stimulus)	GGACTCGCCGATCGAGTCACATGACCTACACGATCTCTTTTGAGATTTAAGAAGTTTCTA	-1.71888	8.97869	-8.76647	2.38715e-08	1.81327e-05	9.35931
19344	153	73	A_84_P260800	A_84_P260800	FALSE	NM_118063	NM_118063	827684	AT4G19430	hypothetical protein	At.22845	tair|AT4G19430.1|ref|NM_118063|ug|AK175624|ta|TA28759_3702	chr4:10598662-10598603	unknown protein [AT4G19430.1]	GO:0003674(molecular_function)|GO:0008150(biological_process)|GO:0009507(chloroplast)	TATGGCTGTGGTAGAGCCATATTTTTCTATTCCGGTAATTAATTAATACCTCCAAATCGA	-1.71776	6.37436	-9.0808	1.34005e-08	1.13908e-05	9.9026
36429	52	74	A_84_P542240	A_84_P542240	FALSE			828191	SADHU5-1	pseudo	At.20034	tair|AT4G01525.1|ug|AK227999|ta|TA43986_3702|ta|TA43985_3702	chr4:661424-661483	transposable element gene [AT4G01525.1]		ATTTGTGGTGGAAACGGTTGGTCGCGGGAAAAGGAATAGTAGCGGAAGTCGGATGCTTCC	-1.71599	9.63038	-6.55726	1.99248e-06	0.000382438	5.13116
43459	11	123	A_84_P21341	A_84_P21341	FALSE	NM_116466	NM_116466	828064	ATPMEPCRB	ATPMEPCRB; pectinesterase	At.43016	tair|AT4G02330.1|ref|NM_116466|ug|AY080836|ta|TA44222_3702	chr4:1034841-1034900	ATPMEPCRB; pectinesterase [AT4G02330.1]	GO:0005618(cell wall)|GO:0012505(endomembrane system)|GO:0030599(pectinesterase activity)	GAATAATTTCACAGTCGAGAATTTCTTGTTAGGAGATGGTTGGATGGTTCAGAGTGGTGT	-1.7158	12.5763	-5.21336	3.99472e-05	0.00268579	2.22804
42451	17	99	A_84_P16577	A_84_P16577	FALSE	NM_102001	NM_102001	838752	AT1G21520	hypothetical protein	At.41652	tair|AT1G21520.1|ref|NM_102001|ug|CB255531|ta|TA41624_3702	chr1:7534628-7534569	unknown protein [AT1G21520.1]	GO:0003674(molecular_function)|GO:0005575(cellular_component)	TTTTCTCTTTGTTCCGTCCATCCTGCGACGGTAAACAGAGTTCTCAGCCATCCCGTGACG	-1.69634	10.2173	-5.21	4.02579e-05	0.00269946	2.22053
26179	113	3	A_84_P253555	A_84_P253555	FALSE	NM_117485	NM_117485	827046	AT4G14090	UDP-glucoronosyl/UDP-glucosyl transferase family protein	At.50337	tair|AT4G14090.1|ref|NM_117485|ug|AK226538|ta|TA37251_3702	chr4:8122793-8122734	UDP-glucoronosyl/UDP-glucosyl transferase family protein [AT4G14090.1]	GO:0005739(mitochondrion)|GO:0008152(metabolic process)|GO:0008194(UDP-glycosyltransferase activity)|GO:0035251(UDP-glucosyltransferase activity)	AGACAGCTGTTTTGGCGCATTGTGCTGTGGGATGTTTTGTGACTCATTGTGGTTGGAATT	-1.68879	8.72258	-3.88029	0.000906265	0.0200574	-0.787935
41637	22	27	A_84_P21275	A_84_P21275	FALSE	NM_114953	NM_114953	824257	AT3G50930	AAA-type ATPase family protein	At.23776	tair|AT3G50930.1|ref|NM_114953|ta|TA32818_3702|ta|AV539537	chr3:18942452-18942511	AAA-type ATPase family protein [AT3G50930.1]	GO:0005524(ATP binding)|GO:0005739(mitochondrion)|GO:0009536(plastid)|GO:0016887(ATPase activity)	TGGTCGAGTTGTTAAAAGCCAAGAAGATCGAGGACGACCAAGATAAAGCCAAACATGAGG	-1.67249	9.58184	-6.73084	1.37463e-06	0.000301035	5.48927
28488	99	145	A_84_P19210	A_84_P19210	FALSE	NM_130204	NM_130204	819248	WRKY46	WRKY46 (WRKY DNA-binding protein 46); transcription factor	At.26510	tair|AT2G46400.1|ref|NM_130204|ug|AY080812|ta|TA38401_3702	chr2:19050845-19050786	WRKY46 (WRKY DNA-binding protein 46); transcription factor [AT2G46400.1]	GO:0003700(transcription factor activity)|GO:0005730(nucleolus)|GO:0006355(regulation of transcription, DNA-dependent)	TGCACCTGCTGCTGTTGAGAATTCCGAAACTGCAGATTCGTATTTCTCGTCTTTGGACAA	-1.66959	8.9361	-3.9144	0.000836332	0.019042	-0.710873
45198	1	45	A_84_P521700	A_84_P521700	FALSE	NM_111301	NM_111301	819585	AT3G04300	hypothetical protein	At.40861	tair|AT3G04300.1|ref|NM_111301|ta|TA46986_3702|tc|TC308234	chr3:1140854-1140913	similar to unknown protein [Arabidopsis thaliana] (TAIR:AT4G10300.1); similar to predicted protein [Physcomitrella patens subsp. patens] (GB:EDQ58197.1); contains InterPro domain RmlC-like jelly roll fold (InterPro:IPR014710); contains InterPro domain Protein of unknown function DUF861, cupin-3 (InterPro:IPR008579); contains InterPro domain Cupin, RmlC-type (InterPro:IPR011051) [AT3G04300.1]	GO:0003674(molecular_function)|GO:0005575(cellular_component)|GO:0008150(biological_process)	GCCCTTCCTAGATTATGTTTTCAGATGTAACTTCTTTGTTTCTCATAGAACAAACAATCG	-1.6695	7.48841	-7.52361	2.65494e-07	9.77154e-05	7.06942
25481	117	39	A_84_P611298	A_84_P611298	FALSE	NM_147244	NM_147244	814993	AT2G04515	hypothetical protein	At.45792	tair|AT2G04515.1|ref|NM_147244|ta|TA50166_3702|tc|TC292901	chr2:1574355-1574414	similar to unknown protein [Arabidopsis thaliana] (TAIR:AT2G04495.1) [AT2G04515.1]	GO:0003674(molecular_function)|GO:0008150(biological_process)|GO:0012505(endomembrane system)	TTCGGCAGGAGAAGTATATAATTTTCTCTCTTTGGACAAGTAGATTCTGTATTTTTGGTG	-1.66757	7.27782	-5.49736	2.08474e-05	0.00176368	2.85859
13268	188	156	A_84_P23478	A_84_P23478	FALSE	NM_123540	NM_123540	834178	AT5G41750	disease resistance protein (TIR-NBS-LRR class), putative	At.7150	tair|AT5G41750.1|tair|AT5G41750.2|ref|NM_123540|ref|NM_180786	chr5:016714690-016714749	disease resistance protein (TIR-NBS-LRR class), putative [AT5G41750.1]	GO:0000166(nucleotide binding)|GO:0004888(transmembrane receptor activity)|GO:0005515(protein binding)|GO:0005524(ATP binding)|GO:0006952(defense response)|GO:0017111(nucleoside-triphosphatase activity)|GO:0031224(intrinsic to membrane)	TTTAGGAGTTGGCTTCGGGAGCTTGGTCTTAAAGTGAAGAAGATGAATTCTCATGGAGTC	-1.64775	8.65007	-6.10299	5.36083e-06	0.000727708	4.17441
26898	108	96	A_84_P838682	A_84_P838682	FALSE	NM_120186	NM_120186	831873	AT5G01080	beta-galactosidase	At.65476	tair|AT5G01080.1|ref|NM_120186|tc|NP035038|tc|NP281567	chr1:10929684-10929625	beta-galactosidase [AT5G01080.1]	GO:0004565(beta-galactosidase activity)|GO:0005975(carbohydrate metabolic process)|GO:0009341(beta-galactosidase complex)	TCGCGAAGCTCGTCTTCTTGGTCGAATCCGCTATAGTTTCAACAAATTTTTCAACCATTG	-1.6399	6.80952	-8.16061	7.52985e-08	4.40694e-05	8.27161
27884	102	164	A_84_P21001	A_84_P21001	FALSE	NM_103539	NM_103539	841016	AT1G44130	nucellin protein, putative	At.52031	tair|AT1G44130.1|ref|NM_103539|tc|NP306690	chr1:16790037-16789978	nucellin protein, putative [AT1G44130.1]	GO:0004190(aspartic-type endopeptidase activity)|GO:0004194(pepsin A activity)|GO:0006508(proteolysis)|GO:0009505(plant-type cell wall)	TCTATGCAAGGGCTAATGATGATCTACGACAACGAGAAGCAACAACTCGGATGGGTTTCT	-1.63839	8.08621	-3.94199	0.000783716	0.0181921	-0.648486
37736	45	9	A_84_P751564	A_84_P751564	FALSE	NM_116633	NM_116633	3766701	AT1G11595	pseudo	At.54127	tair|AT1G11595.1|tair|AT4G03950.1|ref|NM_116633|tc|TC293556	chr1:3899721-3899780	pseudogene, putative glucose 6 phosphate/phosphate translocator, blastp match of 60% identity and 2.3e-78 P-value to GP [AT1G11595.1]		TGGGTGCTGCCATCGCGATTCTTGGAACTTTCATTTATTCTCAGGTAAAAAATAGAGTGA	-1.62791	6.55223	-3.87595	0.000915555	0.0201642	-0.797719
30483	87	66	A_84_P21760	A_84_P21760	FALSE	NM_100275	NM_100275	839366	AT1G03940	transferase family protein	At.48150	tair|AT1G03940.1|ref|NM_100275|tc|TC306899	chr1:1010069-1010010	transferase family protein [AT1G03940.1]	GO:0005575(cellular_component)|GO:0008150(biological_process)|GO:0016740(transferase activity)	TGTACAAGACAGTGAAACAAAGGCCAACGAGGAAGACAAGGATGAAGTATTTCACTTGAT	-1.60778	6.68721	-5.7903	1.07522e-05	0.0011739	3.50038
11005	202	91	A_84_P15864	A_84_P15864	FALSE	NM_121852	NM_121852	831965	AT5G18470	curculin-like (mannose-binding) lectin family protein	At.19705	tair|AT5G18470.1|ref|NM_121852|ta|TA38431_3702|tc|TC286316	chr5:6129094-6129153	curculin-like (mannose-binding) lectin family protein [AT5G18470.1]	GO:0005529(sugar binding)|GO:0008150(biological_process)|GO:0009505(plant-type cell wall)	TTTCCTGATGGATGCCAATATTGGGAAAAAGGATCAAAGTTTGTTCCTTATGATAGCTTC	-1.60082	10.7251	-5.27603	3.45842e-05	0.00244624	2.36782
38363	41	115	A_84_P19074	A_84_P19074	FALSE	NM_101715	NM_101715	838438	MYB51	MYB51 (MYB DOMAIN PROTEIN 51); DNA binding / transcription factor	At.10908	tair|AT1G18570.1|ref|NM_101715|ta|TA33396_3702|ta|CNS0ABF8	chr1:6390960-6391019	MYB51 (MYB DOMAIN PROTEIN 51); DNA binding / transcription factor [AT1G18570.1]	GO:0003677(DNA binding)|GO:0003700(transcription factor activity)|GO:0006355(regulation of transcription, DNA-dependent)|GO:0009651(response to salt stress)|GO:0009723(response to ethylene stimulus)|GO:0009733(response to auxin stimulus)|GO:0009737(response to abscisic acid stimulus)|GO:0009739(response to gibberellin stimulus)|GO:0009751(response to salicylic acid stimulus)|GO:0009753(response t…	GTGACGCCGGTCTATGAACGTCAAGACTTGTTTGACGAAATTGATAACTATTTTGGATGA	-1.59771	9.83761	-6.84287	1.08407e-06	0.000268766	5.71813
24425	123	111	A_84_P16668	A_84_P16668	FALSE	NM_118449	NM_118449	828419	AT4G23200	protein kinase family protein	At.54487	tair|AT4G23200.1|ref|NM_118449|tc|TC282462	chr4:12145487-12145428	protein kinase family protein [AT4G23200.1]	GO:0004672(protein kinase activity)|GO:0006468(protein amino acid phosphorylation)|GO:0012505(endomembrane system)	CAAAGAACGTGATAGCTTTTTGTCGAGCCAATTTACAATGGGATGTACTTCTCAGACTAA	-1.59381	9.66253	-5.55451	1.8308e-05	0.00162729	2.98452
18827	156	87	A_84_P577248	A_84_P577248	FALSE	NM_148455	NM_148455	837553	AT1G10155	ATPP2-A10 (Phloem protein 2-A10)	At.51547	tair|AT1G10155.1|ref|NM_148455	chr1:3327744-3327685	similar to ATPP2-A9 (Phloem protein 2-A9), carbohydrate binding [Arabidopsis thaliana] (TAIR:AT1G31200.1); similar to unknown [Populus trichocarpa x Populus deltoides] (GB:ABK96474.1) [AT1G10155.1]	GO:0003674(molecular_function)|GO:0005575(cellular_component)|GO:0008150(biological_process)	AGCAATAAACCAAGACACCAAGCTCCAATTTGGTTTGTATGAAGTGTGGACCGGAAAATG	-1.58599	7.23446	-7.57685	2.38457e-07	9.15391e-05	7.17221
31121	83	150	A_84_P69204	A_84_P69204	FALSE	NM_101965	NM_101965	838707	AT1G21110	O-methyltransferase, putative	At.24626	tair|AT1G21110.1|ref|NM_101965|ta|TA31072_3702|ta|AI100722	chr1:7390051-7389992	O-methyltransferase, putative [AT1G21110.1]	GO:0005829(cytosol)|GO:0008168(methyltransferase activity)|GO:0008171(O-methyltransferase activity)|GO:0046983(protein dimerization activity)	CATCTGTATTTCAGTTTTTTGTTTGAAATGGTCATGCCTCTCTTTGTCTTTCGAGCAATA	-1.58234	11.2826	-5.01504	6.31819e-05	0.00352446	1.78362
44823	3	115	A_84_P870349	A_84_P870349	FALSE	NM_001035670	NM_001035670	821904	AtMYB15/AtY19/MYB15	AtMYB15/AtY19/MYB15 (myb domain protein 15); DNA binding / transcription factor	At.5348	tair|AT3G23250.2|tair|AT3G23250.1|ref|NM_001035670|ref|NM_113226	chr3:8310620-8310679	AtMYB15/AtY19/MYB15 (myb domain protein 15); DNA binding [AT3G23250.2]	GO:0003677(DNA binding)|GO:0003700(transcription factor activity)|GO:0006355(regulation of transcription, DNA-dependent)|GO:0009651(response to salt stress)|GO:0009723(response to ethylene stimulus)|GO:0009733(response to auxin stimulus)|GO:0009753(response to jasmonic acid stimulus)|GO:0046686(response to cadmium ion)	GCCGGGCTCTAGTTAACATGTTTGAGGAGTAAAGTGAAATGGTGCAAATTAGTTAAGGCT	-1.57757	8.42111	-4.78403	0.000108188	0.00501361	1.26254
11604	198	84	A_84_P23633	A_84_P23633	FALSE	NM_103518	NM_103518	840990	AT1G43910	AAA-type ATPase family protein	At.48277	tair|AT1G43910.1|ref|NM_103518|ta|TA41379_3702|tc|TC285702	chr1:16658626-16658567	AAA-type ATPase family protein [AT1G43910.1]	GO:0005524(ATP binding)|GO:0012505(endomembrane system)|GO:0016887(ATPase activity)	CGAGTAAGAACGCTGATATCGCGCTTAAAGGCCTTGCTGAATTCTTGGAGAACAAGAAGT	-1.57594	11.7116	-5.04209	5.93412e-05	0.00337347	1.8444
3884	244	53	A_84_P20281	A_84_P20281	FALSE	NM_113191	NM_113191	821863	AT3G22910	calcium-transporting ATPase, plasma membrane-type, putative / Ca(2+)-ATPase, putative (ACA13)	At.65128	tair|AT3G22910.1|ref|NM_113191|tc|NP301302	chr3:8116420-8116361	calcium-transporting ATPase, plasma membrane-type, putative / Ca(2+)-ATPase, putative (ACA13) [AT3G22910.1]	GO:0005388(calcium-transporting ATPase activity)|GO:0005516(calmodulin binding)|GO:0006810(transport)|GO:0006812(cation transport)|GO:0006816(calcium ion transport)|GO:0008152(metabolic process)|GO:0015992(proton transport)|GO:0016020(membrane)	GATTGGATGGTTAGTGAAGTCTGTTCCGGTTCCAGAGAGACACTTCTTTAGCTACCTGAA	-1.57536	8.33616	-4.58325	0.000173126	0.00685989	0.807525
29520	93	121	A_84_P800699	A_84_P800699	FALSE			NA			At.71404	ug|EG512782	chr1:16418646-16418587	AYBDD35TR pooled cDNA populations Arabidopsis thaliana cDNA, mRNA sequence [EG512782]		TGTGGTCCAATGAGAATGAGTTTGAGTTTTGGACACACTAGTGTACTGCTAAGTGGACTT	-1.55958	7.39002	-6.43518	2.59293e-06	0.00044585	4.87678
22382	135	117	A_84_P528136	A_84_P528136	FALSE	NM_118448	NM_118448	828418	CRK11	CRK11 (CYSTEINE-RICH RLK11); kinase	At.50	tair|AT4G23190.1|ref|NM_118448|ta|TA46720_3702|tc|TC292952	chr4:12141117-12141058	CRK11 (CYSTEINE-RICH RLK11); kinase [AT4G23190.1]	GO:0004672(protein kinase activity)|GO:0006979(response to oxidative stress)|GO:0009816(defense response to bacterium, incompatible interaction)|GO:0016020(membrane)|GO:0016301(kinase activity)	CATAGCAGGTTTATCTGTAATTGTATGTTGTACAGTGTCCACTGTAAAATGCTTATGAAC	-1.54973	10.0231	-7.0888	6.4745e-07	0.000187924	6.21416
28560	99	1	A_84_P18198	A_84_P18198	FALSE	NM_127218	NM_127218	816167	AT2G16660	nodulin family protein	At.13287	tair|AT2G16660.1|ref|NM_127218|ug|BT000802|ta|TA35518_3702	chr2:7226074-7226015	nodulin family protein [AT2G16660.1]	GO:0012505(endomembrane system)	GAGATTTACGCTAAGATTCACGCTAGCAAGAAGTCAAAGAAATCTGGTGGTAGCCTTAGT	-1.54958	12.3363	-6.72434	1.39377e-06	0.00030157	5.47594
18150	160	81	A_84_P12970	A_84_P12970	FALSE	NM_117874	NM_117874	827486	AT4G17660	protein kinase, putative	At.28055	tair|AT4G17660.1|ref|NM_117874|tc|TC288912	chr4:9832930-9832989	protein kinase, putative [AT4G17660.1]	GO:0005575(cellular_component)|GO:0006468(protein amino acid phosphorylation)|GO:0016301(kinase activity)	ACCATGGCCTTTGTCGTCGAAAGTCTTACGAATATCATTGAGGAATCAAATTCTGAAGAT	-1.54569	7.86474	-5.84573	9.4963e-06	0.00109928	3.62072
19612	151	48	A_84_P13130	A_84_P13130	FALSE	NM_125104	NM_125104	835828	CYP81F2	CYP81F2 (cytochrome P450, family 81, subfamily F, polypeptide 2); oxygen binding	At.28563	tair|AT5G57220.1|ref|NM_125104|ug|AY065209|ta|TA46343_3702	chr5:23206829-23206888	CYP81F2 (cytochrome P450, family 81, subfamily F, polypeptide 2); oxygen binding [AT5G57220.1]	GO:0006118(electron transport)|GO:0012505(endomembrane system)|GO:0019825(oxygen binding)	TGGAATGGCTATGCGTAAACTCGTGCAATTACGAGCCGTTTGCCATAAACGTCCCATTAT	-1.53643	9.90494	-4.94172	7.49117e-05	0.00396211	1.61859
35504	58	53	A_84_P18293	A_84_P18293	FALSE	NM_128104	NM_128104	817085	AT2G25470	leucine-rich repeat family protein	At.52912	tair|AT2G25470.1|ref|NM_128104|tc|NP454275	chr2:10848798-10848857	leucine-rich repeat family protein [AT2G25470.1]	GO:0005515(protein binding)|GO:0007165(signal transduction)	GCTGCTATTGATATGATGGTTTTCTATTTTAGTACTGCTTCAATTTATGTGACCGCATTG	-1.5347	9.54397	-4.50953	0.000205852	0.00750675	0.640108
40456	29	9	A_84_P10456	A_84_P10456	FALSE	NM_100794	NM_100794	837444	AT1G09240	nicotianamine synthase, putative	At.42234	tair|AT1G09240.1|ref|NM_100794|ta|TA40329_3702|ta|CD533089	chr1:2985853-2985912	nicotianamine synthase, putative [AT1G09240.1]	GO:0030410(nicotianamine synthase activity)|GO:0030418(nicotianamine biosynthetic process)	CGAAAATGAACAAGAACATGATGATCGAGGAGTTCGGAGCTAGGGAGGAACAGTTGTCTT	-1.53398	10.6242	-6.4631	2.44091e-06	0.000433758	4.93515
27754	103	84	A_84_P159285	A_84_P159285	FALSE	NM_124703	NM_124703	835405	AT5G53240	hypothetical protein	At.29565	tair|AT5G53240.1|ref|NM_124703|ug|AY085013|ta|TA51138_3702	chr5:21619546-21619605	similar to unknown protein [Arabidopsis thaliana] (TAIR:AT5G55270.1); contains InterPro domain Protein of unknown function DUF295 (InterPro:IPR005174) [AT5G53240.1]	GO:0003674(molecular_function)|GO:0005739(mitochondrion)|GO:0008150(biological_process)	CAAGCCCATCAAGGGTATGGCGACGATGATAACAAAAGCTCTTCATGTGTTCAAGCTAGA	-1.5203	6.56226	-11.105	4.315e-10	9.06175e-07	13.0778
4501	240	10	A_84_P611961	A_84_P611961	FALSE	NM_122903	NM_122903	833465	AT5G35120	hypothetical protein	At.65575	tair|AT5G35120.1|ref|NM_122903	chr5:13404178-13404119	similar to unknown protein [Arabidopsis thaliana] (TAIR:AT1G59930.1); similar to putative MADS-box transcription factor [Arabidopsis lyrata] (GB:AAO42467.1); contains domain PTHR11945 (PTHR11945); contains domain PTHR11945:SF14 (PTHR11945:SF14) [AT5G35120.1]	GO:0003674(molecular_function)|GO:0005575(cellular_component)|GO:0008150(biological_process)	TGGTGAGTCTTCTTCTTCTTTACCTCCTCGTGTTGTCCCATATCTTAACGTTGAAGAGGA	-1.51602	7.96636	-6.0645	5.83668e-06	0.00077176	4.0921
38796	38	100	A_84_P15464	A_84_P15464	FALSE	NM_111238	NM_111238	821193	AT3G03670	peroxidase, putative	At.40941	tair|AT3G03670.1|ref|NM_111238|ug|AK175930|ta|TA46936_3702	chr3:902135-902076	peroxidase, putative [AT3G03670.1]	GO:0004601(peroxidase activity)|GO:0006118(electron transport)|GO:0006979(response to oxidative stress)|GO:0012505(endomembrane system)	ACTTCTGGTGTTGTACTTCAGTACGCGTCCAACAACGAACTATTCAAACGTCAGTTCGCA	-1.51146	7.69533	-3.58679	0.00180466	0.0311536	-1.44687
32577	75	127	A_84_P233859	A_84_P233859	FALSE	NM_128417	NM_128417	817405	AT2G28570	hypothetical protein	At.38604	tair|AT2G28570.1|ref|NM_128417|ta|TA46218_3702|tc|TC290630	chr2:12249666-12249725	unknown protein [AT2G28570.1]	GO:0003674(molecular_function)|GO:0008150(biological_process)	AGTAATGATGTCCTCTGGGAGATATTTTTGATTTGGTTTGGGTTGGGTTTGGTTTGGATT	-1.51005	11.6811	-6.52117	2.15338e-06	0.000400993	5.05619
20897	144	27	A_84_P17859	A_84_P17859	FALSE	NM_125137	NM_125137	835860	TCH4	TCH4 (TOUCH 4); hydrolase, acting on glycosyl bonds / xyloglucan:xyloglucosyl transferase	At.24429	tair|AT5G57560.1|ref|NM_125137|ta|TA34717_3702|ta|BP862641	chr5:23324608-23324549	TCH4 (TOUCH 4); hydrolase, acting on glycosyl bonds / xyloglucan:xyloglucosyl transferase [AT5G57560.1]	GO:0005618(cell wall)|GO:0009408(response to heat)|GO:0009409(response to cold)|GO:0009612(response to mechanical stimulus)|GO:0009664(plant-type cell wall organization and biogenesis)|GO:0009733(response to auxin stimulus)|GO:0009741(response to brassinosteroid stimulus)|GO:0016762(xyloglucan:xyloglucosyl transferase activity)|GO:0016798(hydrolase activity, acting on glycosyl bonds)	GTGCAGAGGAACTACATGATCTATAATTATTGTACGGATGCGAAGAGGTTCCCTCAAGGT	-1.50931	10.504	-6.59367	1.8426e-06	0.000365459	5.20665
21866	138	129	A_84_P156015	A_84_P156015	FALSE	NM_105970	NM_105970	843643	AT1G73120	hypothetical protein	At.35028	tair|AT1G73120.1|ref|NM_105970|ug|AK117283|ta|TA47092_3702	chr1:27501122-27501063	similar to hypothetical protein [Vitis vinifera] (GB:CAN69175.1) [AT1G73120.1]	GO:0003674(molecular_function)|GO:0008150(biological_process)	AATATACTATCCAAAGGGACAAGAGAAAGTGATGCAAGATGTGCCTCCTCCTCCAGCTGG	-1.50501	11.4212	-8.66189	2.90084e-08	2.03065e-05	9.17539
6385	229	151	A_84_P11613	A_84_P11613	FALSE	NM_129046	NM_129046	818058	AT2G34930	disease resistance family protein	At.19599	tair|AT2G34930.1|ref|NM_129046|tc|TC305051	chr2:14744356-14744297	disease resistance family protein [AT2G34930.1]	GO:0005515(protein binding)|GO:0006952(defense response)|GO:0007165(signal transduction)|GO:0012505(endomembrane system)|GO:0050832(defense response to fungus)	GGGGAGCATACCTAAGCTTCTCAAGTTTCAAGATCCATCCATTTACATTGGAAATGAATT	-1.49341	10.474	-3.7369	0.00126953	0.0247263	-1.11088
17556	163	80	A_84_P815273	A_84_P815273	FALSE	NM_118512	NM_118512	828481	WRKY53	WRKY53 (WRKY DNA-binding protein 53); DNA binding / protein binding / transcription activator/ transcription factor	At.2572	tair|AT4G23810.1|ref|NM_118512|ta|TA31477_3702|ta|BX839779	chr4:12393216-12393157	WRKY53 (WRKY DNA-binding protein 53); DNA binding / protein binding / transcription activator/ transcription factor [AT4G23810.1]	GO:0003677(DNA binding)|GO:0003700(transcription factor activity)|GO:0005515(protein binding)|GO:0005634(nucleus)|GO:0006355(regulation of transcription, DNA-dependent)|GO:0009816(defense response to bacterium, incompatible interaction)|GO:0016563(transcription activator activity)|GO:0031347(regulation of defense response)|GO:0045941(positive regulation of transcription)	GAGAATAAGCCCAGAGAGAGGCTTAGAAGGACCTCAAGATGATGTCTTTAGCTGGAGAAA	-1.48012	8.52524	-5.37387	2.76342e-05	0.00212043	2.58534
39548	34	125	A_84_P284940	A_84_P284940	FALSE	NM_105695	NM_105695	843363	AT1G70270	hypothetical protein	At.35325	tair|AT1G70270.1|ref|NM_105695|ug|DR359037|ta|TA49452_3702	chr1:26468282-26468341	unknown protein [AT1G70270.1]	GO:0003674(molecular_function)|GO:0005575(cellular_component)|GO:0008150(biological_process)	GATTATATTGTGCATTTGAAGTTGAAGCTTAGGTTCCTTAAAGCAATCTCCGAAATGTAC	-1.4801	7.12331	-5.28811	3.36376e-05	0.0024066	2.39473
44607	4	38	A_84_P20656	A_84_P20656	FALSE	NM_123973	NM_123973	834646	ATPTR3/PTR3	ATPTR3/PTR3 (PEPTIDE TRANSPORTER PROTEIN 3); transporter	At.27086	tair|AT5G46050.1|ref|NM_123973|ug|AY064057|ta|TA48715_3702	chr5:18692378-18692319	ATPTR3/PTR3 (PEPTIDE TRANSPORTER PROTEIN 3); transporter [AT5G46050.1]	GO:0005215(transporter activity)|GO:0006857(oligopeptide transport)|GO:0016020(membrane)	TTCTTGGTCGTGGTTAAGTTTTATGTTTATAGAGCTGAGGTTACTGATTCGGTTGATGTG	-1.4775	11.4693	-4.34844	0.000300708	0.00957679	0.273996
28741	97	150	A_84_P23404	A_84_P23404	FALSE	NM_120881	NM_120881	830693	TT7	TT7 (TRANSPARENT TESTA 7); flavonoid 3'-monooxygenase/ oxygen binding	At.12059	tair|AT5G07990.1|ref|NM_120881|ta|TA34043_3702|ta|BP641313	chr5:2562675-2562734	TT7 (TRANSPARENT TESTA 7); flavonoid 3'-monooxygenase/ oxygen binding [AT5G07990.1]	GO:0009411(response to UV)|GO:0009813(flavonoid biosynthetic process)|GO:0016711(flavonoid 3'-monooxygenase activity)|GO:0019825(oxygen binding)	CGTACGATTCAGTTTCTTACGGCGACGTTGGTTCAAGGATTTGATTGGGAATTAGCTGGA	-1.47425	9.08451	-5.04586	5.88252e-05	0.00335482	1.85287
38937	37	158	A_84_P861080	A_84_P861080	FALSE	NM_001084725	NM_001084725	5008015	AT3G20395	protein binding / zinc ion binding	At.71273	tair|AT3G20395.1|ref|NM_001084725|ug|AK229768|ug|BX824498	chr3:7112106-7112047	protein binding / zinc ion binding [AT3G20395.1]	GO:0005515(protein binding)|GO:0008270(zinc ion binding)|GO:0012505(endomembrane system)	TGCATAGATGAGTGGTTGCTTAGACAAGAAACTTGCCCCATTTGTAGAGACCATCTTTCA	-1.47393	8.8113	-6.36954	2.9898e-06	0.000485176	4.73917
25646	116	49	A_84_P20579	A_84_P20579	FALSE	NM_121240	NM_121240	831075	HSP17.6II	HSP17.6II (17.6 KDA CLASS II HEAT SHOCK PROTEIN)	At.20324	tair|AT5G12020.1|ref|NM_121240|ug|AK118853|ta|TA35449_3702	chr5:3882857-3882798	HSP17.6II (17.6 KDA CLASS II HEAT SHOCK PROTEIN) [AT5G12020.1]	GO:0005575(cellular_component)|GO:0009408(response to heat)	AATAATCTCAATCCTCGAAGACATGCTTGAAGTCCCCGAAGACCACAACAACGAGAAGAC	-1.4727	10.1854	-7.32819	3.95083e-07	0.000128226	6.68849
5914	232	73	A_84_P13077	A_84_P13077	FALSE	NM_123603	NM_123603	834244	CML37/CML39	CML37/CML39; calcium ion binding	At.30178	tair|AT5G42380.1|ref|NM_123603|ta|TA33977_3702|ta|CD531800	chr5:16960048-16959989	CML37/CML39; calcium ion binding [AT5G42380.1]	GO:0005509(calcium ion binding)|GO:0008150(biological_process)|GO:0009507(chloroplast)	GGGTTTGATCAGAATGACGATGGAGTTCTCAGCTTTGACGAGTTTGTTTTGATGATGCGT	-1.46643	8.88016	-4.45496	0.000234031	0.00812756	0.516112
28354	100	73	A_84_P20120	A_84_P20120	FALSE	NM_128328	NM_128328	817315	CYP94C1	CYP94C1 (cytochrome P450, family 94, subfamily C, polypeptide 1); oxygen binding	At.13273	tair|AT2G27690.1|ref|NM_128328|ta|TA42798_3702|tc|TC285114	chr2:11817776-11817835	CYP94C1 (cytochrome P450, family 94, subfamily C, polypeptide 1); oxygen binding [AT2G27690.1]	GO:0006118(electron transport)|GO:0012505(endomembrane system)|GO:0019825(oxygen binding)	GAGATGGCTATCATGGAGATGAAATCCATAGCTGTGGCAATCATTAGGAGGTTCGAAACA	-1.46641	8.86964	-4.53233	0.000195113	0.00733995	0.691905
42537	16	98	A_84_P220868	A_84_P220868	FALSE	NM_127328	NM_127328	816283	AT2G17740	DC1 domain-containing protein	At.40105	tair|AT2G17740.1|ref|NM_127328|ug|AK176759|ta|TA45861_3702	chr2:7714236-7714177	DC1 domain-containing protein [AT2G17740.1]	GO:0005575(cellular_component)	TGCTCTTCACTTGGAGATGCAAAGAGCTAAGATTGATAAGAAATCAAGAAAGCATATGCT	-1.46638	8.19747	-4.69587	0.000132958	0.00570371	1.06295
42606	16	129	A_84_P21049	A_84_P21049	FALSE	NM_128213	NM_128213	817197	PLP2	PLP2 (PHOSPHOLIPASE A 2A); nutrient reservoir	At.12388	tair|AT2G26560.1|ref|NM_128213|ta|TA35334_3702|ta|CD530421	chr2:11301063-11301004	PLP2 (PHOSPHOLIPASE A 2A); nutrient reservoir [AT2G26560.1]	GO:0005737(cytoplasm)|GO:0006629(lipid metabolic process)|GO:0009626(plant-type hypersensitive response)|GO:0016020(membrane)|GO:0016298(lipase activity)|GO:0045735(nutrient reservoir activity)	CAGGAATACTTTCAAAAGAAAAGAAGATCCGAGACATTCGTTCACCTCATGCAAAAGCTC	-1.46205	8.57221	-4.05672	0.000598067	0.0153434	-0.388641
1947	255	18	A_84_P283390	A_84_P283390	FALSE	NM_106662	NM_106662	844353	AT1G80130	binding	At.23459	tair|AT1G80130.1|ref|NM_106662|ta|TA34993_3702|ta|T44905	chr1:30146189-30146130	binding [AT1G80130.1]	GO:0005488(binding)|GO:0008150(biological_process)	ATGTTCCGTGATTTTCCCCAACACACTTCTATTACCGCATCATCCTAAGACACATATGAA	-1.45823	13.3672	-4.83224	9.66722e-05	0.00465183	1.37154
10782	203	28	A_84_P15883	A_84_P15883	FALSE	NM_122574	NM_122574	832750	AT5G26920	calmodulin binding	At.30838	tair|AT5G26920.1|ref|NM_122574|ta|TA44863_3702|tc|NP043834	chr5:9478322-9478381	calmodulin binding [AT5G26920.1]	GO:0005516(calmodulin binding)|GO:0008150(biological_process)	TTTTGCAAACGTTAATTTGGGATCTCCAAGAGCCAGGTGGTGTAAGGTTAAGGCAGCTTT	-1.45537	8.72791	-4.06286	0.000589472	0.0151947	-0.374715
26495	111	51	A_84_P15120	A_84_P15120	FALSE	NM_103106	NM_103106	840280	AT1G33840	hypothetical protein	At.51914	tair|AT1G33840.1|ref|NM_103106	chr1:12284070-12283879	similar to unknown protein [Arabidopsis thaliana] (TAIR:AT5G01750.2); similar to unnamed protein product [Vitis vinifera] (GB:CAO48825.1); contains InterPro domain Protein of unknown function DUF567 (InterPro:IPR007612) [AT1G33840.1]	GO:0003674(molecular_function)|GO:0005575(cellular_component)|GO:0008150(biological_process)	CATTGCCTCTCTCATTGTCATCCTTTTTCATCAAAAAGATGATATATACCCAATCGAAAG	-1.44426	8.15338	-6.45477	2.48524e-06	0.000434929	4.91776
19831	150	119	A_84_P22612	A_84_P22612	FALSE	NM_125668	NM_125668	836394	AT5G62730	proton-dependent oligopeptide transport (POT) family protein	At.29036	tair|AT5G62730.1|ref|NM_125668|tc|TC310192	chr5:25217181-25217240	proton-dependent oligopeptide transport (POT) family protein [AT5G62730.1]	GO:0005215(transporter activity)|GO:0006857(oligopeptide transport)|GO:0016020(membrane)	GTGTGTGCTTAGTGGGATTAATTTCTTGCATTATCTCTTTTGGGCTAGTCGTTATGTGTA	-1.44308	8.34226	-5.4415	2.36776e-05	0.00190386	2.73517
31046	84	129	A_84_P21896	A_84_P21896	FALSE	NM_105916	NM_105916	843589	AT1G72570	DNA binding / transcription factor	At.50661	tair|AT1G72570.1|ref|NM_105916|ta|TA53430_3702|tc|NP305538	chr1:27337265-27337324	DNA binding / transcription factor [AT1G72570.1]	GO:0003677(DNA binding)|GO:0003700(transcription factor activity)|GO:0005634(nucleus)|GO:0006355(regulation of transcription, DNA-dependent)|GO:0009887(organ morphogenesis)	AATAGATATGACGTGAAGAGGATATGTTCAAGCTCAACGATTGTTGATAGCGACCAGGCC	-1.44097	6.91808	-6.38934	2.86389e-06	0.00047335	4.78075
27583	104	86	A_84_P611334	A_84_P611334	FALSE	NM_127853	NM_127853	816819	AT2G22880	VQ motif-containing protein	At.71119	tair|AT2G22880.1|ref|NM_127853|tc|TC301095	chr2:9748306-9748247	VQ motif-containing protein [AT2G22880.1]	GO:0003674(molecular_function)|GO:0008150(biological_process)|GO:0009507(chloroplast)	ACAACAACAGCTAAGGATAATCCGTTCGCGTTTGATCTTTCACCTTCGTCATCTCGGTTC	-1.43896	9.57683	-5.62246	1.56949e-05	0.0014857	3.13381
24928	120	125	A_84_P19294	A_84_P19294	FALSE	NM_102402	NM_102402	839180	AT1G26380	FAD-binding domain-containing protein	At.15972	tair|AT1G26380.1|ref|NM_102402|ta|TA44217_3702|ta|AI995621	chr1:9126955-9126896	FAD-binding domain-containing protein [AT1G26380.1]	GO:0009055(electron carrier activity)|GO:0012505(endomembrane system)	ATTTCTTCAAAAACGAACAGAGTATTCCCCCTCTTTTATCAAGGGTGAGGAGAGACGACG	-1.43809	7.65456	-3.76158	0.00119805	0.0238016	-1.05542
29282	94	88	A_84_P534522	A_84_P534522	FALSE	NM_124224	NM_124224	834904	DIR1	DIR1 (DEFECTIVE IN INDUCED RESISTANCE 1); lipid binding	At.27209	tair|AT5G48485.1|ref|NM_124224|ug|DR372198|ta|TA37307_3702	chr5:19663816-19663757	DIR1 (DEFECTIVE IN INDUCED RESISTANCE 1); lipid binding [AT5G48485.1]	GO:0005319(lipid transporter activity)|GO:0006869(lipid transport)|GO:0008289(lipid binding)|GO:0009627(systemic acquired resistance)|GO:0012505(endomembrane system)	GATGATCGTGATAATGGCTATGTTGGTCGATACATCAGTAGCGATAGATCTCTGCGGCAT	-1.43807	12.4425	-7.61348	2.2152e-07	8.93986e-05	7.24269
23711	127	10	A_84_P17451	A_84_P17451	FALSE	NM_113751	NM_113751	822460	AT3G28320	hypothetical protein	At.50846	tair|AT3G28320.1|ref|NM_113751|ug|AY600582|ta|TA50793_3702	chr3:10583961-10584020	Identical to UPF0496 protein At3g28310/At3g28320 [Arabidopsis Thaliana] (GB:Q6E240;GB:Q9LHD4;GB:Q9LHD5); similar to AT14A [Arabidopsis thaliana] (TAIR:AT3G28290.1); similar to AT14A [Arabidopsis thaliana] (TAIR:AT3G28300.1); similar to Os03g0199100 [Oryza sativa (japonica cultivar-group)] (GB:NP_001049283.1); similar to unnamed protein product [Vitis vinifera] (GB:CAO22906.1); contains InterPro d…	GO:0003674(molecular_function)|GO:0005575(cellular_component)|GO:0008150(biological_process)	TAGCAAAATTATCAAAGAGGCGAGACTTCACGTTTTGGAGAAGATCACTGGTACTGGATA	-1.43626	6.68818	-6.31321	3.37995e-06	0.0005363	4.6206
18208	159	136	A_84_P60380	A_84_P60380	FALSE		NM_119459	829442	EDA39	EDA39 (embryo sac development arrest 39); calmodulin binding	At.27460	tair|AT4G33050.1|tair|AT4G33050.2|tair|AT4G33050.4|tair|AT4G33050.3	chr4:15944586-15944527	EDA39 (embryo sac development arrest 39); calmodulin binding [AT4G33050.1]	GO:0005516(calmodulin binding)|GO:0005575(cellular_component)|GO:0010197(polar nucleus fusion)	AACTTGTTATCCAAGAAAGAGTGAGGTTATAAGAAGAGAAGAGAAACTAACCTCCATTTC	-1.43259	9.28255	-4.86758	8.90236e-05	0.00441421	1.45138
18656	157	89	A_84_P18416	A_84_P18416	FALSE	NM_114477	NM_114477	823751	AT3G46080	zinc finger (C2H2 type) family protein	At.49395	tair|AT3G46080.1|ref|NM_114477|ug|CB252931|ta|TA44932_3702	chr3:16933923-16933864	zinc finger (C2H2 type) family protein [AT3G46080.1]	GO:0003676(nucleic acid binding)|GO:0003700(transcription factor activity)|GO:0005622(intracellular)|GO:0008270(zinc ion binding)|GO:0045449(regulation of transcription)	ATGAGGAGACATAGGAGTGAGAAAGCCTCACCAGGCACGTTGGTTACACGTTCTTTTTTA	-1.43252	8.42583	-6.76138	1.28824e-06	0.000292162	5.55185
2204	254	13	A_84_P756195	A_84_P756195	FALSE	NM_126448	NM_126448	814943	AT2G04070	transporter	At.49329	tair|AT2G04070.1|ref|NM_126448	chr2:1353994-1353935	transporter [AT2G04070.1]	GO:0005215(transporter activity)|GO:0006810(transport)|GO:0016020(membrane)	GCCAAGAAGGCAAGGAAGAGACTAATCTCAAGTGAAAATGGATTGGCTTAAAGAATGGTG	-1.42834	7.29184	-4.91272	8.01411e-05	0.00413107	1.55321
37818	44	16	A_84_P591591	A_84_P591591	FALSE	NM_202219	NM_202219	2745771	AT1G31835	hypothetical protein	At.49473	tair|AT1G31835.1|ref|NM_202219|ug|BX817494|ta|TA50384_3702	chr1:11423170-11423111	unknown protein [AT1G31835.1]	GO:0003674(molecular_function)|GO:0008150(biological_process)|GO:0012505(endomembrane system)	GTAAAGGAATAGCTGTTAATTCAGTAAGCGGCCAGACAACCGTTGGGATAGATCCACAGT	-1.42522	11.2844	-8.94426	1.71941e-08	1.42755e-05	9.66835
37077	48	138	A_84_P87009	A_84_P87009	FALSE	NM_122734	NM_122734	832944	AT5G28510	glycosyl hydrolase family 1 protein	At.30739	tair|AT5G28510.1|ref|NM_122734|tc|TC303732	chr5:10481134-10481075	glycosyl hydrolase family 1 protein [AT5G28510.1]	GO:0004553(hydrolase activity, hydrolyzing O-glycosyl compounds)|GO:0005975(carbohydrate metabolic process)|GO:0012505(endomembrane system)	ACACGTCATGAGAAAGTTTCGGGCAAGTATTATAGAGAATTCCTTAGTGAGGGAGTTCGT	-1.42349	8.57905	-3.52954	0.00206284	0.0339224	-1.5743
28989	96	163	A_84_P852482	A_84_P852482	FALSE	NM_111439	NM_111439	819733	AT3G05660	kinase/ protein binding	At.49590	tair|AT3G05660.1|ref|NM_111439|tc|TC307573	chr3:1649176-1649117	kinase/ protein binding [AT3G05660.1]	GO:0005515(protein binding)|GO:0006952(defense response)|GO:0007165(signal transduction)|GO:0012505(endomembrane system)|GO:0016301(kinase activity)	TAAAATGGGCTTGCTTACATAATTTAGGCCCATTAATGAAAGACGTCGGCGAAGAAAGCA	-1.4223	7.46976	-7.7007	1.86015e-07	7.93447e-05	7.40969
23810	126	152	A_84_P754506	A_84_P754506	FALSE	NM_001124010	NM_001124010	6240718	AT1G53542	hypothetical protein	At.47697	tair|AT1G53542.1|ref|NM_001124010|ug|AK228118|ta|TA49546_3702	chr1:19985311-19985370	unknown protein [AT1G53542.1]	GO:0012505(endomembrane system)	CCGATCCAAATGGGTTCGTTCATCTTTATATTAGTTCCCAATTTCACCCGGCCGAAATTT	-1.41812	12.0405	-7.50441	2.76004e-07	9.92598e-05	7.03224
14114	183	164	A_84_P524502	A_84_P524502	FALSE	NM_115853	NM_115853	825160	AT3G59900	hypothetical protein	At.34537	tair|AT3G59900.1|ref|NM_115853|ug|AK176640|ta|TA48798_3702	chr3:22141227-22141286	(ARGOS); unknown protein [AT3G59900.1]	GO:0003674(molecular_function)|GO:0005622(intracellular)|GO:0008150(biological_process)	GTTCCTATTGGTTGGTCTAACGGCATCTCTGTTAATACTTCCGTTAGTTTTGCCGCCGTT	-1.414	11.046	-4.93465	7.61537e-05	0.00400688	1.60266
27282	106	8	A_84_P16449	A_84_P16449	FALSE	NM_113183	NM_113183	821855	ELIP1	ELIP1 (EARLY LIGHT-INDUCABLE PROTEIN); chlorophyll binding	At.20776	tair|AT3G22840.1|ref|NM_113183|ta|TA33746_3702|ta|AV806753	chr3:8084695-8084636	ELIP1 (EARLY LIGHT-INDUCABLE PROTEIN); chlorophyll binding [AT3G22840.1]	GO:0009409(response to cold)|GO:0016168(chlorophyll binding)	GATGCTCGGTTTGGTCGCGTTGGCGTTCACTGAGTTCGTCAAAGGTGGGACACTCGTCTA	-1.41369	12.2835	-5.48421	2.14809e-05	0.0017918	2.82957
31238	83	85	A_84_P569671	A_84_P569671	FALSE	NM_114723	NM_114723	824024	AT3G48640	hypothetical protein	At.35701	tair|AT3G48640.1|ref|NM_114723|ta|TA52505_3702|tc|TC308930	chr3:18032748-18032689	similar to unknown protein [Arabidopsis thaliana] (TAIR:AT5G66670.2); similar to unknown protein [Arabidopsis thaliana] (TAIR:AT5G66670.1) [AT3G48640.1]	GO:0003674(molecular_function)|GO:0008150(biological_process)|GO:0012505(endomembrane system)	ACGATGGAAGAAGATAATTCTATGGAGACGACATTGTTAGGTTTGTCTCGGTTGATTGGA	-1.4081	6.71298	-3.97218	0.000729914	0.0174539	-0.580172
36467	52	167	A_84_P15304	A_84_P15304	FALSE	NM_202365	NM_202365	842851	ATPP2-A5	ATPP2-A5; carbohydrate binding	At.18976	tair|AT1G65390.1|tair|AT1G65390.2|ref|NM_202365|ref|NM_105213	chr1:24298170-24298229	ATPP2-A5; carbohydrate binding [AT1G65390.1]	GO:0006952(defense response)|GO:0009507(chloroplast)|GO:0030246(carbohydrate binding)|GO:0031224(intrinsic to membrane)	TGCCAACTGTGGAAGTCAGGCCTCTTCGTCAAAGGTGTTACAATTCGTCCCAAATACTAA	-1.40549	9.70513	-4.75027	0.00011707	0.00527717	1.18614
10198	207	5	A_84_P62840	A_84_P62840	FALSE	NM_117551	NM_117551	827119	ELIP2	ELIP2 (EARLY LIGHT-INDUCIBLE PROTEIN 2); chlorophyll binding	At.4292	tair|AT4G14690.1|ref|NM_117551|ta|TA36751_3702|tc|TC305133	chr4:8419103-8419162	ELIP2 (EARLY LIGHT-INDUCIBLE PROTEIN 2); chlorophyll binding [AT4G14690.1]	GO:0010114(response to red light)|GO:0010218(response to far red light)|GO:0010380(regulation of chlorophyll biosynthetic process)|GO:0016168(chlorophyll binding)	CACTGGTGGGACTCTAGTCTAAAGCTAAAGCTTTTTGTTTGCTAGTTTAAGGACAAATTT	-1.40148	10.4611	-6.37198	2.97396e-06	0.00048481	4.7443
32734	74	153	A_84_P759141	A_84_P759141	FALSE	NM_148839	NM_148839	823600	AT3G44716	hypothetical protein	At.53731	tair|AT3G44716.1|ref|NM_148839|ta|TA48383_3702|tc|TC302650	chr3:16274658-16274717	similar to unnamed protein product [Vitis vinifera] (GB:CAO16682.1) [AT3G44716.1]	GO:0003674(molecular_function)|GO:0008150(biological_process)|GO:0012505(endomembrane system)	AAGTCTCGAGCTTTATCTGGTAACTTACAACAGCTTCTTCCACTTTTGTTGTTGTTGGCT	-1.39696	9.48639	-9.19603	1.08779e-08	1.02198e-05	10.0982
25095	119	131	A_84_P18532	A_84_P18532	FALSE	NM_117299	NM_117299	826838	AT4G12290	copper amine oxidase, putative	At.19654	tair|AT4G12290.1|ref|NM_117299|ta|TA41119_3702|ta|BX835232	chr4:7306637-7306781	copper amine oxidase, putative [AT4G12290.1]	GO:0005507(copper ion binding)|GO:0009308(amine metabolic process)	TGGTGATGACACTCTTGCAGTTTGGTCAGACAGGGATAGAGACATAGAGAACAAGGATAT	-1.39524	10.9402	-5.66946	1.41134e-05	0.00136919	3.23676
24692	121	88	A_84_P13271	A_84_P13271	FALSE	NM_106732	NM_106732	844423	WRKY40	WRKY40 (WRKY DNA-binding protein 40); transcription factor	At.28188	tair|AT1G80840.1|ref|NM_106732|ug|AY091154|ta|TA34402_3702	chr1:30390159-30390218	WRKY40 (WRKY DNA-binding protein 40); transcription factor [AT1G80840.1]	GO:0003700(transcription factor activity)|GO:0005634(nucleus)|GO:0006355(regulation of transcription, DNA-dependent)|GO:0009751(response to salicylic acid stimulus)|GO:0031347(regulation of defense response)|GO:0042742(defense response to bacterium)|GO:0050691(regulation of defense response to virus by host)|GO:0050832(defense response to fungus)	TCTTCCTTAACCAAAGATCCTAACTTTACAGCAGCTTTAGCAGCAGCTGTTACCGGAAAA	-1.39461	9.31268	-5.32612	3.08279e-05	0.00226459	2.4793
860	261	152	A_84_P763581	A_84_P763581	FALSE		NM_117468	827028	HOG1	HOG1 (HOMOLOGY-DEPENDENT GENE SILENCING 1)	At.24056	tair|AT4G13940.1|tair|AT4G13940.2|tair|AT4G13940.3|tair|AT4G13940.4	chr4:8056952-8057011	HOG1 (HOMOLOGY-DEPENDENT GENE SILENCING 1); adenosylhomocysteinase [AT4G13940.1]	GO:0004013(adenosylhomocysteinase activity)|GO:0005575(cellular_component)|GO:0006346(methylation-dependent chromatin silencing)|GO:0006730(one-carbon compound metabolic process)|GO:0009793(embryonic development ending in seed dormancy)|GO:0016441(posttranscriptional gene silencing)	GGAAACTTGTTTTCGGCATCCCAGTGTTAGCGACTTTTGTTGAATGAATGTCTCAAATGC	-1.39206	14.7993	-10.482	1.18231e-09	1.92378e-06	12.1576
16100	172	101	A_84_P230289	A_84_P230289	FALSE	NM_180078	NM_180078	819014	ARL	ARL (ARGOS-LIKE)	At.36798	tair|AT2G44080.1|ref|NM_180078|ta|TA30698_3702|ta|TA30701_3702	chr2:18245123-18245182	ARL (ARGOS-LIKE) [AT2G44080.1]	GO:0003674(molecular_function)|GO:0005622(intracellular)|GO:0009741(response to brassinosteroid stimulus)|GO:0009742(brassinosteroid mediated signaling)|GO:0016049(cell growth)|GO:0035265(organ growth)	ATTGGGATTATGGTTTTGCTTATGGTTCTTGCTTTCATGCCTTCTTCTAATTCCAAACAT	-1.39189	13.2993	-5.52349	1.96448e-05	0.00169978	2.9162
26057	113	78	A_84_P280220	A_84_P280220	FALSE	NM_128780	NM_128780	817780	AT2G32210	hypothetical protein	At.65748	tair|AT2G32210.1|ref|NM_128780|ug|AY074358|ta|TA32955_3702	chr2:13685721-13685780	similar to unknown protein [Arabidopsis thaliana] (TAIR:AT2G32190.1); similar to unknown [Populus trichocarpa] (GB:ABK92801.1); contains domain PD188784 (PD188784) [AT2G32210.1]	GO:0003674(molecular_function)|GO:0008150(biological_process)	TAATTCATTTCTATATCACTCTTTCTTTTGCATTGTGTAATTTTATAAATTCTTAATATA	-1.38853	8.88965	-6.52902	2.11726e-06	0.000397833	5.07252
22776	133	9	A_84_P22532	A_84_P22532	FALSE	NM_123539	NM_123539	834177	AT5G41740	disease resistance protein (TIR-NBS-LRR class), putative	At.30211	tair|AT5G41740.1|ref|NM_123539|ug|AK227023|tc|NP589776	chr5:016709390-016709449	disease resistance protein (TIR-NBS-LRR class), putative [AT5G41740.1]	GO:0000166(nucleotide binding)|GO:0004888(transmembrane receptor activity)|GO:0005515(protein binding)|GO:0005524(ATP binding)|GO:0006952(defense response)|GO:0009507(chloroplast)|GO:0017111(nucleoside-triphosphatase activity)|GO:0031224(intrinsic to membrane)	GTTCTCTCAAGATGAAAACATCAAAACCAGCAAACGTTGGTTTTATGAGTTGGCTTCGGA	-1.38399	7.86938	-4.84763	9.32635e-05	0.00455368	1.40631
22479	134	94	A_84_P17614	A_84_P17614	FALSE	NM_001084966	NM_001084966	828420	CRK13/HIG1	CRK13/HIG1	At.32457	tair|AT4G23210.1|tair|AT4G23210.3|tair|AT4G23210.2|ref|NM_001084966	chr4:12149740-12149681	CRK13/HIG1; kinase [AT4G23210.1]	GO:0002237(response to molecule of bacterial origin)|GO:0009626(plant-type hypersensitive response)|GO:0012505(endomembrane system)|GO:0016301(kinase activity)|GO:0042742(defense response to bacterium)	CAAGGAGAGTTAGACTGGAAAAAGCGGTACAAGATCATTGGAGGAACTGCTAGAGGGATT	-1.38309	7.72073	-5.42099	2.48125e-05	0.00197289	2.68977
1964	255	153	A_84_P13750	A_84_P13750	FALSE	NM_115891	NM_115891	825198	AT3G60270	uclacyanin, putative	At.54015	tair|AT3G60270.1|ref|NM_115891|tc|NP208570	chr3:22289066-22289007	uclacyanin, putative [AT3G60270.1]	GO:0005507(copper ion binding)|GO:0006118(electron transport)|GO:0031225(anchored to membrane)	GGAATCATGAGCTATGGAAAGATTGTGGTGACGATGGTGTTGATGTACGGTGTGCTTAAT	-1.38227	7.23183	-5.58782	1.69759e-05	0.00152841	3.05775
13810	185	92	A_84_P14226	A_84_P14226	FALSE	NM_001035939	NM_001035939	837543	ATBCAT-2	ATBCAT-2; branched-chain-amino-acid transaminase/ catalytic	At.18974	tair|AT1G10070.1|tair|AT1G10070.3|tair|AT1G10070.2|ref|NM_001035939	chr1:3290079-3290138	ATBCAT-2; branched-chain-amino-acid transaminase/ catalytic [AT1G10070.1]	GO:0003824(catalytic activity)|GO:0004084(branched-chain-amino-acid transaminase activity)|GO:0008152(metabolic process)|GO:0009081(branched chain family amino acid metabolic process)|GO:0009507(chloroplast)	TGTCTGCCAGAAACTGCGTTCAGTCCTCGTAGGTATCCAGACAGGATTGATTGAAGATAA	-1.38047	8.9759	-4.43934	0.000242786	0.00828653	0.480624
43488	11	65	A_84_P530737	A_84_P530737	FALSE	NM_116955	NM_116955	826456	AT4G08850	leucine-rich repeat family protein / protein kinase family protein	At.19749	tair|AT4G08850.2|ref|NM_116955|ta|TA52003_3702|tc|TC307448	chr4:5637671-5637612	leucine-rich repeat family protein / protein kinase family protein [AT4G08850.2]	GO:0005886(plasma membrane)|GO:0006468(protein amino acid phosphorylation)|GO:0016301(kinase activity)	TGGTACTTACGGCTATGTTGCTCCAGGTACGCTTTTTGACCCGTTGGATAAATTGGTTGT	-1.38045	11.0099	-5.93087	7.85238e-06	0.000966682	3.80485
23399	129	123	A_84_P529548	A_84_P529548	FALSE	NM_127242	NM_127242	816190	AT2G16890	UDP-glucoronosyl/UDP-glucosyl transferase family protein	At.26351	tair|AT2G16890.2|ref|NM_127242|ta|TA38319_3702|tc|TC305194	chr2:7326173-7326232	UDP-glucoronosyl/UDP-glucosyl transferase family protein [AT2G16890.2]	GO:0008152(metabolic process)|GO:0008194(UDP-glycosyltransferase activity)|GO:0012505(endomembrane system)|GO:0016757(transferase activity, transferring glycosyl groups)|GO:0016758(transferase activity, transferring hexosyl groups)	CGTCTTGTGTAAGTCTTGGTTTAGTTGAAAAGATGTTATCGATTACAATAACTGACTCTC	-1.37587	9.00084	-6.81408	1.1521e-06	0.000278681	5.65949
24430	123	101	A_84_P12956	A_84_P12956	FALSE	NM_120146	NM_120146	830142	AT4G39830	L-ascorbate oxidase, putative	At.43363	tair|AT4G39830.1|ref|NM_120146|ta|TA48398_3702|ta|BE522372	chr4:18481086-18481145	L-ascorbate oxidase, putative [AT4G39830.1]	GO:0005507(copper ion binding)|GO:0012505(endomembrane system)|GO:0016491(oxidoreductase activity)	TTCATGGGAATGGGGATTGTGTTCGAGTCTGGGATTGATAAGGTTTCTAGTTTACCTTCT	-1.37343	9.33695	-4.11527	0.000520959	0.0138693	-0.255805
10764	203	64	A_84_P11431	A_84_P11431	FALSE	NM_101578	NM_101578	838288	ATGSTU24	ATGSTU24 (ARABIDOPSIS THALIANA GLUTATHIONE S-TRANSFERASE (CLASS TAU) 24); glutathione transferase	At.41850	tair|AT1G17170.1|ref|NM_101578|ug|CF652440|ta|TA44389_3702	chr1:5870610-5870669	ATGSTU24 (ARABIDOPSIS THALIANA GLUTATHIONE S-TRANSFERASE (CLASS TAU) 24); glutathione transferase [AT1G17170.1]	GO:0004364(glutathione transferase activity)|GO:0005737(cytoplasm)|GO:0009407(toxin catabolic process)	GCTAAAGCCCTGCCTGAGTCAGAGAAGGTCATTACATTCATTTCCGAACGTAGGAAGAAA	-1.37296	13.5246	-4.04997	0.000607656	0.0154736	-0.403942
6587	228	87	A_84_P18423	A_84_P18423	FALSE	NM_114616	NM_114616	823902	AT3G47480	calcium-binding EF hand family protein	At.35802	tair|AT3G47480.1|ref|NM_114616|ta|TA49616_3702|tc|TC298177	chr3:17507469-17507410	calcium-binding EF hand family protein [AT3G47480.1]	GO:0005509(calcium ion binding)|GO:0008150(biological_process)|GO:0012505(endomembrane system)	TGAGTTTGTTAGGATACGATGAGTGTACAAAGATGGAGTGTAGGAAGATGGTTAAGGTTT	-1.37189	11.17	-3.81864	0.00104771	0.0218482	-0.92699
44521	5	39	A_84_P12308	A_84_P12308	FALSE	NM_102298	NM_102298	839069	CYP86C1	CYP86C1 (cytochrome P450, family 86, subfamily C, polypeptide 1); oxygen binding	At.41418	tair|AT1G24540.1|ref|NM_102298|ta|AV555388|tc|TC302671	chr1:8701235-8701294	CYP86C1 (cytochrome P450, family 86, subfamily C, polypeptide 1); oxygen binding [AT1G24540.1]	GO:0006118(electron transport)|GO:0012505(endomembrane system)|GO:0019825(oxygen binding)	GTTCCCAAACTCACCACCACATTGTACATGAAGAACGGTATGAATGTTATGCTCCAGCCT	-1.37147	7.36604	-5.29022	3.34752e-05	0.00240463	2.39942
35375	58	142	A_84_P15597	A_84_P15597	FALSE	NM_114893	NM_114893	824195	HEC2	HEC2 (HECATE 2); DNA binding / transcription factor	At.35505	tair|AT3G50330.1|ref|NM_114893|ug|AK176020|ta|TA46924_3702	chr3:18668470-18668411	HEC2 (HECATE 2); DNA binding / transcription factor [AT3G50330.1]	GO:0003677(DNA binding)|GO:0003700(transcription factor activity)|GO:0005634(nucleus)|GO:0010500(transmitting tissue development)|GO:0045449(regulation of transcription)|GO:0048462(carpel formation)	AAAGGGTGTGGCATTATGCGGTCTGATCATCACCAGATGCTTGGAAATGCACAGATTCTT	-1.366	7.06227	-4.36754	0.000287487	0.00928227	0.317405
35759	56	54	A_84_P19850	A_84_P19850	FALSE	NM_101754	NM_101754	838478	GLP4	GLP4 (GERMIN-LIKE PROTEIN 4); manganese ion binding / metal ion binding / nutrient reservoir	At.11327	tair|AT1G18970.1|ref|NM_101754|ta|TA46853_3702|tc|TC295649	chr1:6554980-6554921	GLP4 (GERMIN-LIKE PROTEIN 4); manganese ion binding / metal ion binding / nutrient reservoir [AT1G18970.1]	GO:0012505(endomembrane system)|GO:0030145(manganese ion binding)|GO:0045735(nutrient reservoir activity)|GO:0046872(metal ion binding)|GO:0048046(apoplast)	GGCTCGGTGTTTGTCGGATTCTTGAGTACCAACAACACTTTGTTCTCAAAAGTTTTGAAT	-1.3656	9.8727	-4.3101	0.000329133	0.0102	0.186823
41473	23	15	A_84_P18522	A_84_P18522	FALSE	NM_117050	NM_117050	826571	TT8	TT8 (TRANSPARENT TESTA 8); DNA binding / transcription factor	At.10175	tair|AT4G09820.1|ref|NM_117050|ug|AJ277509|ta|TA47882_3702	chr4:6186178-6186237	TT8 (TRANSPARENT TESTA 8); DNA binding / transcription factor [AT4G09820.1]	GO:0003677(DNA binding)|GO:0003700(transcription factor activity)|GO:0005634(nucleus)|GO:0009813(flavonoid biosynthetic process)|GO:0010023(proanthocyanidin biosynthetic process)	AAAGTAAGAGGGAAGAAAGCAAGCATCGCTGAGGTCAAAAGAGCCATCCACCAAGTCATA	-1.36431	7.3288	-6.0765	5.68383e-06	0.0007578	4.11778
36281	53	30	A_84_P17267	A_84_P17267	FALSE	NM_129704	NM_129704	818739	AT2G41410	calmodulin, putative	At.24025	tair|AT2G41410.1|ref|NM_129704|ug|BX821632|ta|TA27576_3702	chr2:17269232-17269173	calmodulin, putative [AT2G41410.1]	GO:0005509(calcium ion binding)|GO:0009507(chloroplast)	TGACGGTTTTGTTTGCTTCGATGACTTTTGCCGCATGATGGTTCCAGCGATGAATGATCA	-1.36218	14.3308	-7.53569	2.59093e-07	9.63528e-05	7.09278
40696	27	40	A_84_P15103	A_84_P15103	FALSE	NM_101910	NM_101910	838648	AT1G20590	cyclin, putative	At.51693	tair|AT1G20590.1|ref|NM_101910|tc|NP221315	chr1:7131222-7131163	cyclin, putative [AT1G20590.1]	GO:0005634(nucleus)|GO:0012505(endomembrane system)|GO:0016538(cyclin-dependent protein kinase regulator activity)|GO:0051726(regulation of cell cycle)	GCAAGAAGTGAACCAGCTGGGTTTCTGCTTTAAGGGAGGAAAAAACTATAATAAGAATCT	-1.35553	6.4381	-5.36581	2.81487e-05	0.00213816	2.56745
23397	129	127	A_84_P13004	A_84_P13004	FALSE	NM_121010	NM_121010	830833	BXL3	BXL3 (BETA-XYLOSIDASE 3); hydrolase, hydrolyzing O-glycosyl compounds	At.47498	tair|AT5G09730.1|ref|NM_121010|ta|TA38523_3702|ta|BP642370	chr5:3015525-3015466	BXL3 (BETA-XYLOSIDASE 3); hydrolase, hydrolyzing O-glycosyl compounds [AT5G09730.1]	GO:0004553(hydrolase activity, hydrolyzing O-glycosyl compounds)|GO:0005975(carbohydrate metabolic process)|GO:0012505(endomembrane system)	CGCAAGTACACGGATCTCCGATTAAGCAACTACTAGGATTTGAGAAGATTCGTCTGGGAA	-1.33745	7.68224	-5.21955	3.93818e-05	0.00266787	2.24186
11791	197	50	A_84_P820040	A_84_P820040	FALSE	NM_128213	NM_128213	817197	PLP2	PLP2 (PHOSPHOLIPASE A 2A); nutrient reservoir	At.12388	tair|AT2G26560.1|ref|NM_128213|ta|TA35333_3702|ta|TA35334_3702	chr2:11301634-11301575	PLP2 (PHOSPHOLIPASE A 2A); nutrient reservoir [AT2G26560.1]	GO:0005737(cytoplasm)|GO:0006629(lipid metabolic process)|GO:0009626(plant-type hypersensitive response)|GO:0016020(membrane)|GO:0016298(lipase activity)|GO:0045735(nutrient reservoir activity)	GTTTCTTGTGCTTTCGCTTGGAACCGGAAATCATAAAGCCGAAGAGAAATTCAATGCAAA	-1.33343	8.3041	-3.28549	0.003635	0.0483326	-2.11206
28842	97	117	A_84_P16037	A_84_P16037	FALSE	NM_104541	NM_104541	842120	PAP1	PAP1 (PRODUCTION OF ANTHOCYANIN PIGMENT 1); DNA binding / transcription factor	At.20447	tair|AT1G56650.1|ref|NM_104541|ug|AF062908|ta|TA44677_3702	chr1:21237466-21237407	PAP1 (PRODUCTION OF ANTHOCYANIN PIGMENT 1); DNA binding / transcription factor [AT1G56650.1]	GO:0003677(DNA binding)|GO:0003700(transcription factor activity)|GO:0003993(acid phosphatase activity)|GO:0004722(protein serine/threonine phosphatase activity)|GO:0006355(regulation of transcription, DNA-dependent)|GO:0008150(biological_process)|GO:0009651(response to salt stress)|GO:0009718(anthocyanin biosynthetic process)|GO:0009733(response to auxin stimulus)|GO:0009745(sucrose mediated sig…	GACGACAACAGAAAAGGGGGACACCTTGGCTTTTGACGTTGATCAACTTTGGAGTCTTTT	-1.33333	8.29857	-4.0365	0.000627266	0.0158373	-0.43449
21917	138	27	A_84_P856786	A_84_P856786	FALSE			NA			At.53735	ta|DR378967|tc|TC310673	chr3:016341398-016341457	U2AFM_MOUSE (Q62377) U2 small nuclear ribonucleoprotein auxiliary factor 35 kDa subunit related-protein 2 (U2(RNU2) small nuclear RNA auxillary factor 1-like 2), partial (8%) [TC310673]		TCGTAAACGGATTATCGCCGGCTAAGGTTAAGCTACCAAGTGTAGTTTTCAATTTTCAGT	-1.33331	8.57617	-8.2189	6.72792e-08	4.07704e-05	8.37861
36116	54	20	A_84_P753635	A_84_P753635	FALSE	NR_022431	NR_022431	5007854	MIR402	misc_RNA		tair|AT1G77235.1|ref|NR_022431	chr1:29021432-29021491	MIR402; miRNA [AT1G77235.1]		GTTGCATAGTGGCAGTCTTCCTTTGTTTGTTAACCCATATTTTCATGATTCGAGGCCTAT	-1.32407	7.82731	-7.33832	3.86974e-07	0.000126747	6.70838
36060	54	132	A_84_P21931	A_84_P21931	FALSE	NM_102603	NM_102603	839733	ATERF11/ERF11	ATERF11/ERF11 (ERF domain protein 11); DNA binding / transcription factor/ transcription repressor	At.11834	tair|AT1G28370.1|ref|NM_102603|ta|TA37306_3702|tc|TC295205	chr1:009956400-009956341	ATERF11/ERF11 (ERF domain protein 11); DNA binding / transcription factor/ transcription repressor [AT1G28370.1]	GO:0003677(DNA binding)|GO:0003700(transcription factor activity)|GO:0005634(nucleus)|GO:0006355(regulation of transcription, DNA-dependent)|GO:0009873(ethylene mediated signaling pathway)|GO:0016564(transcription repressor activity)	ATATGAAGGACGACGTGTGGTTTTGGACTTGGATCTTAATTTCCCTCCTCCACCTGAGAA	-1.32383	9.22039	-6.13921	4.94937e-06	0.000685211	4.25169
17774	162	153	A_84_P19194	A_84_P19194	FALSE	NM_127376	NM_127376	816332	AT2G18190	AAA-type ATPase family protein	At.66217	tair|AT2G18190.1|ref|NM_127376|tc|NP453009	chr2:7921532-7921473	AAA-type ATPase family protein [AT2G18190.1]	GO:0005524(ATP binding)|GO:0012505(endomembrane system)|GO:0016887(ATPase activity)	TCGAGATAAGCAAAACCAAGGAGCTGGAAGGTTCTACTTGTAGAAAACTTGATGGTGACG	-1.32176	6.35339	-5.51298	2.01196e-05	0.0017143	2.89304
11335	200	111	A_84_P228659	A_84_P228659	FALSE	NM_001084521	NM_001084521	817778	AT2G32190	hypothetical protein	At.38112	tair|AT2G32190.1|tair|AT2G32190.2|ref|NM_001084521|ref|NM_128778	chr2:13682151-13682210	similar to unknown protein [Arabidopsis thaliana] (TAIR:AT2G32210.1); similar to unknown [Populus trichocarpa] (GB:ABK92801.1); contains domain PD188784 (PD188784) [AT2G32190.1]	GO:0003674(molecular_function)|GO:0008150(biological_process)	CCTCGACGCCTGCTTCTGAATTTGAGAAATTCGATTGTTTATTTGATGTTTCATGCAAAT	-1.32065	11.3336	-6.11123	5.26427e-06	0.000717327	4.192
27972	102	157	A_84_P22181	A_84_P22181	FALSE	NM_113740	NM_113740	822447	PMZ	PMZ; zinc ion binding	At.5800	tair|AT3G28210.1|ref|NM_113740|ta|TA41002_3702|ta|TA41003_3702	chr3:10522365-10522424	PMZ; zinc ion binding [AT3G28210.1]	GO:0005575(cellular_component)|GO:0008270(zinc ion binding)|GO:0009737(response to abscisic acid stimulus)	AGGTTTATGGAAGCTTTGAGTTTAAGAAACCAGAAAGGGTGTGGAAGAGGGAGCTCTGTT	-1.31941	10.5973	-8.58719	3.33703e-08	2.24783e-05	9.04304
16379	170	54	A_84_P229729	A_84_P229729	FALSE	NM_201758	NM_201758	2745551	AT2G20142	transmembrane receptor	At.28697	tair|AT2G20142.1|ref|NM_201758|ug|AF361584|ta|TA47291_3702	chr2:8703559-8703618	transmembrane receptor [AT2G20142.1]	GO:0004888(transmembrane receptor activity)|GO:0007165(signal transduction)|GO:0031224(intrinsic to membrane)|GO:0045087(innate immune response)	GAGATGATACTCCCATCAAATTCTCGGTTTGGCCAATCATGTTTGCGCTAGGTTTACTTT	-1.3173	10.5213	-5.17829	4.33102e-05	0.00283526	2.14968
35594	57	44	A_84_P21831	A_84_P21831	FALSE	NM_101407	NM_101407	838107	AT1G15380	lactoylglutathione lyase family protein / glyoxalase I family protein	At.43571	tair|AT1G15380.1|tair|AT1G15380.2|ref|NM_101407|ref|NM_001035972	chr1:5292057-5292116	lactoylglutathione lyase family protein / glyoxalase I family protein [AT1G15380.1]	GO:0004462(lactoylglutathione lyase activity)|GO:0005575(cellular_component)|GO:0005975(carbohydrate metabolic process)	AATGGGGATAGATTATGTAAGGGCATTAGTAGAAGAAGGAGGGATCCAAGTGGACCAGCT	-1.31701	11.331	-5.33761	3.0027e-05	0.00223743	2.50482
14506	181	60	A_84_P798436	A_84_P798436	FALSE			NA			At.69344	ug|EG497537	chr1:30146839-30146780	AYBLI62TF pooled cDNA populations Arabidopsis thaliana cDNA, mRNA sequence [EG497537]		GGAAACTCGCTTTTGACCGGAAACTACGCCAAGTTCTTGAAAGAGGTACAAAAAGGAAAA	-1.31561	13.1875	-5.52306	1.96636e-05	0.00169978	2.91527
28493	99	135	A_84_P14441	A_84_P14441	FALSE	NM_128500	NM_128500	817495	ATGSTU4	ATGSTU4 (GLUTATHIONE S-TRANSFERASE 22); glutathione transferase	At.12688	tair|AT2G29460.1|ref|NM_128500|ta|TA42737_3702|ta|CB185533	chr2:12633844-12633785	ATGSTU4 (GLUTATHIONE S-TRANSFERASE 22); glutathione transferase [AT2G29460.1]	GO:0004364(glutathione transferase activity)|GO:0005737(cytoplasm)|GO:0009407(toxin catabolic process)	CGTGAGAGAATGTATTCCTCCTAGAGAGGAACAAATTGAGCATATGAAGAAAGTTGTAGA	-1.31416	8.56485	-4.51471	0.000203362	0.00746936	0.651872
30198	89	125	A_84_P21462	A_84_P21462	FALSE	NM_001085043	NM_001085043	830013	AT4G38560	hypothetical protein	At.48962	tair|AT4G38560.1|tair|AT4G38560.2|ref|NM_001085043|ref|NM_120017	chr4:18031123-18031182	similar to pEARLI4 [Arabidopsis thaliana] (TAIR:AT2G20960.1); contains InterPro domain Phospholipase-like, arabidopsis (InterPro:IPR007942) [AT4G38560.1]	GO:0003674(molecular_function)|GO:0005575(cellular_component)|GO:0008150(biological_process)	GCGTTTCTGAGCTCCAAGGTGGAAAAGTTTGAGGGGGAATCTTTGTTAGAGAACGTCTTT	-1.31365	9.91794	-3.71723	0.00132953	0.0256433	-1.15505
1995	255	91	A_84_P11780	A_84_P11780	FALSE	NM_113770	NM_113770	822480	AT3G28500	60S acidic ribosomal protein P2 (RPP2C)	At.6781	tair|AT3G28500.1|ref|NM_113770|ta|TA27130_3702|ta|TA27141_3702	chr3:10683728-10683787	60S acidic ribosomal protein P2 (RPP2C) [AT3G28500.1]	GO:0003735(structural constituent of ribosome)|GO:0005840(ribosome)|GO:0006414(translational elongation)	GGTTGAAGAAGTGAAGGATGAATCTTCTGACGATGCAGGCATGATGGGTCTCTTTGATTG	-1.31223	9.14617	-5.61984	1.57884e-05	0.0014857	3.12805
38263	41	146	A_84_P19559	A_84_P19559	FALSE	NM_101370	NM_101370	838066	AT1G15010	hypothetical protein	At.17008	tair|AT1G15010.1|ref|NM_101370|ug|AK229029|ta|TA42536_3702	chr1:5171576-5171635	similar to unknown protein [Arabidopsis thaliana] (TAIR:AT2G01300.1); similar to unnamed protein product [Vitis vinifera] (GB:CAO42242.1) [AT1G15010.1]	GO:0003674(molecular_function)|GO:0008150(biological_process)	GTTTTTGCTTTTCGCATCCTTGATCTAGCTCTTTGGCTTTTGGACGCCGTTCACGTAGTA	-1.3107	9.19477	-4.2862	0.0003482	0.0105259	0.132489
14130	183	132	A_84_P283560	A_84_P283560	FALSE	NM_179724	NM_179724	816996	AT2G24600	ankyrin repeat family protein	At.26359	tair|AT2G24600.1|tair|AT2G24600.2|tair|AT2G24600.3|ref|NM_179724	chr2:10459341-10459282	ankyrin repeat family protein [AT2G24600.1]	GO:0005515(protein binding)|GO:0005575(cellular_component)|GO:0008150(biological_process)	CCATTGTATGATGCATCCCTACTTAAGGAGTTTCGTGTAAACTGGTCTCACCTATGTTAT	-1.30671	10.4493	-4.77808	0.000109703	0.00503837	1.24908
29674	92	153	A_84_P13631	A_84_P13631	FALSE	NM_113425	NM_113425	822112	AT3G25190	nodulin, putative	At.28448	tair|AT3G25190.1|ref|NM_113425|ug|AF375396|ta|TA46659_3702	chr3:9176657-9176716	nodulin, putative [AT3G25190.1]	GO:0003674(molecular_function)|GO:0005575(cellular_component)|GO:0008150(biological_process)	AATCATAAGGTAAGAATGGTGGTGGTAGCGGTTGTGGCCACCATAGCATTGGTTGTGTTT	-1.30566	10.5979	-4.41992	0.000254138	0.00856749	0.436481
31271	83	19	A_84_P765138	A_84_P765138	FALSE	NR_023035	NR_023035	5008175	AT4G31398	misc_RNA	At.64711	tair|AT4G31398.1|ref|NR_023035|ug|DQ108721	chr4:15238821-15238762	other RNA [AT4G31398.1]		GAAGGCGAGGATGAGCTCTCTTTTTGTAACTGTCTTTCATCATCAGGAGAAGCTATGAGC	-1.30348	7.15218	-9.89392	3.18435e-09	3.55264e-06	11.2435
35357	59	7	A_84_P844205	A_84_P844205	FALSE	NM_118445	NM_118445	828415	AT4G23160	protein kinase family protein	At.49407	tair|AT4G23160.1|ref|NM_118445|ta|CD530713|tc|TC280363	chr4:12134036-12134095	protein kinase family protein [AT4G23160.1]	GO:0006468(protein amino acid phosphorylation)|GO:0016301(kinase activity)	CGACCAAGTCTACTCCAGCATCTATTGACGATGAATTGATCACTGATTTATATCCGCGCT	-1.29991	7.46401	-4.56195	0.000182005	0.00710094	0.759154
28263	100	86	A_84_P206348	A_84_P206348	FALSE	NM_104698	NM_104698	842300	AT1G60060	hypothetical protein	At.36728	tair|AT1G60060.1|ref|NM_104698|ug|AK229417|ta|TA41009_3702	chr1:22145188-22145247	similar to unknown protein [Arabidopsis thaliana] (TAIR:AT5G53900.2); similar to unnamed protein product [Vitis vinifera] (GB:CAO40921.1); contains domain PTHR13902:SF3 (PTHR13902:SF3); contains domain PTHR13902 (PTHR13902) [AT1G60060.1]	GO:0003674(molecular_function)|GO:0005575(cellular_component)|GO:0008150(biological_process)	TGCAGCAACAATAATTACGATAGAGAGAATAAGATCGGTGGGTTTCTTAGTGAGGATTAT	-1.29394	8.19871	-6.04566	6.08515e-06	0.000801646	4.05174
15753	174	115	A_84_P521243	A_84_P521243	FALSE	NM_124702	NM_124702	835404	AT5G53230	hypothetical protein	At.55520	tair|AT5G53230.1|ref|NM_124702|tc|NP230838	chr5:21617034-21617093	similar to unknown protein [Arabidopsis thaliana] (TAIR:AT5G55270.1); contains InterPro domain Protein of unknown function DUF295 (InterPro:IPR005174) [AT5G53230.1]	GO:0003674(molecular_function)|GO:0008150(biological_process)	GGCCTACTGCCTAACTTCGTCCTATTCTATGATGTCAACGAATTCGGAAGTGCCTATCTT	-1.29155	7.26798	-8.92627	1.77713e-08	1.44194e-05	9.63729
7180	224	92	A_84_P863936	A_84_P863936	FALSE	NM_179564	NM_179564	844028	ATEXT4	ATEXT4 (EXTENSIN 4)	At.33385	tair|AT1G76930.1|tair|AT1G76930.2|ref|NM_179564|ref|NM_106344	chr1:28901720-28901661	ATEXT4 (EXTENSIN 4) [AT1G76930.1]	GO:0005199(structural constituent of cell wall)|GO:0009611(response to wounding)|GO:0009737(response to abscisic acid stimulus)|GO:0009751(response to salicylic acid stimulus)|GO:0009753(response to jasmonic acid stimulus)|GO:0012505(endomembrane system)	GTCTTAGCATTCTCCCTTGCTTTTGTCTCTCAAACCACCGCAAATTACTTCTACTCTTCC	-1.28804	10.6179	-4.71399	0.000127437	0.00552141	1.104
12653	192	26	A_84_P20470	A_84_P20470	FALSE	NM_102039	NM_102039	838793	AT1G21910	AP2 domain-containing transcription factor family protein	At.41636	tair|AT1G21910.1|ref|NM_102039|ug|AY085925|ta|TA39495_3702	chr1:7697261-7697320	AP2 domain-containing transcription factor family protein [AT1G21910.1]	GO:0003677(DNA binding)|GO:0003700(transcription factor activity)|GO:0005634(nucleus)|GO:0006355(regulation of transcription, DNA-dependent)	TCAACTAAACTCGACGACGATGCTCGATGAATACTTCTACGAAGATGCTGACATTCCGCT	-1.27533	10.753	-6.85523	1.05613e-06	0.000263672	5.74328
32465	76	11	A_84_P14480	A_84_P14480	FALSE	NM_129382	NM_129382	818404	AT2G38250	DNA-binding protein-related	At.28319	tair|AT2G38250.1|ref|NM_129382|ta|TA50739_3702|ta|CB252363	chr2:16026204-16026263	DNA-binding protein-related [AT2G38250.1]	GO:0003700(transcription factor activity)|GO:0045449(regulation of transcription)	GAGCTAGTAGATGTCAGCAACGACCCAAAAATTCTAAATCCGAAAAAGAACATTGCAAAG	-1.27457	8.58331	-6.48134	2.34655e-06	0.000423102	4.97323
33162	71	148	A_84_P795880	A_84_P795880	FALSE			NA			At.68048	ug|DQ108742	chr2:17202662-17202721	Arabidopsis thaliana clone 15522 mRNA sequence [DQ108742]		GGGTGTGACATCAAATCTCAGCCGTTGATCATGAACCCTCATTTTCCATTACTGTAGTTT	-1.27388	8.03694	-5.19169	4.19921e-05	0.00276598	2.17964
30154	89	44	A_84_P22377	A_84_P22377	FALSE	NM_119189	NM_119189	829166	TET9	TET9 (TETRASPANIN9)	At.31835	tair|AT4G30430.1|ref|NM_119189	chr4:14879129-14879070	TET9 (TETRASPANIN9) [AT4G30430.1]	GO:0003674(molecular_function)|GO:0007568(aging)|GO:0012505(endomembrane system)|GO:0016021(integral to membrane)	TACTCCTCGTTGTCGTCTACGCTATGGGATGTTGCGCTTTCCGAAACAACAAAGAAGATA	-1.27381	7.54503	-3.99805	0.000686755	0.0168046	-0.521603
35037	60	138	A_84_P19904	A_84_P19904	FALSE	NM_100911	NM_100911	837576	ATGSTU17/ERD9/GST30/GST30B	ATGSTU17/ERD9/GST30/GST30B (EARLY-RESPONSIVE TO DEHYDRATION 9); glutathione transferase	At.11290	tair|AT1G10370.1|ref|NM_100911|ug|AB039930|ta|TA39066_3702	chr1:3397573-3397514	ATGSTU17/ERD9/GST30/GST30B (EARLY-RESPONSIVE TO DEHYDRATION 9); glutathione transferase [AT1G10370.1]	GO:0004364(glutathione transferase activity)|GO:0005737(cytoplasm)|GO:0009407(toxin catabolic process)	CTCAACTAGAAGAAGGGAATGCGTTTCTGGAGAAGGCGTTCATTGATTGCAGCAAAGGAA	-1.27297	11.9142	-6.37896	2.92917e-06	0.00048191	4.75896
39395	35	91	A_84_P15041	A_84_P15041	FALSE	NM_125582	NM_125582	836310	AT5G61890	AP2 domain-containing transcription factor family protein	At.29079	tair|AT5G61890.1|ref|NM_125582|tc|TC293452	chr5:24869926-24869867	AP2 domain-containing transcription factor family protein [AT5G61890.1]	GO:0003677(DNA binding)|GO:0003700(transcription factor activity)|GO:0005634(nucleus)|GO:0006355(regulation of transcription, DNA-dependent)	AAGATTATGCCAGATTCTGGCGCTTTGGGGATTCTTCTTCCTCTCCTCATTCGGGATATT	-1.27235	7.81695	-5.10687	5.10762e-05	0.00312004	1.98979
15769	174	83	A_84_P11362	A_84_P11362	FALSE	NM_102297	NM_102297	839068	AT1G24530	transducin family protein / WD-40 repeat family protein	At.15901	tair|AT1G24530.1|ref|NM_102297|ta|TA41723_3702|tc|TC287029	chr1:8694448-8694507	transducin family protein / WD-40 repeat family protein [AT1G24530.1]	GO:0000166(nucleotide binding)|GO:0005834(heterotrimeric G-protein complex)|GO:0008150(biological_process)	GAAGTCTTGACGGAGAGGTTAAATGTTGGAAGGTGTCCGTCACCAAACCGGATAATTCAT	-1.26877	12.9519	-8.68423	2.78223e-08	2.02711e-05	9.21481
30711	86	119	A_84_P18998	A_84_P18998	FALSE	NM_105948	NM_105948	843621	AT1G72900	disease resistance protein (TIR-NBS class), putative	At.71105	tair|AT1G72900.1|ref|NM_105948|ta|TA37335_3702|ta|AI998978	chr1:27437110-27437169	disease resistance protein (TIR-NBS class), putative [AT1G72900.1]	GO:0004888(transmembrane receptor activity)|GO:0006952(defense response)|GO:0031224(intrinsic to membrane)	AAATTTTGTCGTAGCTTCCGATCATTGGCCTTTAAAAAGAGAGACGACATTTCTGCTGCG	-1.2669	9.98227	-5.67887	1.38168e-05	0.00134943	3.25735
2010	255	61	A_84_P17091	A_84_P17091	FALSE	NM_104666	NM_104666	842266	ATH7	ATH7 (thioredoxin H-type 7); thiol-disulfide exchange intermediate	At.36796	tair|AT1G59730.1|ref|NM_104666|ta|TA49545_3702|tc|TC306117	chr1:21956501-21956442	ATH7 (thioredoxin H-type 7); thiol-disulfide exchange intermediate [AT1G59730.1]	GO:0005575(cellular_component)|GO:0006499(N-terminal protein myristoylation)|GO:0030508(thiol-disulfide exchange intermediate activity)|GO:0045454(cell redox homeostasis)	AGAGGAGAAGAGATTGATAGGGTTGTTGGAGCCAAACCTGATGAGCTCGTGAAGAAGATT	-1.25903	9.40283	-5.81373	1.02018e-05	0.0011527	3.55129
31043	84	135	A_84_P13657	A_84_P13657	FALSE	NM_113880	NM_113880	822623	AT5MAT	AT5MAT; O-malonyltransferase/ transferase	At.49635	tair|AT3G29590.1|ref|NM_113880|ta|BT011799|tc|TC286452	chr3:11401558-11401499	AT5MAT; O-malonyltransferase/ transferase [AT3G29590.1]	GO:0005575(cellular_component)|GO:0009718(anthocyanin biosynthetic process)|GO:0016740(transferase activity)|GO:0050736(O-malonyltransferase activity)	GTGGGGAAAACCGGTCAAGGTAGAGATTGTGACGATTGATAAGGATGCTTCGGTTTCATT	-1.25566	7.50703	-3.67658	0.0014625	0.0270953	-1.24618
11530	199	61	A_84_P11730	A_84_P11730	FALSE	NM_113051	NM_113051	821710	UGT84A2	UGT84A2; UDP-glycosyltransferase/ sinapate 1-glucosyltransferase	At.38036	tair|AT3G21560.1|ref|NM_113051|ug|AY090952|ta|TA45262_3702	chr3:7597291-7597350	UGT84A2; UDP-glycosyltransferase/ sinapate 1-glucosyltransferase [AT3G21560.1]	GO:0005737(cytoplasm)|GO:0008152(metabolic process)|GO:0008194(UDP-glycosyltransferase activity)|GO:0050284(sinapate 1-glucosyltransferase activity)	TTTGTGGAGAAGTTGGGTGCCAAACCTGTGGGGAAAGTACAAAACGGGAGTCATAATCAT	-1.25075	11.6448	-3.3213	0.00334637	0.0459421	-2.03376
5990	231	92	A_84_P825792	A_84_P825792	FALSE	NM_117807	NM_117807	827411	ATEXLB1	ATEXLB1 (ARABIDOPSIS THALIANA EXPANSIN-LIKE B1)	At.33028	tair|AT4G17030.1|ref|NM_117807|ug|AK228226|ta|TA41631_3702	chr4:9582695-9582636	ATEXLB1 (ARABIDOPSIS THALIANA EXPANSIN-LIKE B1) [AT4G17030.1]	GO:0003674(molecular_function)|GO:0005576(extracellular region)|GO:0009826(unidimensional cell growth)|GO:0009828(plant-type cell wall loosening)|GO:0012505(endomembrane system)	GGAAGAGATATCAATAACGGTGAAGTGAGTGGTGTTTCATGGCGACTATGGAACAATGGA	-1.24764	8.58054	-6.14356	4.90212e-06	0.000683636	4.26098
26688	110	5	A_84_P812308	A_84_P812308	FALSE	NM_001084382	NM_001084382	844356	AT1G80160	lactoylglutathione lyase family protein / glyoxalase I family protein	At.27932	tair|AT1G80160.2|tair|AT1G80160.1|ref|NM_001084382|ref|NM_106665	chr1:30156317-30156601	lactoylglutathione lyase family protein / glyoxalase I family protein [AT1G80160.2]	GO:0004462(lactoylglutathione lyase activity)|GO:0005975(carbohydrate metabolic process)|GO:0012505(endomembrane system)	CAGAGATTAATCCCAAGGATAATCACATTTCTTTCCAGTGCGAAAGCATGGAAGCAGTGG	-1.2473	8.05229	-4.15631	0.000472916	0.0129475	-0.16263
1314	259	93	A_84_P249535	A_84_P249535	FALSE	NM_101205	NM_101205	837894	AT1G13340	hypothetical protein	At.43764	tair|AT1G13340.1|ref|NM_101205|ta|TA40397_3702|tc|TC287313	chr1:4569727-4569668	similar to unknown protein [Arabidopsis thaliana] (TAIR:AT1G34220.2); similar to unknown [Carica papaya] (GB:ABS01355.1); contains InterPro domain Protein of unknown function DUF292, eukaryotic (InterPro:IPR005061) [AT1G13340.1]	GO:0008150(biological_process)	TACAAGACATGTGGACCACATGGTTCGTTCAATTGAAGATCCTATTATGCGTAAAGCAGG	-1.24579	9.29659	-5.15632	4.5562e-05	0.00291698	2.10054
41432	23	97	A_84_P22829	A_84_P22829	FALSE	NM_105500	NM_105500	843158	ENDO 2	ENDO 2 (ENDONUCLEASE 2); T/G mismatch-specific endonuclease/ endonuclease/ nucleic acid binding / single-stranded DNA specific endodeoxyribonuclease	At.35544	tair|AT1G68290.1|ref|NM_105500|ta|TA32930_3702	chr1:25601751-25601886	ENDO 2 (ENDONUCLEASE 2); T/G mismatch-specific endonuclease/ endonuclease/ nucleic acid binding / single-stranded DNA specific endodeoxyribonuclease [AT1G68290.1]	GO:0000014(single-stranded DNA specific endodeoxyribonuclease activity)|GO:0003676(nucleic acid binding)|GO:0004519(endonuclease activity)|GO:0006308(DNA catabolic process)|GO:0012505(endomembrane system)|GO:0043765(T/G mismatch-specific endonuclease activity)	TAGAAGATGAATACTTCTATTCACGTCTACCGATAGTGTATCAGCGGTTAGCACAGGGAG	-1.24574	7.98521	-3.49879	0.00221622	0.035576	-1.64257
15829	173	134	A_84_P20303	A_84_P20303	FALSE	NM_114369	NM_114369	823635	VPS24.2	VPS24.2	At.53746	tair|AT3G45000.1|ref|NM_114369|tc|NP211110	chr3:16472326-16472385	VPS24.2 [AT3G45000.1]	GO:0000815(ESCRT III complex)|GO:0003674(molecular_function)|GO:0015031(protein transport)	AGAAGGAGTTGATGCTGAAGAAGAACTAGAGGCCATTAGATATCGGCTAGCCAATGTTAG	-1.24556	6.60304	-10.6226	9.38279e-10	1.67487e-06	12.3696
31957	79	7	A_84_P809625	A_84_P809625	FALSE	NM_112618	NM_112618	821003	MTO3	MTO3 (S-adenosylmethionine synthase 3); methionine adenosyltransferase	At.5781	tair|AT3G17390.1|ref|NM_112618|ug|AK230129|ta|TA28131_3702	chr3:5953472-5953413	MTO3 (S-adenosylmethionine synthase 3); methionine adenosyltransferase [AT3G17390.1]	GO:0004478(methionine adenosyltransferase activity)|GO:0005575(cellular_component)|GO:0006555(methionine metabolic process)|GO:0006556(S-adenosylmethionine biosynthetic process)|GO:0009409(response to cold)|GO:0009809(lignin biosynthetic process)	AGATTGTTCGTAAAACATGCCGTGAGATTGGATTCGTATCTGCTGACGTTGGTCTAGATG	-1.23555	13.211	-8.47863	4.09565e-08	2.70775e-05	8.84926
5698	233	165	A_84_P12371	A_84_P12371	FALSE	NM_101516	NM_101516	838221	AT1G16510	auxin-responsive family protein	At.11323	tair|AT1G16510.1|ref|NM_101516|ta|TA42169_3702|ta|BP580680	chr1:5644837-5644778	auxin-responsive family protein [AT1G16510.1]	GO:0003674(molecular_function)|GO:0009733(response to auxin stimulus)	AGAGAATCTTGTGGCTTCGTTGCTCTCCGGTGATGAGTTGATACCTGAAACTACAGAGTA	-1.23214	9.09135	-6.81672	1.14567e-06	0.000278681	5.66488
35308	59	105	A_84_P22100	A_84_P22100	FALSE	NM_111439	NM_111439	819733	AT3G05660	kinase/ protein binding	At.49590	tair|AT3G05660.1|ref|NM_111439|tc|NP502526|ta|CNS0AA5J	chr3:1649449-1649390	kinase/ protein binding [AT3G05660.1]	GO:0005515(protein binding)|GO:0006952(defense response)|GO:0007165(signal transduction)|GO:0012505(endomembrane system)|GO:0016301(kinase activity)	TTGGTTCTTCAAGGTGTTGTACATCAACAACAGTCGTAGACGCAGACGAACTCGTTCTGA	-1.23069	7.37762	-5.74979	1.17766e-05	0.00122576	3.4122
42815	15	51	A_84_P19852	A_84_P19852	FALSE	NM_100042	NM_100042	839347	CYP86A4	CYP86A4 (cytochrome P450, family 86, subfamily A, polypeptide 4); oxygen binding	At.28042	tair|AT1G01600.1|ref|NM_100042|ta|TA38920_3702|ta|BP656624	chr1:220880-220939	CYP86A4 (cytochrome P450, family 86, subfamily A, polypeptide 4); oxygen binding [AT1G01600.1]	GO:0006631(fatty acid metabolic process)|GO:0008393(fatty acid (omega-1)-hydroxylase activity)|GO:0019825(oxygen binding)	AATCATAAAGAGTCTAGTGGTGAAGAAGAGCGACGGTGTCTCTAACGGTCAATGTAACGG	-1.22994	9.3152	-8.62734	3.09474e-08	2.12472e-05	9.11427
7514	222	104	A_84_P242975	A_84_P242975	FALSE	NM_106488	NM_106488	844177	AT1G78410	VQ motif-containing protein	At.28332	tair|AT1G78410.1|ref|NM_106488|ug|BX816295|ta|TA43163_3702	chr1:29507872-29507931	VQ motif-containing protein [AT1G78410.1]	GO:0003674(molecular_function)|GO:0005575(cellular_component)|GO:0008150(biological_process)	GACGACGGAGTTCGATAGATTATTCAAAGAGATGCCTCACATGGAAGAATTGTATAAACT	-1.22853	7.96676	-4.69171	0.00013426	0.00571984	1.05351
10903	202	126	A_84_P289964	A_84_P289964	FALSE	NM_101759	NM_101759	838483	AT1G19020	hypothetical protein	At.28474	tair|AT1G19020.1|ref|NM_101759|ug|DR374727|ta|TA32022_3702	chr1:6568497-6568556	similar to unknown protein [Arabidopsis thaliana] (TAIR:AT3G48180.1); similar to unnamed protein product [Vitis vinifera] (GB:CAO40966.1) [AT1G19020.1]	GO:0003674(molecular_function)|GO:0005575(cellular_component)|GO:0008150(biological_process)	TGCTTTGTTTACTGTGGTAAATTGTTCGAGTTTGGGTGGGTTCATGGATTAATTAAATTG	-1.22812	11.4081	-5.75832	1.1553e-05	0.00121668	3.43077
39393	35	95	A_84_P18754	A_84_P18754	FALSE	NM_123711	NM_123711	834365	AT5G43450	2-oxoglutarate-dependent dioxygenase, putative	At.24162	tair|AT5G43450.1|ref|NM_123711|ta|TA35399_3702|ta|BP661270	chr5:17474633-17474574	2-oxoglutarate-dependent dioxygenase, putative [AT5G43450.1]	GO:0005575(cellular_component)|GO:0008150(biological_process)|GO:0009815(1-aminocyclopropane-1-carboxylate oxidase activity)	AGATATCACCATACCAGAGTACACTGCAGGATTTCTTGCGAGCATTTTTGATGAAAAGTC	-1.22665	10.0722	-4.33993	0.000306798	0.00972736	0.254642
27968	102	165	A_84_P503731	A_84_P503731	FALSE	NM_202299	NM_202299	2745830	AT1G54575	hypothetical protein	At.23567	tair|AT1G54575.1|ref|NM_202299|ug|AY735542|ta|TA37997_3702	chr1:20391149-20391208	unknown protein [AT1G54575.1]	GO:0003674(molecular_function)|GO:0005575(cellular_component)|GO:0008150(biological_process)	AACTGTTGAGCGAGAACAAGGCCAGTCGTTTCAAAACATCCATTAAAAACTCAGCCATGG	-1.22026	10.6969	-5.71031	1.28711e-05	0.00129805	3.32607
36653	51	135	A_84_P849674	A_84_P849674	FALSE	NM_120315	NM_120315	831740	AT5G02370	kinesin motor protein-related	At.73025	tair|AT5G02370.1|ref|NM_120315|ta|TA25556_3702|ta|DR234986	chr5:507126-507185	kinesin motor protein-related [AT5G02370.1]	GO:0003777(microtubule motor activity)|GO:0005622(intracellular)|GO:0005875(microtubule associated complex)|GO:0007018(microtubule-based movement)	CAGATCCACAACCACAGCTTCCACCACAGCAAGACATGTTTTTTCTAGAAAATTGGAAGA	-1.21997	10.1796	-5.8841	8.71574e-06	0.00103033	3.70381
14511	181	50	A_84_P21088	A_84_P21088	FALSE	NM_129629	NM_129629	818662	ARR16	ARR16 (response regulator 16); transcription regulator/ two-component response regulator	At.10147	tair|AT2G40670.1|ref|NM_129629|ta|TA51450_3702|tc|TC300059	chr2:16978104-16978163	ARR16 (response regulator 16); transcription regulator/ two-component response regulator [AT2G40670.1]	GO:0000156(two-component response regulator activity)|GO:0005737(cytoplasm)|GO:0009735(response to cytokinin stimulus)|GO:0009736(cytokinin mediated signaling)|GO:0030528(transcription regulator activity)	GTTTAGCGAGTGGAGCTCAAATGTTTATGCAGAAGCCTTTGAAGCTTGCTGATGTTGAGA	-1.2189	9.00143	-7.37165	3.61493e-07	0.000119497	6.7737
10332	206	77	A_84_P582597	A_84_P582597	FALSE	NM_001084031	NM_001084031	837526	AT1G09932	phosphoglycerate/bisphosphoglycerate mutase-related	At.59198	tair|AT1G09932.1|tair|AT1G09932.2|ref|NM_001084031|ref|NM_179297	chr1:3230759-3230700	phosphoglycerate/bisphosphoglycerate mutase-related [AT1G09932.1]		TACGTTACTCCACCTTCAACTTCCTTCCATTCACACGCTTGAATAGAAGGCATGCATATG	-1.21833	9.75823	-3.84425	0.00098646	0.021139	-0.869253
36443	52	46	A_84_P515859	A_84_P515859	FALSE	NM_122434	NM_122434	832596	AT5G25250	hypothetical protein	At.19771	tair|AT5G25250.1|ref|NM_122434|ta|TA41637_3702|ta|AA586062	chr5:8751503-8751562	similar to unknown protein [Arabidopsis thaliana] (TAIR:AT5G64870.1); similar to unknown protein [Arabidopsis thaliana] (TAIR:AT5G25260.1); similar to unnamed protein product [Vitis vinifera] (GB:CAO44306.1); similar to 80C09_16 [Brassica rapa subsp. pekinensis] (GB:AAZ41827.1); similar to nodulin [Glycine max] (GB:AAC72337.1); contains domain PTHR13806:SF3 (PTHR13806:SF3); contains domain PTHR13…	GO:0003674(molecular_function)|GO:0005575(cellular_component)|GO:0008150(biological_process)	TATTTTAATCCTGTTGGAGGACTTGGCTTATTCTTGTGTGTGTTTTGAAGTGTGTTATTG	-1.21479	11.8177	-3.31905	0.00336383	0.0460299	-2.03869
12735	192	31	A_84_P18566	A_84_P18566	FALSE	NM_118590	NM_118590	828559	AT4G24570	mitochondrial substrate carrier family protein	At.20057	tair|AT4G24570.1|ref|NM_118590|ta|TA31788_3702|ta|TA31789_3702	chr4:12687413-12687472	mitochondrial substrate carrier family protein [AT4G24570.1]	GO:0005488(binding)|GO:0005743(mitochondrial inner membrane)|GO:0006810(transport)|GO:0006839(mitochondrial transport)	TCCTACAGTTTGTAGGCAAGGTCCTTTCACTGTTGTTCTCTTCGTTACGTTGGAGCAAGT	-1.2115	10.4468	-6.27898	3.64219e-06	0.000555684	4.54835
17111	166	119	A_84_P16097	A_84_P16097	FALSE	NM_102260	NM_102260	839026	AT1G24140	matrixin family protein	At.41476	tair|AT1G24140.1|ref|NM_102260|ta|TA43966_3702|ta|CD533905	chr1:8536223-8536164	matrixin family protein [AT1G24140.1]	GO:0004222(metalloendopeptidase activity)|GO:0006508(proteolysis)|GO:0031225(anchored to membrane)	ATTCTGGTGCTCCTGGTAGAAGCGACGGTTCTAGATCGGTTTTGACTAATCTACTTCAGT	-1.21048	8.7397	-3.75767	0.00120911	0.023968	-1.06421
3295	247	42	A_84_P21265	A_84_P21265	FALSE	NM_114729	NM_114729	824031	ATCXE13	ATCXE13; hydrolase	At.35693	tair|AT3G48700.1|ref|NM_114729|ug|AK118967|ta|TA48107_3702	chr3:18049882-18049823	ATCXE13; hydrolase [AT3G48700.1]	GO:0005575(cellular_component)|GO:0008152(metabolic process)|GO:0016787(hydrolase activity)	GAGGGATCCTAATTCTGAAAAGGCTCATGAACTCGTGCACAGATTCGCAGGGTTTATCAA	-1.20462	10.6329	-4.7817	0.000108779	0.00501746	1.25727
39236	36	69	A_84_P10559	A_84_P10559	FALSE	NM_001123738	NM_001123738	839523	ATMPK11	ATMPK11 (Arabidopsis thaliana MAP kinase 11); MAP kinase/ kinase	At.49840	tair|AT1G01560.1|tair|AT1G01560.2|ref|NM_001123738|ref|NM_100038	chr1:204051-204110	ATMPK11 (Arabidopsis thaliana MAP kinase 11); MAP kinase/ kinase [AT1G01560.1]	GO:0004707(MAP kinase activity)|GO:0005575(cellular_component)|GO:0007165(signal transduction)|GO:0009737(response to abscisic acid stimulus)|GO:0016301(kinase activity)	TTACTTAGCACCGCTACACGAATATAACGAGGAACCTGTGTGTGTGAGACCGTTCCATTT	-1.2016	7.43244	-3.44158	0.00253191	0.0386455	-1.76921
36452	52	28	A_84_P20890	A_84_P20890	FALSE	NM_105950	NM_105950	843623	AT1G72920	disease resistance protein (TIR-NBS class), putative	At.66922	tair|AT1G72920.1|ref|NM_105950|ta|TA34851_3702|ta|AI997169	chr1:27442436-27442495	disease resistance protein (TIR-NBS class), putative [AT1G72920.1]	GO:0004888(transmembrane receptor activity)|GO:0006952(defense response)|GO:0031224(intrinsic to membrane)	TATCAAGACAGCTTCCAAACTTTATGTTTTAACTCGTTGGTTGAAGGTTGCACATTTGCT	-1.20063	8.89128	-4.89332	8.38434e-05	0.0042338	1.50945
11205	201	31	A_84_P11606	A_84_P11606	FALSE	NM_128502	NM_128502	817497	ATGSTU2	ATGSTU2 (GLUTATHIONE S-TRANSFERASE 20); glutathione transferase	At.66395	tair|AT2G29480.1|ref|NM_128502|ta|TA38491_3702|tc|TC294660	chr2:12637543-12637484	ATGSTU2 (GLUTATHIONE S-TRANSFERASE 20); glutathione transferase [AT2G29480.1]	GO:0004364(glutathione transferase activity)|GO:0005737(cytoplasm)|GO:0009407(toxin catabolic process)	GATCGTGAGGGAATGTATACCTCCAAAAGAGAAACATATTGAGCGTATGAAGAAAATTAT	-1.19327	8.7526	-5.57795	1.736e-05	0.0015533	3.03607
15128	178	5	A_84_P811890	A_84_P811890	FALSE	NM_116964	NM_116964	826473	AT4G08950	phosphate-responsive protein, putative (EXO)	At.22399	tair|AT4G08950.1|ref|NM_116964|ta|TA29245_3702|ta|TA29248_3702	chr4:5740812-5740871	phosphate-responsive protein, putative (EXO) [AT4G08950.1]	GO:0003674(molecular_function)|GO:0008150(biological_process)|GO:0009505(plant-type cell wall)	CATCAACGTCGTTTTGACTTCAGCTGACGTTACGGTTACAGGATTTGGTATGAGTCGTTG	-1.18744	10.1422	-8.15021	7.68311e-08	4.42411e-05	8.25246
1268	259	16	A_84_P17326	A_84_P17326	FALSE	NM_129404	NM_129404	818429	WRKY33	WRKY33 (WRKY DNA-binding protein 33); transcription factor	At.13123	tair|AT2G38470.1|ref|NM_129404|ta|TA29746_3702|ta|DR750855	chr2:16117528-16117587	WRKY33 (WRKY DNA-binding protein 33); transcription factor [AT2G38470.1]	GO:0003700(transcription factor activity)|GO:0005634(nucleus)|GO:0006355(regulation of transcription, DNA-dependent)|GO:0042742(defense response to bacterium)|GO:0050832(defense response to fungus)	ACGCAACAAAACTTTGTTGGTGGTGGATTCTCTAGAGCAAAGGAAGAACCAAACGAGGAG	-1.18607	10.1144	-5.78447	1.08939e-05	0.00117699	3.48769
14978	178	136	A_84_P18639	A_84_P18639	FALSE	NM_117724	NM_117724	827322	AT4G16270	peroxidase 40 (PER40) (P40)	At.50347	tair|AT4G16270.1|ref|NM_117724|ta|TA42431_3702|ta|DR371071	chr4:9206420-9206479	peroxidase 40 (PER40) (P40) [AT4G16270.1]	GO:0004601(peroxidase activity)|GO:0006118(electron transport)|GO:0006979(response to oxidative stress)|GO:0012505(endomembrane system)	AGAACGCTATGGTTAAAATGGGAGGGATACCCGGTGGTAGTAATAGCGAGATTAGGAAGA	-1.18528	6.69609	-7.20678	5.07068e-07	0.000157358	6.44898
27896	102	140	A_84_P23499	A_84_P23499	FALSE	NM_124104	NM_124104	834780	AT5G47330	palmitoyl protein thioesterase family protein	At.29899	tair|AT5G47330.1|ref|NM_124104|ug|BT004170|ta|TA42447_3702	chr5:19225540-19225682	palmitoyl protein thioesterase family protein [AT5G47330.1]	GO:0008474(palmitoyl-(protein) hydrolase activity)|GO:0012505(endomembrane system)	TTTACATAACTTGGTTCTTATCAAGTTTCAGGGCGACAAGGTTATAGTTCCAAAAGATTC	-1.18334	9.80719	-4.92768	7.73991e-05	0.0040398	1.58694
5739	233	83	A_84_P601310	A_84_P601310	FALSE	NM_100980	NM_100980	837648	AT1G11070	hydroxyproline-rich glycoprotein family protein	At.42153	tair|AT1G11070.1|ref|NM_100980|ta|BP812875|tc|TC312841	chr1:3690400-3690341	hydroxyproline-rich glycoprotein family protein [AT1G11070.1]	GO:0005575(cellular_component)	GACTTATGTCTCGGCTGAAAATGTCACAAAGGTATTGGAGTCTTTATAGAAGACAGTTAT	-1.18067	9.55471	-3.3845	0.00289081	0.041902	-1.89506
43713	9	126	A_84_P12221	A_84_P12221	FALSE	NM_125961	NM_125961	836689	GTE7	GTE7 (GLOBAL TRANSCRIPTION FACTOR GROUP E 7); DNA binding	At.49230	tair|AT5G65630.1|ref|NM_125961|ug|BT008626|ta|TA26380_3702	chr5:26243621-26243562	GTE7 (GLOBAL TRANSCRIPTION FACTOR GROUP E 7); DNA binding [AT5G65630.1]	GO:0003677(DNA binding)|GO:0005575(cellular_component)|GO:0009294(DNA mediated transformation)	GTCAGGTGGGAGTTCATCAGGTAGTGATTCTGATGCAGATAGTGTTCAATCGCCATTTGT	-1.1806	11.1718	-10.6964	8.3176e-10	1.56288e-06	12.4798
40426	29	69	A_84_P751207	A_84_P751207	FALSE	NM_102145	NM_102145	838905	AT1G22980	hypothetical protein	At.41575	tair|AT1G22980.1|ref|NM_102145|ug|DQ132656|ta|TA51074_3702	chr1:8132670-8132611	similar to protein binding [Arabidopsis thaliana] (TAIR:AT1G22970.1); similar to unnamed protein product [Vitis vinifera] (GB:CAO42221.1) [AT1G22980.1]	GO:0005575(cellular_component)|GO:0008150(biological_process)	CCAACAGCTTCTCCGATGAATCGATGTTCTTAGATCTCTGAGCAGCCCTCTAAACAAGAT	-1.17766	8.21425	-6.79544	1.19848e-06	0.000281801	5.62146
33163	71	146	A_84_P787396	A_84_P787396	FALSE			829036	IQD25	IQD25 (IQ-domain 25); calmodulin binding	At.31955	ug|BX829331|ta|CNS0A4LV	chr4:14380313-14380372	Arabidopsis thaliana Full-length cDNA Complete sequence from clone GSLTSIL92ZE09 of Silique of strain col-0 of Arabidopsis thaliana (thale cress) [BX829331]	GO:0005516(calmodulin binding)	AGGGGGTGTTGATAGGCGTAGGATGCGTTGGTGATTCTTATTTCCATAATTATTATCCGT	-1.17727	7.89092	-4.83851	9.52681e-05	0.00462115	1.38571
557	263	78	A_84_P513614	A_84_P513614	FALSE	NM_179765	NM_179765	817245	CAM5	CAM5 (CALMODULIN 5); calcium ion binding	At.23711	tair|AT2G27030.2|tair|AT2G27030.3|ref|NM_179765|ref|NM_179766	chr2:11541278-11541337	CAM5 (CALMODULIN 5); calcium ion binding [AT2G27030.2]	GO:0005509(calcium ion binding)	TCCTTTTCTTTATATGTTTGTGTGCAATAAGAGATTTGTACCTCTCACACCCATTAAACG	-1.17617	10.9634	-4.98787	6.72944e-05	0.00366457	1.7225
33384	70	44	A_84_P16923	A_84_P16923	FALSE	NM_125374	NM_125374	836103	RHL41	RHL41 (RESPONSIVE TO HIGH LIGHT 41); nucleic acid binding / transcription factor/ zinc ion binding	At.24260	tair|AT5G59820.1|ref|NM_125374|ug|AY050915|ta|TA32049_3702	chr5:24120710-24120769	RHL41 (RESPONSIVE TO HIGH LIGHT 41); nucleic acid binding / transcription factor/ zinc ion binding [AT5G59820.1]	GO:0003676(nucleic acid binding)|GO:0003700(transcription factor activity)|GO:0005622(intracellular)|GO:0006979(response to oxidative stress)|GO:0008270(zinc ion binding)|GO:0009408(response to heat)|GO:0009409(response to cold)|GO:0009416(response to light stimulus)|GO:0009611(response to wounding)|GO:0009631(cold acclimation)|GO:0009643(photosynthetic acclimation)|GO:0010200(response to chitin)…	GTGGCTTGTTTGGATCTGAGTCTAGGGATGGTGGACAATTTGAATCTCAAGTTGGAGCTT	-1.17392	12.3879	-5.47422	2.19753e-05	0.00180354	2.80751
36966	49	20	A_84_P834641	A_84_P834641	FALSE	NM_113821	NM_113821	822540	AT3G29000	calcium-binding EF hand family protein	At.50235	tair|AT3G29000.1|ref|NM_113821|ta|TA51546_3702|ta|CB252606	chr3:11007350-11007409	calcium-binding EF hand family protein [AT3G29000.1]	GO:0005509(calcium ion binding)|GO:0008150(biological_process)|GO:0012505(endomembrane system)	ACAGTGCAAAAGAAGTCTCGAGTTTGTTCGAAGAGAAAGAAGCGAGTTTGGAAGAAGTCA	-1.17353	8.47751	-4.59247	0.000169422	0.00675813	0.828443
42442	17	117	A_84_P139169	A_84_P139169	FALSE	NM_105449	NM_105449	843107	AT1G67810	Fe-S metabolism associated domain-containing protein	At.35599	tair|AT1G67810.1|ref|NM_105449|ug|CF652719|ta|TA48249_3702	chr1:25430842-25430901	Fe-S metabolism associated domain-containing protein [AT1G67810.1]	GO:0003674(molecular_function)|GO:0008150(biological_process)|GO:0009507(chloroplast)	ACGTTAATGGAAGTTACATGGAATCTTCTAAGGTTCATGATTATTCCATTTCGTTGCTTC	-1.17283	9.57325	-7.20276	5.1129e-07	0.000157358	6.44102
6829	226	114	A_84_P750520	A_84_P750520	FALSE			3767724	AT1G79245	pseudo	At.10605	tair|AT1G79245.1|ug|AK226945|ug|DQ108795|ta|TA32015_3702	chr1:29809916-29809857	pseudogene of unknown protein [AT1G79245.1]		TTAAGGAGTCAGAGCAATGAGAATGTGGACATGAGTATTTTGTGAGAGGCCAACCTGAGC	-1.16779	12.1359	-7.58258	2.35724e-07	9.14735e-05	7.18324
39862	32	8	A_84_P759080	A_84_P759080	FALSE			3769645	AT3G45095	pseudo		tair|AT3G45095.1	unmapped	transposable element gene [AT3G45095.1]		TGTCTGTTTAATGAGTTCCGAACCAGTTTAACTGTCCTTCAACCGGCCGCTTCAACTGAG	-1.16665	6.33618	-7.75514	1.66883e-07	7.39573e-05	7.51336
14263	183	35	A_84_P14296	A_84_P14296	FALSE	NM_103112	NM_103112	840287	AT1G33900	avirulence-responsive protein, putative / avirulence induced gene protein, putative / AIG protein, putative	At.51919	tair|AT1G33900.1|ref|NM_103112|ug|DQ446317|tc|NP305184	chr1:12311575-12311516	avirulence-responsive protein, putative / avirulence induced gene protein, putative / AIG protein, putative [AT1G33900.1]	GO:0005525(GTP binding)|GO:0009617(response to bacterium)	AACGAACTTACTGATAATGAGCCTGATCTCATACATTGTGGGGTTTCACTTAGGCGGATG	-1.16659	7.82793	-4.26468	0.000366308	0.0108814	0.0835856
23314	129	124	A_84_P96976	A_84_P96976	FALSE	NM_202550	NM_202550	2745879	SAG20	SAG20 (WOUND-INDUCED PROTEIN 12)	At.20787	tair|AT3G10985.1|ref|NM_202550|ug|AY045972|ta|TA30603_3702	chr3:3443348-3443407	SAG20 (WOUND-INDUCED PROTEIN 12) [AT3G10985.1]	GO:0003674(molecular_function)|GO:0005575(cellular_component)|GO:0006950(response to stress)|GO:0007568(aging)|GO:0009620(response to fungus)	CAAGTATGGGGAAACCCAAATCGACTTGTTGTCCCGTTGCGTTTGATGTAACGTTTGCTT	-1.16642	14.2691	-7.82031	1.46627e-07	6.97966e-05	7.63689
3166	248	129	A_84_P15234	A_84_P15234	FALSE	NM_100981	NM_100981	837649	SCPL31	SCPL31 (serine carboxypeptidase-like 31); serine carboxypeptidase	At.27495	tair|AT1G11080.1|ref|NM_100981|ta|TA42467_3702|tc|NP043463	chr1:3695253-3695194	SCPL31 (serine carboxypeptidase-like 31); serine carboxypeptidase [AT1G11080.1]	GO:0004185(serine carboxypeptidase activity)|GO:0006508(proteolysis)|GO:0012505(endomembrane system)	TGACACAGACGGAAGAGTTCCAGTACTTGCGACTCGTTATAGCTTAAACGCACTCGAATT	-1.16532	7.75772	-4.29898	0.000337869	0.0103717	0.161548
31894	79	133	A_84_P23021	A_84_P23021	FALSE	NM_128466	NM_128466	817457	CYP707A2	CYP707A2 (cytochrome P450, family 707, subfamily A, polypeptide 2); oxygen binding	At.50108	tair|AT2G29090.1|ref|NM_128466|ta|TA52340_3702|tc|TC312054	chr2:12502174-12502115	CYP707A2 (cytochrome P450, family 707, subfamily A, polypeptide 2); oxygen binding [AT2G29090.1]	GO:0009639(response to red or far red light)|GO:0009687(abscisic acid metabolic process)|GO:0010114(response to red light)|GO:0010295((+)-abscisic acid 8'-hydroxylase activity)|GO:0012505(endomembrane system)|GO:0019825(oxygen binding)|GO:0048838(release of seed from dormancy)	CAGTATGGTCCTTTCCCTGTACCCAAGAAGGGTTTACCAATAAGAGTAACCCCGATTTAA	-1.16294	8.92145	-4.65014	0.000147992	0.00611511	0.959276
34681	62	170	A_84_P17572	A_84_P17572	FALSE	NM_116948	NM_116948	826448	AT4G08780	peroxidase, putative	At.54214	tair|AT4G08780.1|ref|NM_116948	chr4:5607740-5607799	peroxidase, putative [AT4G08780.1]	GO:0004601(peroxidase activity)|GO:0006118(electron transport)|GO:0006979(response to oxidative stress)|GO:0012505(endomembrane system)	TGGCAAAAGCCAATGTCAGTTCATAATGGATCGTCTTTACAACTTCGGTGAAACCGGTTT	-1.16064	8.48862	-5.35539	2.8828e-05	0.00217128	2.54433
36067	54	118	A_84_P20386	A_84_P20386	FALSE	NM_115045	NM_115045	824349	CAX3	CAX3 (cation exchanger 3); cation:cation antiporter	At.11926	tair|AT3G51860.1|ref|NM_115045|ta|TA35641_3702|ta|TA35640_3702	chr3:19253429-19253488	CAX3 (cation exchanger 3); cation:cation antiporter [AT3G51860.1]	GO:0005773(vacuole)|GO:0005774(vacuolar membrane)|GO:0006793(phosphorus metabolic process)|GO:0006812(cation transport)|GO:0006814(sodium ion transport)|GO:0006874(cellular calcium ion homeostasis)|GO:0006882(cellular zinc ion homeostasis)|GO:0009624(response to nematode)|GO:0009705(plant-type vacuole membrane)|GO:0010351(lithium ion transport)|GO:0015368(calcium:cation antiporter activity)|GO:00…	CCCAACCAAATGATTTGGACGTGGGACTTCAACCCATGAACAATTTGGGAGAAGTTTTCT	-1.16021	12.1481	-3.41169	0.002714	0.0403009	-1.83517
29252	94	148	A_84_P789539	A_84_P789539	FALSE	NM_179009	NM_179009	826148	RAP2.9	RAP2.9 (related to AP2 9); transcription factor	At.47204	tair|AT4G06746.1|ref|NM_179009|ug|DR750647|ta|TA41057_3702	chr4:4074156-4074097	RAP2.9 (related to AP2 9); transcription factor [AT4G06746.1]	GO:0003700(transcription factor activity)|GO:0005634(nucleus)|GO:0006355(regulation of transcription, DNA-dependent)	GCGGTTAGAGAATAGGATGGTTGAGAACTTAGACATGAATAAGTTGCCGGAGGCATATGG	-1.15656	11.471	-4.83558	9.59208e-05	0.0046465	1.3791
9793	209	135	A_84_P248875	A_84_P248875	FALSE	NM_125122	NM_125122	835845	AIL5	AIL5 (AINTEGUMENTA-LIKE 5); DNA binding / transcription factor	At.29336	tair|AT5G57390.1|ref|NM_125122|ta|TA46871_3702|tc|NP953870	chr5:23270763-23270704	AIL5 (AINTEGUMENTA-LIKE 5); DNA binding / transcription factor [AT5G57390.1]	GO:0003677(DNA binding)|GO:0003700(transcription factor activity)|GO:0005634(nucleus)|GO:0006355(regulation of transcription, DNA-dependent)|GO:0009887(organ morphogenesis)	TAACAACATTTCAAGTTCTTACCAAACTGCAAAATCAAATCTCTCTGTTTTGCACACACC	-1.15443	8.33919	-6.9155	9.30201e-07	0.000244185	5.86555
25352	117	128	A_84_P767789	A_84_P767789	FALSE	NM_124754	NM_124754	835456	AT5G53750	hypothetical protein	At.29535	tair|AT5G53750.1|ref|NM_124754|ug|AK230404|tc|TC310779	chr5:21835645-21835704	similar to CBS domain-containing protein [Arabidopsis thaliana] (TAIR:AT4G27460.1); similar to unnamed protein product [Vitis vinifera] (GB:CAO16914.1); contains InterPro domain Cystathionine beta-synthase, core (InterPro:IPR000644) [AT5G53750.1]	GO:0003674(molecular_function)|GO:0005575(cellular_component)|GO:0008150(biological_process)	TAATCTCACTCATTGATTCTTTGTCGTTGTCGTCGGGGTCTTCCTCGGATGAAGAATCTC	-1.15373	10.0587	-7.62398	2.16897e-07	8.90051e-05	7.26286
37379	47	43	A_84_P55660	A_84_P55660	FALSE	NM_115547	NM_115547	824855	AT3G56880	VQ motif-containing protein	At.23094	tair|AT3G56880.1|ref|NM_115547|ta|TA28471_3702|ta|TA28476_3702	chr3:21071867-21071926	VQ motif-containing protein [AT3G56880.1]	GO:0003674(molecular_function)|GO:0005575(cellular_component)|GO:0008150(biological_process)	TTATGCAGCTATGGAGTCTCTTGTTCATACTTTTGGGGAAATCAAATGGTTTATTGGAAA	-1.15291	12.4065	-6.71831	1.41176e-06	0.000301803	5.46358
11533	199	55	A_84_P99106	A_84_P99106	FALSE	NM_179826	NM_179826	817661	CLE4	CLE4 (CLAVATA3/ESR-RELATED 4); receptor binding	At.45710	tair|AT2G31081.1|ref|NM_179826|ta|TA51103_3702|tc|TC306252	chr2:13245338-13245397	CLE4 (CLAVATA3/ESR-RELATED 4); receptor binding [AT2G31081.1]	GO:0005102(receptor binding)|GO:0005515(protein binding)|GO:0007165(signal transduction)|GO:0048046(apoplast)	AAGATCGAAAGACGGCCAAACGGTTCTAGGCACCCTTGATTCAAAGCGGCTCAGCCCTGG	-1.14984	6.65311	-8.0755	8.88286e-08	4.67874e-05	8.11447
39141	36	90	A_84_P122462	A_84_P122462	FALSE	NM_124777	NM_124777	835481	ATHB52	ATHB52 (ARABIDOPSIS THALIANA HOMEOBOX PROTEIN 52); transcription factor	At.29523	tair|AT5G53980.1|ref|NM_124777|ta|TA42946_3702|ta|TA42945_3702	chr5:21931712-21931771	ATHB52 (ARABIDOPSIS THALIANA HOMEOBOX PROTEIN 52); transcription factor [AT5G53980.1]	GO:0003700(transcription factor activity)|GO:0005634(nucleus)|GO:0006355(regulation of transcription, DNA-dependent)	GTGGTATTCGACGAGCTTTACGCTTGCTTTGTTAGCAATGGACATGGATCTTCATCAACC	-1.14715	10.9665	-4.50432	0.000208389	0.00755974	0.628266
40217	30	147	A_84_P10496	A_84_P10496	FALSE	NM_102089	NM_102089	838846	ATUGT85A1/UGT85A1	ATUGT85A1/UGT85A1 (UDP-GLUCOSYL TRANSFERASE 85A1); UDP-glycosyltransferase/ glucuronosyltransferase/ transferase, transferring glycosyl groups / transferase, transferring hexosyl groups	At.41604	tair|AT1G22400.1|ref|NM_102089|ta|TA41454_3702|ta|TA41455_3702	chr1:7903927-7903868	ATUGT85A1/UGT85A1 (UDP-GLUCOSYL TRANSFERASE 85A1); UDP-glycosyltransferase/ glucuronosyltransferase/ transferase, transferring glycosyl groups / transferase, transferring hexosyl groups [AT1G22400.1]	GO:0005575(cellular_component)|GO:0008152(metabolic process)|GO:0008194(UDP-glycosyltransferase activity)|GO:0015020(glucuronosyltransferase activity)|GO:0016757(transferase activity, transferring glycosyl groups)|GO:0016758(transferase activity, transferring hexosyl groups)	AGCGACGGAACATAAACTTGGTTCTTCCGTTATGAATTTTGAGACGGTTGTTAGCAAGTT	-1.14714	11.2053	-5.86287	9.13924e-06	0.00106977	3.65785
615	263	131	A_84_P575328	A_84_P575328	FALSE	NM_124133	NM_124133	834810	AT5G47600	heat shock protein-related	At.22233	tair|AT5G47600.1|ref|NM_124133|ug|DR369058|ta|TA46151_3702	chr5:19317152-19317093	heat shock protein-related [AT5G47600.1]	GO:0003674(molecular_function)|GO:0008150(biological_process)	TGTGTCTCGTAATGGTACTTGTGTCTAGCGTCTCTATCTATCTATGAACTTTGATGCAGC	-1.14697	9.18138	-5.05982	5.69531e-05	0.00327644	1.88422
15920	173	121	A_84_P707047	A_84_P707047	FALSE			NA			At.67528	ug|BU917428	chr5:19642024-19642083	JK04B05 Size-selected small cDNAs of Arabidopsis thaliana Arabidopsis thaliana cDNA clone JK04B05, mRNA sequence [BU917428]		CCAATTTTAATCATGTCCTCGGGATTATTCTCTGTGATCCCTATATGGGCACATGATTGG	-1.14482	10.2614	-6.40135	2.79017e-06	0.000469732	4.80595
40095	31	51	A_84_P811794	A_84_P811794	FALSE	NM_120238	NM_120238	831720	ATFER1	ATFER1 (FERRETIN 1); ferric iron binding	At.23533	tair|AT5G01600.1|ref|NM_120238|ta|TA29209_3702|ta|TA29208_3702	chr5:229647-229588	ATFER1 (FERRETIN 1); ferric iron binding [AT5G01600.1]	GO:0005506(iron ion binding)|GO:0006826(iron ion transport)|GO:0006879(cellular iron ion homeostasis)|GO:0008199(ferric iron binding)|GO:0009409(response to cold)|GO:0009507(chloroplast)|GO:0009617(response to bacterium)|GO:0010039(response to iron ion)|GO:0042542(response to hydrogen peroxide)	TCTCTTACAACAAATCTCAGGCGGCTCAACACTATCCTCTTCTACATTTTCCAACGATGG	-1.14304	8.74312	-5.38816	2.67452e-05	0.00207122	2.61705
9473	211	95	A_84_P10598	A_84_P10598	FALSE	NM_103083	NM_103083	840254	AT1G33600	leucine-rich repeat family protein	At.28157	tair|AT1G33600.1|ref|NM_103083|ta|TA39369_3702|ta|BX834286	chr1:12182040-12182099	leucine-rich repeat family protein [AT1G33600.1]	GO:0005515(protein binding)|GO:0007165(signal transduction)|GO:0012505(endomembrane system)	GGGAAGGTACCAATGACCGTGGCTAAACTGCAAAAATTGAACTTGAGTCATAACCATCTT	-1.13877	12.0731	-4.85208	9.22999e-05	0.0045326	1.41637
23471	128	150	A_84_P765683	A_84_P765683	FALSE			6241102	AT4G23215	pseudo	At.69468	tair|AT4G23215.1|ug|EG511673|ta|BE662940|tc|TC280908	chr4:12152989-12152930	pseudogene of cysteine-rich receptor-like protein kinase family protein [AT4G23215.1]		TACTGGAGATATCGGATCCGAAAACTTTGATAACCTGTGGGACGACTTGACAAGTCGTAT	-1.13266	6.9201	-3.98725	0.000704459	0.0170392	-0.546064
31326	82	80	A_84_P11987	A_84_P11987	FALSE	NM_119496	NM_119496	829479	AT4G33420	peroxidase, putative	At.28650	tair|AT4G33420.1|ref|NM_119496|ug|AK176812|ta|TA37418_3702	chr4:16086029-16086088	peroxidase, putative [AT4G33420.1]	GO:0004601(peroxidase activity)|GO:0006118(electron transport)|GO:0006979(response to oxidative stress)	CCATGCGCAAGATGAGCAATCTTGATGTTAAACTTGGCTCTCAAGGTGAAGTCCGTCAAA	-1.12967	10.9927	-6.39808	2.81008e-06	0.000469732	4.79907
35882	55	148	A_84_P600633	A_84_P600633	FALSE	NM_126444	NM_126444	814939	AT2G04050	MATE efflux family protein	At.49328	tair|AT2G04050.1|ref|NM_126444|ug|BX821041|ta|TA52073_3702	chr2:1338525-1338466	MATE efflux family protein [AT2G04050.1]	GO:0005215(transporter activity)|GO:0006855(multidrug transport)|GO:0015297(antiporter activity)|GO:0016020(membrane)	TGGTTCTATGTTGTGATTCTCTCATGTTATGTGAGGTACTCCAGCTCCTGCGACAAGACT	-1.12963	6.55851	-9.97161	2.78734e-09	3.31703e-06	11.3669
44589	4	74	A_84_P22483	A_84_P22483	FALSE	NM_121792	NM_121792	831654	CAX7	CAX7 (CALCIUM EXCHANGER 7); calcium:sodium antiporter/ cation:cation antiporter	At.9244	tair|AT5G17860.1|ref|NM_121792|ta|TA37590_3702|ta|BP656881	chr5:5902715-5902656	CAX7 (CALCIUM EXCHANGER 7); calcium:sodium antiporter/ cation:cation antiporter [AT5G17860.1]	GO:0005432(calcium:sodium antiporter activity)|GO:0006812(cation transport)|GO:0012505(endomembrane system)|GO:0015491(cation:cation antiporter activity)|GO:0016021(integral to membrane)	CTTACTCGCTATTTACCTCTGTTTCTTGTCCTTGAGGTTGGCTAGAGTTTTCGGAGTCCT	-1.12807	11.0677	-6.80676	1.17007e-06	0.000278681	5.64457
43212	12	108	A_84_P595805	A_84_P595805	FALSE	NM_180586	NM_180586	833661	AT5G36925	hypothetical protein	At.47042	tair|AT5G36925.1|ref|NM_180586|ta|TA49838_3702|tc|TC312442	chr5:14583208-14583149	similar to unknown protein [Arabidopsis thaliana] (TAIR:AT5G36920.1) [AT5G36925.1]	GO:0003674(molecular_function)|GO:0008150(biological_process)	CACTACACTTCCTTGAAATCTAGGAACACTACTCGATCTATATGTAATGTTGTTTAGAGA	-1.12607	8.53481	-3.88454	0.00089724	0.019933	-0.778334
12477	193	38	A_84_P19323	A_84_P19323	FALSE	NM_101160	NM_101160	837847	AT1G12890	AP2 domain-containing transcription factor, putative	At.51591	tair|AT1G12890.1|ref|NM_101160|ta|DN604561|tc|TC296015	chr1:4392325-4392384	AP2 domain-containing transcription factor, putative [AT1G12890.1]	GO:0003677(DNA binding)|GO:0003700(transcription factor activity)|GO:0005634(nucleus)|GO:0006355(regulation of transcription, DNA-dependent)	CATTGGGAATTATCTTCAGAGTTTTCTCAAAGATGTCAACGACGATGCTCCACAGTTTCT	-1.12568	6.80475	-5.10371	5.14507e-05	0.0031292	1.9827
27985	102	131	A_84_P723394	A_84_P723394	FALSE	NR_022666	NR_022666	6241470	AT2G46192	misc_RNA	At.49582	tair|AT2G46192.1|ref|NR_022666|ug|BX821454|ta|TA47846_3702	chr2:18981090-18981149	other RNA [AT2G46192.1]		TGTCAATTGAATAGCTCAACAATCATCTTCCCCACAATTCGTTTGATTCAACTTTACTCT	-1.12559	10.5563	-4.78591	0.000107714	0.00501361	1.2668
39959	31	154	A_84_P754300	A_84_P754300	FALSE	NR_022368	NR_022368	6241153	AT1G65481	misc_RNA	At.67431	tair|AT1G65481.1|ref|NR_022368|ug|AY299250|tc|NP966021	chr1:024345058-024344999	other RNA [AT1G65481.1]		AATGAAATTGTTGTCCAAATGAAAGCAAGAGTAAAGCGAAGCAAGTCAAAAAGGGGACCC	-1.1254	8.18996	-3.32245	0.00333749	0.0458806	-2.03125
17481	164	59	A_84_P598642	A_84_P598642	FALSE	NM_100587	NM_100587	837224	AT1G07135	glycine-rich protein	At.45818	tair|AT1G07135.1|ref|NM_100587|ug|AK176832|ta|TA33922_3702	chr1:2190035-2189976	glycine-rich protein [AT1G07135.1]	GO:0003674(molecular_function)|GO:0008150(biological_process)|GO:0031225(anchored to membrane)	GAAAGAGATTCTTAGCAGGATTCTACTGGTAGTATTAAGAGTGAGTTATCTTTAGTATGC	-1.12412	11.5023	-4.48164	0.000219797	0.00780792	0.576751
35609	57	14	A_84_P824802	A_84_P824802	FALSE	NM_130000	NM_130000	819044	AT2G44370	DC1 domain-containing protein	At.36770	tair|AT2G44370.1|ref|NM_130000|ta|TA40393_3702|ta|TA40392_3702	chr2:18329239-18329180	DC1 domain-containing protein [AT2G44370.1]		TGGAGATGCAAAGAGCTAAGATTGCTAAGAAAGCGAGAAAGGCTTGTCTCAAGTTGATCT	-1.12345	9.89064	-3.65938	0.00152266	0.0279345	-1.28469
33001	72	130	A_84_P24060	A_84_P24060	FALSE			3768797	AT3G21030	pseudo		tair|AT3G21030.1|tc|NP301362	unmapped	transposable element gene [AT3G21030.1]		AATGGAAGTGGATGACGGTGAATGGATCATTCGGGACAGGACTGGGAAAGTATTTGTTAA	-1.11832	7.75143	-4.73694	0.000120776	0.00536966	1.15597
14318	182	96	A_84_P296724	A_84_P296724	FALSE	NM_124498	NM_124498	835193	AT5G51190	AP2 domain-containing transcription factor, putative	At.19728	tair|AT5G51190.1|ref|NM_124498|ta|TA34831_3702|ta|BP631251	chr5:20817943-20817884	AP2 domain-containing transcription factor, putative [AT5G51190.1]	GO:0003677(DNA binding)|GO:0003700(transcription factor activity)|GO:0005634(nucleus)|GO:0006355(regulation of transcription, DNA-dependent)	AGTTACTTAAGCTTCAGAGGGTCAAACTGGAAAAAATCAACATTGGATTGTTTTCAAAGC	-1.11553	9.56121	-5.02902	6.11669e-05	0.00343352	1.81503
18857	156	27	A_84_P13913	A_84_P13913	FALSE	NM_101795	NM_101795	838521	AT1G19380	hypothetical protein	At.41752	tair|AT1G19380.1|ref|NM_101795|ug|BX818436|ta|TA42578_3702	chr1:6698557-6698616	similar to unknown protein [Arabidopsis thaliana] (TAIR:AT5G65650.1); similar to unknown [Vitis pseudoreticulata] (GB:ABC69762.1); similar to unnamed protein product [Vitis vinifera] (GB:CAO61173.1); contains InterPro domain Protein of unknown function DUF1195 (InterPro:IPR010608) [AT1G19380.1]	GO:0008150(biological_process)	CGCCGTTCGAAATGCTGCCGTTTCCGATATCGCAAAGTTGTCTCTTGTTCGTTTTGTTAA	-1.11177	11.7571	-5.12493	4.89884e-05	0.00306293	2.03024
41758	21	125	A_84_P17691	A_84_P17691	FALSE		NM_001036570	827226	PPDK	PPDK (PYRUVATE ORTHOPHOSPHATE DIKINASE); kinase/ pyruvate, phosphate dikinase	At.44851	tair|AT4G15530.1|tair|AT4G15530.3|tair|AT4G15530.4|tair|AT4G15530.5	chr4:8865037-8864864	PPDK (PYRUVATE ORTHOPHOSPHATE DIKINASE); kinase/ pyruvate, phosphate dikinase [AT4G15530.1]	GO:0005829(cytosol)|GO:0009507(chloroplast)|GO:0016301(kinase activity)|GO:0016310(phosphorylation)|GO:0050242(pyruvate, phosphate dikinase activity)	TGGGATTCTTTGCTGAAGCAGGACTTGACTATGTCTCTTGTTCTCCTTTCAGGGTTCCAA	-1.11137	12.0746	-5.03281	6.06315e-05	0.00341264	1.82355
14590	181	61	A_84_P18029	A_84_P18029	FALSE	NM_100930	NM_100930	837596	XTH33	XTH33 (xyloglucan:xyloglucosyl transferase 33); hydrolase, acting on glycosyl bonds	At.42175	tair|AT1G10550.1|ref|NM_100930|ta|TA45520_3702|ta|BX835970	chr1:3479332-3479273	XTH33 (xyloglucan:xyloglucosyl transferase 33); hydrolase, acting on glycosyl bonds [AT1G10550.1]	GO:0005618(cell wall)|GO:0005975(carbohydrate metabolic process)|GO:0006073(glucan metabolic process)|GO:0012505(endomembrane system)|GO:0016798(hydrolase activity, acting on glycosyl bonds)|GO:0048046(apoplast)	AGGAGAAAGCTGATGTTCTATTCTTATTGCAGTGATAAGCCAAGATACAAAGTCATGCCT	-1.10944	9.3176	-5.03233	6.06993e-05	0.00341264	1.82247
22088	137	25	A_84_P15946	A_84_P15946	FALSE	NM_124523	NM_124523	835218	AT5G51440	23.5 kDa mitochondrial small heat shock protein (HSP23.5-M)	At.29679	tair|AT5G51440.1|ref|NM_124523|ug|BT008645|ta|TA44249_3702	chr5:20909170-20909229	23.5 kDa mitochondrial small heat shock protein (HSP23.5-M) [AT5G51440.1]	GO:0003674(molecular_function)|GO:0009408(response to heat)	GTTGAAAGTGGTGATTCCAAAGATTAAAGAGGATGAGCGTAACAATATTCGTCACATAAA	-1.10825	11.0293	-6.01598	6.49887e-06	0.000840393	3.98806
8051	219	50	A_84_P23582	A_84_P23582	FALSE	NM_121600	NM_121600	831452	AT5G15950	adenosylmethionine decarboxylase family protein	At.27461	tair|AT5G15950.1|tair|AT5G15950.2|tair|AT5G15948.1|ref|NM_121600	chr5:5207690-5207749	adenosylmethionine decarboxylase family protein [AT5G15950.1]	GO:0004014(adenosylmethionine decarboxylase activity)|GO:0005575(cellular_component)|GO:0006596(polyamine biosynthetic process)|GO:0006597(spermine biosynthetic process)|GO:0008295(spermidine biosynthetic process)	TATCAGAGGTTTGAGAAGCTAGGAAGGTATTGTGGTTCTCCGAGATCTACCTTGAAATGT	-1.10759	11.2048	-4.82437	9.84621e-05	0.00470575	1.35377
25092	119	137	A_84_P155845	A_84_P155845	FALSE	NM_130362	NM_130362	819407	AT2G47950	hypothetical protein	At.44883	tair|AT2G47950.1|ref|NM_130362|ug|AK229434|ta|TA36051_3702	chr2:19631809-19631868	unknown protein [AT2G47950.1]	GO:0003674(molecular_function)|GO:0008150(biological_process)|GO:0012505(endomembrane system)	GTGTTCTTGTCTGTGTTTCCCCTTTGGCTTTTAATGCACAACTAATCGATATGATATCTA	-1.10711	9.23222	-3.69178	0.00141132	0.02651	-1.21213
41471	23	19	A_84_P561097	A_84_P561097	FALSE	NM_123999	NM_123999	834672	AT5G46295	hypothetical protein	At.29964	tair|AT5G46295.1|ref|NM_123999|ug|AK229386|ta|TA45139_3702	chr5:18797212-18797153	unknown protein [AT5G46295.1]	GO:0003674(molecular_function)|GO:0008150(biological_process)	CAGAATCATGTCTATCATCGAGGCTATGGTTTTGGTATCCAAGCTTGCTTTCTTCTTCCT	-1.10621	7.61504	-4.93249	7.65376e-05	0.00400688	1.59779
30914	85	53	A_84_P574554	A_84_P574554	FALSE	NM_202044	NM_202044	2745744	AT1G06475	hypothetical protein	At.49439	tair|AT1G06475.1|ref|NM_202044|ug|BX817407|ta|TA49809_3702	chr1:1973956-1973897	unknown protein [AT1G06475.1]	GO:0003674(molecular_function)|GO:0008150(biological_process)|GO:0016020(membrane)	CCAATTCATACTTCCTCTCTTATGGGGTTTAGTGTTAGTCTCAGTTTTATACAAATAAGC	-1.1043	10.8544	-5.08248	5.40416e-05	0.00319754	1.93508
2895	249	162	A_84_P232439	A_84_P232439	FALSE	NM_119329	NM_119329	829308	WRKY18	WRKY18 (WRKY DNA-binding protein 18); transcription factor	At.19031	tair|AT4G31800.1|tair|AT4G31800.2|ref|NM_119329|ref|NM_001036689	chr4:15384768-15384827	WRKY18 (WRKY DNA-binding protein 18); transcription factor [AT4G31800.1]	GO:0003700(transcription factor activity)|GO:0005634(nucleus)|GO:0006355(regulation of transcription, DNA-dependent)|GO:0009751(response to salicylic acid stimulus)|GO:0031347(regulation of defense response)|GO:0042742(defense response to bacterium)|GO:0050691(regulation of defense response to virus by host)|GO:0050832(defense response to fungus)	GCTCTTGCTGCTGCTATATCTGGGAGGTTAATGGAGCAATCTAGAACATGAACGTTTTTA	-1.10386	12.0944	-5.70356	1.30684e-05	0.00131423	3.31133
18077	160	58	A_84_P13541	A_84_P13541	FALSE	NM_127070	NM_127070	815997	AT2G15080	disease resistance family protein	At.40465	tair|AT2G15080.1|tair|AT2G15080.2|ref|NM_127070|ref|NM_179626	chr2:6543720-6543779	disease resistance family protein [AT2G15080.1]	GO:0005515(protein binding)|GO:0006952(defense response)|GO:0007165(signal transduction)|GO:0012505(endomembrane system)|GO:0016301(kinase activity)	TTTTCCTACAAACCAGATTGGTTCAAGAATCCTTTCGTCCGAGACAAACGCAGAAACATA	-1.10297	8.34579	-3.92102	0.000823395	0.0188526	-0.695908
11925	196	122	A_84_P512655	A_84_P512655	FALSE	NM_106412	NM_106412	844099	AT1G77640	AP2 domain-containing transcription factor, putative	At.17793	tair|AT1G77640.1|ref|NM_106412|ta|TA43291_3702|ta|DR381553	chr1:29184364-29184423	AP2 domain-containing transcription factor, putative [AT1G77640.1]	GO:0003677(DNA binding)|GO:0003700(transcription factor activity)|GO:0005634(nucleus)|GO:0006355(regulation of transcription, DNA-dependent)	AGAGGCAACGATGGATGACTTCTACGACGATGTTGATATTCCGCTATGGAGTTTCAGTTA	-1.10266	8.32089	-5.43551	2.40033e-05	0.00192139	2.72192
22344	135	24	A_84_P51580	A_84_P51580	FALSE	NM_105864	NM_105864	843537	AT1G72060	serine-type endopeptidase inhibitor	At.35142	tair|AT1G72060.1|ref|NM_105864|ta|TA47034_3702|ta|AK175445	chr1:27122503-27122562	serine-type endopeptidase inhibitor [AT1G72060.1]	GO:0004867(serine-type endopeptidase inhibitor activity)|GO:0008150(biological_process)|GO:0012505(endomembrane system)	TGATATATATCTAGTAAGAAATACCTGATGGTATCCCTCCTTCGAATCCCATCCATTCCT	-1.10167	8.55269	-3.82251	0.00103822	0.0217137	-0.918268
357	264	138	A_84_P763873	A_84_P763873	FALSE			3770118	AT4G04293	pseudo		tair|AT4G04293.1|ta|TA47282_3702|tc|TC300138	chr4:2077119-2077178	transposable element gene [AT4G04293.1]		TCGTTGGAGCCTTATCAAGAAATGACGACTACTTCACCCAACGTGTTGACGAAACAAATA	-1.09945	7.54642	-5.54998	1.84971e-05	0.00163457	2.97456
25080	119	161	A_84_P20688	A_84_P20688	FALSE	NM_124887	NM_124887	835596	AT5G55050	GDSL-motif lipase/hydrolase family protein	At.29465	tair|AT5G55050.1|ref|NM_124887|ta|TA47760_3702|tc|TC288419	chr5:22356872-22356931	GDSL-motif lipase/hydrolase family protein [AT5G55050.1]	GO:0004091(carboxylesterase activity)|GO:0006629(lipid metabolic process)|GO:0012505(endomembrane system)	ACTGAAGCTGCTGCTCGGACCATCGTCGATCTTATGTTGACTGATGATACACATTACTCA	-1.09864	10.5502	-3.77712	0.0011551	0.0232328	-1.02046
31879	79	163	A_84_P23828	A_84_P23828	FALSE	NM_106387	NM_106387	844074	AAP3	AAP3 (amino acid permease 3); amino acid transmembrane transporter	At.5381	tair|AT1G77380.1|ref|NM_106387|ta|TA44247_3702|tc|NP030220	chr1:29080159-29080100	AAP3 (amino acid permease 3); amino acid transmembrane transporter [AT1G77380.1]	GO:0015171(amino acid transmembrane transporter activity)|GO:0015802(basic amino acid transport)|GO:0016020(membrane)	CAGGGTCCATAGCTGGAGTACTTCTTGATCTAAAGTCCTACAAGCCATTTCGAAGCGAAT	-1.098	10.7677	-3.8404	0.000995442	0.0212677	-0.877942
31223	83	115	A_84_P17191	A_84_P17191	FALSE	NM_100590	NM_100590	837227	AT1G07160	protein phosphatase 2C, putative / PP2C, putative	At.42311	tair|AT1G07160.1|ref|NM_100590|ug|BX816312|ta|TA53494_3702	chr1:2198234-2198175	protein phosphatase 2C, putative / PP2C, putative [AT1G07160.1]	GO:0004722(protein serine/threonine phosphatase activity)|GO:0006470(protein amino acid dephosphorylation)|GO:0008287(protein serine/threonine phosphatase complex)|GO:0009507(chloroplast)	AAGCTCGTTGACCTCTCTGTATCACGAGGCTCCTTGGACGATATTAGTGTGATGTTGATT	-1.09733	7.66788	-7.00335	7.73714e-07	0.000214127	6.04282
34570	63	52	A_84_P752662	A_84_P752662	FALSE	NM_001035950	NM_001035950	3766707	AT1G12064	hypothetical protein	At.65903	tair|AT1G12064.1|ref|NM_001035950|ug|EF182983	chr1:4077728-4077669	similar to hypothetical protein [Vitis vinifera] (GB:CAN77938.1) [AT1G12064.1]	GO:0012505(endomembrane system)	GGTGTAAGTGTAGCTGTGCGGCTTAGGAACAAATCGAGTAAATGCTCTCTTGATGGTAAA	-1.09668	9.01347	-3.49393	0.00224146	0.0358523	-1.65335
4466	240	80	A_84_P16706	A_84_P16706	FALSE	NM_119299	NM_119299	829277	CYP83B1	CYP83B1 (CYTOCHROME P450 MONOOXYGENASE 83B1); oxygen binding	At.24671	tair|AT4G31500.1|ref|NM_119299|ta|TA30807_3702|ta|AA404945	chr4:15273798-15273739	CYP83B1 (CYTOCHROME P450 MONOOXYGENASE 83B1); oxygen binding [AT4G31500.1]	GO:0000162(tryptophan biosynthetic process)|GO:0005739(mitochondrion)|GO:0005783(endoplasmic reticulum)|GO:0009641(shade avoidance)|GO:0009684(indoleacetic acid biosynthetic process)|GO:0009759(indole glucosinolate biosynthetic process)|GO:0010114(response to red light)|GO:0016709(oxidoreductase activity, acting on paired donors, with incorporation or reduction of molecular oxygen, NADH or NADPH …	TTGACTGGAGTCTACCTAAAGGGATTAAACCAGAGGATATAAAGATGGACGTCATGACTG	-1.09579	12.8907	-3.94729	0.000773997	0.0180486	-0.636502
32989	72	154	A_84_P20998	A_84_P20998	FALSE	NM_103210	NM_103210	840399	PHI-1	PHI-1 (PHOSPHATE-INDUCED 1)	At.24168	tair|AT1G35140.1|ref|NM_103210|ta|TA36960_3702|ta|BP671350	chr1:12852920-12852979	PHI-1 (PHOSPHATE-INDUCED 1) [AT1G35140.1]	GO:0003674(molecular_function)|GO:0008150(biological_process)|GO:0009505(plant-type cell wall)	AGGGACTGAATGGGAGAAAATATTTGTTACCGGCTTTGTTTGACCCTAAAACAGATTCTT	-1.09429	9.26247	-4.51945	0.000201109	0.00744125	0.662641
44928	2	76	A_84_P11659	A_84_P11659	FALSE	NM_129497	NM_129497	818525	AT2G39400	hydrolase, alpha/beta fold family protein	At.19570	tair|AT2G39400.1|ref|NM_129497|ta|TA39974_3702|tc|TC288616	chr2:16461658-16461717	hydrolase, alpha/beta fold family protein [AT2G39400.1]	GO:0016787(hydrolase activity)	CCACAGATTCGAACGGAGGGTTAGAGAGTCAGCTAAAACATAAGCATGATGGATTCTTGA	-1.09069	9.58504	-4.77935	0.000109376	0.00503837	1.25197
35197	59	158	A_84_P866983	A_84_P866983	FALSE		NM_119459	829442	EDA39	EDA39 (embryo sac development arrest 39); calmodulin binding	At.27460	tair|AT4G33050.1|tair|AT4G33050.2|tair|AT4G33050.4|tair|AT4G33050.3	chr4:15944650-15944591	EDA39 (embryo sac development arrest 39); calmodulin binding [AT4G33050.1]	GO:0005516(calmodulin binding)|GO:0005575(cellular_component)|GO:0010197(polar nucleus fusion)	TGGCATACATGGGAATCCCAAGCCCTAGGGCTGTAAAGTGTTAAAATTTAAAACACATTT	-1.09003	10.8809	-4.65316	0.000146948	0.00609314	0.966126
14797	179	158	A_84_P13963	A_84_P13963	FALSE	NM_121396	NM_121396	831241	ATCHS/CHS/TT4	ATCHS/CHS/TT4 (CHALCONE SYNTHASE); naringenin-chalcone synthase	At.297	tair|AT5G13930.1|ref|NM_121396|ta|TA29285_3702|ta|AI997091	chr5:4489704-4489763	ATCHS/CHS/TT4 (CHALCONE SYNTHASE); naringenin-chalcone synthase [AT5G13930.1]	GO:0005634(nucleus)|GO:0005783(endoplasmic reticulum)|GO:0006979(response to oxidative stress)|GO:0009611(response to wounding)|GO:0009629(response to gravity)|GO:0009705(plant-type vacuole membrane)|GO:0009715(chalcone biosynthetic process)|GO:0009753(response to jasmonic acid stimulus)|GO:0009813(flavonoid biosynthetic process)|GO:0009926(auxin polar transport)|GO:0010224(response to UV-B)|GO:0…	TGTGAAGAGTCTAGACGAAGCGTTTAAACCTTTGGGGATAAGTGACTGGAACTCCCTCTT	-1.08934	12.4539	-4.76075	0.000114234	0.00520854	1.20988
21285	141	102	A_84_P17189	A_84_P17189	FALSE	NM_102367	NM_102367	839143	AT1G25560	AP2 domain-containing transcription factor, putative	At.17318	tair|AT1G25560.1|ref|NM_102367|ug|AY091069|ta|TA27283_3702	chr1:8981941-8981882	AP2 domain-containing transcription factor, putative [AT1G25560.1]	GO:0003700(transcription factor activity)|GO:0005634(nucleus)|GO:0006355(regulation of transcription, DNA-dependent)|GO:0009507(chloroplast)	TCGGGAAGATGATTTGTTTTCGTTAGGGTGTTCCAAGAAGCAGGCGATTATCAACATCTT	-1.08718	12.7152	-6.26182	3.78145e-06	0.000567234	4.51207
5569	234	83	A_84_P593216	A_84_P593216	FALSE	NM_125418	NM_125418	836147	AT5G60250	zinc finger (C3HC4-type RING finger) family protein	At.50542	tair|AT5G60250.1|ref|NM_125418|ta|TA50781_3702|tc|TC282463	chr5:24271882-24271941	zinc finger (C3HC4-type RING finger) family protein [AT5G60250.1]	GO:0003676(nucleic acid binding)|GO:0005515(protein binding)|GO:0008270(zinc ion binding)	CTATGAACTCGAGGATTTCACGAACCCTTTCCATCCTGACTATCCTCACTTCTGAGGTTT	-1.08255	9.17273	-3.7919	0.00111569	0.0227088	-0.987218
16475	170	31	A_84_P584570	A_84_P584570	FALSE	NM_106271	NM_106271	843954	AT1G76210	hypothetical protein	At.34689	tair|AT1G76210.1|ref|NM_106271|ta|TA51323_3702|tc|TC294597	chr1:28599964-28599905	similar to unknown protein [Arabidopsis thaliana] (TAIR:AT1G20520.1); similar to hypothetical protein [Vitis vinifera] (GB:CAN69930.1); contains InterPro domain Protein of unknown function DUF241, plant (InterPro:IPR004320) [AT1G76210.1]	GO:0003674(molecular_function)|GO:0005575(cellular_component)|GO:0008150(biological_process)	TTTTTTACCCGTTTCCTAAACTGGCTACTTGGATTAAAGACTTGAAGTTGAAGGCACACT	-1.07942	5.9502	-6.37221	2.97249e-06	0.00048481	4.74478
19765	150	82	A_84_P18557	A_84_P18557	FALSE	NM_118373	NM_118373	828342	AT4G22470	protease inhibitor/seed storage/lipid transfer protein (LTP) family protein	At.2495	tair|AT4G22470.1|ref|NM_118373|ta|TA48137_3702|tc|TC288635	chr4:11840390-11840331	protease inhibitor/seed storage/lipid transfer protein (LTP) family protein [AT4G22470.1]	GO:0006869(lipid transport)|GO:0008289(lipid binding)|GO:0012505(endomembrane system)	AATTTTGGCATCTTCTTTAAGGTTTGTGGTCGCAGGATTCCACAAGGCTTTAGCTGCCCA	-1.07416	13.2599	-3.46923	0.00237419	0.0370419	-1.70807
17053	166	66	A_84_P14205	A_84_P14205	FALSE	NM_102272	NM_102272	839040	SEP3	SEP3 (SEPALLATA3); transcription factor	At.24086	tair|AT1G24260.2|tair|AT1G24260.1|ref|NM_102272|ref|NM_180622	chr1:8593868-8593809	SEP3 (SEPALLATA3); transcription factor [AT1G24260.2]	GO:0001708(cell fate specification)|GO:0003677(DNA binding)|GO:0003700(transcription factor activity)|GO:0005515(protein binding)|GO:0005634(nucleus)|GO:0006355(regulation of transcription, DNA-dependent)|GO:0009908(flower development)|GO:0010093(specification of floral organ identity)|GO:0048481(ovule development)	TATCAGGGGCAACAAGATGGAATGGGAGCAGGACCAAGTGTGAATAATTACATGTTGGGT	-1.07237	11.3215	-5.10572	5.12127e-05	0.00312004	1.9872
25105	119	111	A_84_P15441	A_84_P15441	FALSE	NM_127361	NM_127361	816317	HIS1-3	HIS1-3 (HISTONE H1-3); DNA binding	At.24439	tair|AT2G18050.1|tair|AT2G18050.2|ref|NM_127361|ref|NM_179639	chr2:7853685-7853744	HIS1-3 (HISTONE H1-3); DNA binding [AT2G18050.1]	GO:0000786(nucleosome)|GO:0003677(DNA binding)|GO:0006334(nucleosome assembly)|GO:0031492(nucleosomal DNA binding)	CGAGACAGCCTAAGTCTATCAAATCTTCAGTTGGTAAGAAGAAGGCCATGAAAGCTTCCG	-1.06914	8.47599	-3.69354	0.00140549	0.0264648	-1.20817
31551	81	139	A_84_P14906	A_84_P14906	FALSE	NM_121336	NM_121336	831174	RAP2.6L	RAP2.6L (related to AP2 6L); DNA binding / transcription factor	At.32083	tair|AT5G13330.1|ref|NM_121336|ta|TA43230_3702|tc|TC295647	chr5:4274260-4274319	RAP2.6L (related to AP2 6L); DNA binding / transcription factor [AT5G13330.1]	GO:0003677(DNA binding)|GO:0003700(transcription factor activity)|GO:0005634(nucleus)|GO:0006355(regulation of transcription, DNA-dependent)	ATACGCTCAGTTGCTTACGAGTAACAATGAGGTTGATTTATCATACTACACGTCGACTCT	-1.06873	10.2491	-3.53438	0.00203968	0.0337593	-1.56355
35833	56	75	A_84_P235383	A_84_P235383	FALSE	NM_118544	NM_118544	828512	YSL1	YSL1 (YELLOW STRIPE LIKE 1); oligopeptide transporter	At.3668	tair|AT4G24120.1|ref|NM_118544|ta|TA38802_3702|tc|TC281806	chr4:12527273-12527332	YSL1 (YELLOW STRIPE LIKE 1); oligopeptide transporter [AT4G24120.1]	GO:0006857(oligopeptide transport)|GO:0010039(response to iron ion)|GO:0015198(oligopeptide transporter activity)	CTCTGAAACTGTTATGGGCTCGGCCCATAAATTTAAACCTTGGTGTAACAAAAAGTAATA	-1.06865	11.48	-5.40643	2.56517e-05	0.00200831	2.65752
5263	236	15	A_84_P23046	A_84_P23046	FALSE	NM_111438	NM_111438	819732	AT3G05650	disease resistance family protein	At.40634	tair|AT3G05650.1|ref|NM_111438|ta|TA52549_3702|tc|TC281022	chr3:1645968-1645909	disease resistance family protein [AT3G05650.1]	GO:0005515(protein binding)|GO:0006952(defense response)|GO:0007165(signal transduction)|GO:0012505(endomembrane system)|GO:0016301(kinase activity)	CAAACCAGATTGGTTCATGCATACCTTTGGCCACTTACAACCCTCTGCACATGAAAAAAG	-1.06835	7.8111	-3.93678	0.000793397	0.0183591	-0.660276
41367	23	58	A_84_P91469	A_84_P91469	FALSE	NM_100639	NM_100639	837279	AT1G07660	histone H4	At.66138	tair|AT1G07660.1|tair|AT1G07660.2|ref|NM_100639|ref|NM_001084008	chr1:2369613-2369672	histone H4 [AT1G07660.1]	GO:0000786(nucleosome)|GO:0003677(DNA binding)|GO:0005634(nucleus)|GO:0006334(nucleosome assembly)	TTCAGGAGTTAGTTTTTGTTTCTCGTTTTTCGTTGTTATTAGCCAATGTGATGTAGTAGT	-1.0683	12.492	-5.7134	1.27818e-05	0.0012927	3.33281
625	263	111	A_84_P20984	A_84_P20984	FALSE		NM_202017	839435	AT1G02850	glycosyl hydrolase family 1 protein	At.26199	tair|AT1G02850.1|tair|AT1G02850.4|tair|AT1G02850.5|tair|AT1G02850.2	chr1:632947-633006	glycosyl hydrolase family 1 protein [AT1G02850.1]	GO:0004553(hydrolase activity, hydrolyzing O-glycosyl compounds)|GO:0005975(carbohydrate metabolic process)|GO:0012505(endomembrane system)	TGGGTACGAGAGGAGCTTTGGATTATTGTACGTGGACTTCAAGGATCCTTCTCTTAAGAG	-1.06766	11.6259	-4.00894	0.000669361	0.016492	-0.496943
38395	41	51	A_84_P20831	A_84_P20831	FALSE	NM_104815	NM_104815	842428	AT1G61340	F-box family protein	At.36477	tair|AT1G61340.1|ref|NM_104815|ta|TA44181_3702|tc|NP042257	chr1:22633232-22633291	F-box family protein [AT1G61340.1]	GO:0003674(molecular_function)|GO:0008150(biological_process)	TCGGAAAACCTCGGTTTTCCACCATGGCAGATTTGGTTGGGATAAACCGTTTGATGTAGA	-1.06756	9.50561	-4.20001	0.000426622	0.0120307	-0.0633694
3658	245	165	A_84_P10821	A_84_P10821	FALSE			3768798	AT3G21040	pseudo		tair|AT3G21040.1|tc|NP301363	unmapped	transposable element gene [AT3G21040.1]		ATGGAAGGAGGTGAATGCACTATTAGGGATGAGAAGGGCAAGATATTTGTTCAAACCTTG	-1.06608	6.7004	-5.31655	3.15122e-05	0.00229595	2.45801
13187	189	147	A_84_P12218	A_84_P12218	FALSE	NM_125885	NM_125885	836610	AT5G64870	hypothetical protein	At.28934	tair|AT5G64870.1|ref|NM_125885|ta|TA38609_3702|tc|TC283250	chr5:25947178-25947119	similar to unknown protein [Arabidopsis thaliana] (TAIR:AT5G25250.1); similar to unknown protein [Arabidopsis thaliana] (TAIR:AT5G25260.1); similar to 80C09_16 [Brassica rapa subsp. pekinensis] (GB:AAZ41827.1); contains domain PTHR13806:SF3 (PTHR13806:SF3); contains domain PTHR13806 (PTHR13806) [AT5G64870.1]	GO:0003674(molecular_function)|GO:0005575(cellular_component)|GO:0008150(biological_process)	GGGATGAACGGTGGTGGTAAAGCTACGATGAACGATATTGCTGGACTCTACAAGATGTTA	-1.06392	7.83456	-5.33367	3.02991e-05	0.00224421	2.49607
19634	151	4	A_84_P92059	A_84_P92059	FALSE	NM_203278	NM_203278	836884	BT4	BT4 (BTB AND TAZ DOMAIN PROTEIN 4); protein binding / transcription regulator	At.20666	tair|AT5G67480.1|tair|AT5G67480.2|ref|NM_203278|ref|NM_126148	chr5:26948267-26948208	BT4 (BTB AND TAZ DOMAIN PROTEIN 4); protein binding / transcription regulator [AT5G67480.1]	GO:0005515(protein binding)|GO:0005634(nucleus)|GO:0006355(regulation of transcription, DNA-dependent)|GO:0030528(transcription regulator activity)	AATCTCAAGAAGGGCGAGTTTTAAGCGTTTCTTGTGATCCTATCTTTAAAACAAGTGTAA	-1.06084	13.0575	-7.7649	1.63675e-07	7.39573e-05	7.5319
1321	259	79	A_84_P12066	A_84_P12066	FALSE	NM_121179	NM_121179	831012	AT5G11410	protein kinase family protein	At.54818	tair|AT5G11410.1|ref|NM_121179|tc|NP223940	chr5:3638507-3638448	protein kinase family protein [AT5G11410.1]	GO:0006468(protein amino acid phosphorylation)|GO:0016301(kinase activity)	GTTGGACACAAGGAAACGACCATCGATGCAACAAGTCTTTGATGGTTTGAATGATATTGC	-1.06012	9.40616	-4.73255	0.000122023	0.00539152	1.14603
14779	180	23	A_84_P20938	A_84_P20938	FALSE	NM_105656	NM_105656	843324	ATH8	ATH8 (thioredoxin H-type 8); thiol-disulfide exchange intermediate	At.35370	tair|AT1G69880.1|ref|NM_105656|ta|TA48714_3702|ta|AU229885	chr1:26326376-26326435	ATH8 (thioredoxin H-type 8); thiol-disulfide exchange intermediate [AT1G69880.1]	GO:0005575(cellular_component)|GO:0006499(N-terminal protein myristoylation)|GO:0030508(thiol-disulfide exchange intermediate activity)|GO:0045454(cell redox homeostasis)	CCGAGAAGTAGACATGGTTGTGGGTGTGAAGGTTGATGAGTTAGAGAGGAAACTCAATAA	-1.05915	12.0942	-3.94311	0.000781663	0.0181681	-0.645968
1059	260	94	A_84_P13372	A_84_P13372	FALSE		NM_202387	843320	AT1G69840	band 7 family protein	At.28156	tair|AT1G69840.1|tair|AT1G69840.3|tair|AT1G69840.4|tair|AT1G69840.2	chr1:26297755-26297696	band 7 family protein [AT1G69840.1]	GO:0008150(biological_process)	TGGATATGGTTCTTGTGACTCAGTACTTTGACACATTGAAGGAAATTGGTGCTTCTTCGA	-1.05364	11.1262	-4.94007	7.52003e-05	0.00397149	1.61487
28005	102	91	A_84_P282640	A_84_P282640	FALSE	NM_127881	NM_127881	816849	GH3.3	GH3.3; indole-3-acetic acid amido synthetase	At.23258	tair|AT2G23170.1|ref|NM_127881|ta|TA35926_3702|ta|BP597844	chr2:9871161-9871102	GH3.3; indole-3-acetic acid amido synthetase [AT2G23170.1]	GO:0009733(response to auxin stimulus)|GO:0010252(auxin homeostasis)|GO:0010279(indole-3-acetic acid amido synthetase)	TTCGGTGTACGGATGTTTACCCCATCAATGTTTTTTCCACTCTGTCCCTCCTTTGTCTGA	-1.05305	10.7346	-5.40345	2.5827e-05	0.00201321	2.65092
36536	52	29	A_84_P171073	A_84_P171073	FALSE	NM_103219	NM_103219	840410	AT1G35210	hypothetical protein	At.39615	tair|AT1G35210.1|ref|NM_103219|ug|AK117872|ta|TA37598_3702	chr1:12896745-12896686	similar to unknown protein [Arabidopsis thaliana] (TAIR:AT1G22470.1); similar to hypothetical protein [Vitis vinifera] (GB:CAN82663.1) [AT1G35210.1]	GO:0003674(molecular_function)|GO:0008150(biological_process)|GO:0009507(chloroplast)	CTTGTGATTGATTCCCTAAGCTTGTAGTTTAGTGTGGTAACATAAAATGTGATAATCCAG	-1.04871	7.43379	-3.86999	0.000928493	0.0202989	-0.811179
8257	218	147	A_84_P17710	A_84_P17710	FALSE	NM_120354	NM_120354	831234	AT5G02760	protein phosphatase 2C family protein / PP2C family protein	At.69718	tair|AT5G02760.1|ref|NM_120354|ta|TA31285_3702|tc|TC313571	chr5:626709-626768	protein phosphatase 2C family protein / PP2C family protein [AT5G02760.1]	GO:0004722(protein serine/threonine phosphatase activity)	ATATAACCGTTATTGTGGTCTATCTCAACCCCCACCCGGTCAAAACCAATTCTTGGGCTT	-1.04707	11.539	-4.37484	0.000282584	0.00918234	0.334012
44237	6	98	A_84_P14331	A_84_P14331	FALSE	NM_106315	NM_106315	843998	CML38	CML38; calcium ion binding	At.34632	tair|AT1G76650.1|tair|AT1G76650.2|ref|NM_106315|ref|NM_001084365	chr1:28771909-28771850	CML38; calcium ion binding [AT1G76650.1]	GO:0005509(calcium ion binding)|GO:0008150(biological_process)	TAGGAGAATCAAGAACCACTGATGATTGTAGAGTTATGATTAGTGCTTTTGATCTCAATG	-1.04588	10.4611	-4.3177	0.000323289	0.0100555	0.204111
4147	242	38	A_84_P18025	A_84_P18025	FALSE	NM_104701	NM_104701	842304	AT1G60090	glycosyl hydrolase family 1 protein	At.52279	tair|AT1G60090.1|ref|NM_104701|tc|NP302832	chr1:22161527-22161586	glycosyl hydrolase family 1 protein [AT1G60090.1]	GO:0004553(hydrolase activity, hydrolyzing O-glycosyl compounds)|GO:0005975(carbohydrate metabolic process)|GO:0012505(endomembrane system)	TGGTCATTTATGGATTTATACGAGCTTCTAGGGGGATATGAGGTTGGTTTTGGGTTGTAC	-1.04582	7.3856	-3.54393	0.00199471	0.0333708	-1.54231
1824	256	93	A_84_P12030	A_84_P12030	FALSE	NM_120188	NM_120188	831831	AT5G01100	hypothetical protein	At.33964	tair|AT5G01100.1|ref|NM_120188|ta|TA47228_3702|tc|TC302541	chr5:34930-34871	similar to unknown protein [Arabidopsis thaliana] (TAIR:AT2G37980.1); similar to unknown protein [Arabidopsis thaliana] (TAIR:AT3G54100.1); similar to unnamed protein product [Vitis vinifera] (GB:CAO15763.1); contains InterPro domain Protein of unknown function DUF246, plant (InterPro:IPR004348) [AT5G01100.1]	GO:0003674(molecular_function)|GO:0008150(biological_process)	GAACAAACCGGCCTTAACCGGTTTGAAAGACCAAGTCTACGAGCACAATCTCTGAGATAA	-1.04397	7.98577	-5.67448	1.39543e-05	0.00135745	3.24775
29709	92	83	A_84_P23490	A_84_P23490	FALSE	NM_123875	NM_123875	834538	ATPP2-A8	ATPP2-A8 (Phloem protein 2-A8); transmembrane receptor	At.27585	tair|AT5G45070.1|ref|NM_123875|ta|TA46373_3702|ta|AA395151	chr5:18205205-18205146	ATPP2-A8 (Phloem protein 2-A8); transmembrane receptor [AT5G45070.1]	GO:0006952(defense response)|GO:0030246(carbohydrate binding)|GO:0031224(intrinsic to membrane)	TCTCGATGTATCAGCTTTTGAACACTGAGAGGAAGAGTGGTCTTGTTGTCAAAGGCTTTG	-1.04362	9.61451	-4.63513	0.00015329	0.00626875	0.92524
28776	97	80	A_84_P785047	A_84_P785047	FALSE		NM_129233	818250	AT2G36780	UDP-glucoronosyl/UDP-glucosyl transferase family protein	At.13721	tair|AT2G36780.1|tair|AT2G36760.1|tair|AT2G36750.1|tair|AT2G36770.1	chr2:15424803-15424744	UDP-glucoronosyl/UDP-glucosyl transferase family protein [AT2G36780.1]	GO:0005575(cellular_component)|GO:0008152(metabolic process)|GO:0008194(UDP-glycosyltransferase activity)|GO:0016757(transferase activity, transferring glycosyl groups)	AGCTTGGAGAATTAGCTCACAAAGCTGTGGAAAAAGGAGGCTCTTCTCATTCTAACATCA	-1.04017	9.63038	-6.48441	2.33104e-06	0.000422439	4.97963
19478	152	145	A_84_P18229	A_84_P18229	FALSE	NM_128315	NM_128315	817302	ATC	ATC (ARABIDOPSIS THALIANA CENTRORADIALIS); phosphatidylethanolamine binding	At.352	tair|AT2G27550.1|ref|NM_128315|ug|AY065211|ta|TA45882_3702	chr2:11781420-11781479	ATC (ARABIDOPSIS THALIANA CENTRORADIALIS); phosphatidylethanolamine binding [AT2G27550.1]	GO:0005575(cellular_component)|GO:0008150(biological_process)|GO:0008429(phosphatidylethanolamine binding)	TTGTGTATTTGTTGTTCAAGCAGACCCGTAGAGGAAGTGTGGTGTCTGTGCCATCTTACA	-1.03835	11.2399	-5.11507	5.01178e-05	0.00308085	2.00815
17548	163	96	A_84_P307510	A_84_P307510	FALSE	NM_116873	NM_116873	826317	ACS11	ACS11 (1-Amino-cyclopropane-1-carboxylate synthase 11); 1-aminocyclopropane-1-carboxylate synthase	At.4151	tair|AT4G08040.1|ref|NM_116873|ug|AF332405|tc|TC286082	chr4:4888853-4888912	ACS11 (1-Amino-cyclopropane-1-carboxylate synthase 11); 1-aminocyclopropane-1-carboxylate synthase [AT4G08040.1]	GO:0005575(cellular_component)|GO:0009693(ethylene biosynthetic process)|GO:0016847(1-aminocyclopropane-1-carboxylate synthase activity)	ACCATGTGGGATACAAGGAGAAGATCTCTTATCAACAAATGGGTCTCCAAGCTTTCCTCT	-1.03625	6.79238	-6.06824	5.78858e-06	0.000768245	4.10011
31215	83	131	A_84_P205268	A_84_P205268	FALSE	NM_112944	NM_112944	821598	AT3G20520	glycerophosphoryl diester phosphodiesterase family protein	At.23311	tair|AT3G20520.1|ref|NM_112944|ug|BT004193|ta|TA40575_3702	chr3:7165671-7165730	glycerophosphoryl diester phosphodiesterase family protein [AT3G20520.1]	GO:0006071(glycerol metabolic process)|GO:0008889(glycerophosphodiester phosphodiesterase activity)|GO:0031225(anchored to membrane)	GCAGAGGAAAAAGCAATAGAAGTTCCCTTTGCATTTATAGCCATGGCTATTCTTGTGTGC	-1.03518	7.27415	-3.57376	0.00186047	0.0317839	-1.47591
27320	106	101	A_84_P17343	A_84_P17343	FALSE	NM_130048	NM_130048	819093	ATERF13/EREBP	ATERF13/EREBP (ETHYLENE-RESPONSIVE ELEMENT BINDING FACTOR 13); DNA binding / transcription factor	At.29014	tair|AT2G44840.1|ref|NM_130048|ta|TA34854_3702|ta|DR750944	chr2:18503085-18503144	ATERF13/EREBP (ETHYLENE-RESPONSIVE ELEMENT BINDING FACTOR 13); DNA binding / transcription factor [AT2G44840.1]	GO:0003677(DNA binding)|GO:0003700(transcription factor activity)|GO:0005634(nucleus)|GO:0006355(regulation of transcription, DNA-dependent)|GO:0009873(ethylene mediated signaling pathway)	GAGTCTAGTTTGGTTGTACCGGAGTTGGATTTCACGGTGGATCAGTTTTACTTCGATGGT	-1.03446	8.59142	-4.77785	0.00010976	0.00503837	1.24858
15797	174	27	A_84_P16622	A_84_P16622	FALSE	NM_116777	NM_116777	825886	AT4G05380	AAA-type ATPase family protein	At.54165	tair|AT4G05380.1|ref|NM_116777|tc|NP190446	chr4:2737917-2737976	AAA-type ATPase family protein [AT4G05380.1]	GO:0005622(intracellular)|GO:0006810(transport)|GO:0016887(ATPase activity)	GGGTCTTGTTGAGTTTCTTGAATCCAAGAAGATGACCAAGGAGAGTGTTGATTCTGAAAT	-1.03188	6.66781	-6.60998	1.77931e-06	0.000357653	5.24038
28498	99	125	A_84_P20019	A_84_P20019	FALSE	NM_101659	NM_101659	838375	AT1G17960	threonyl-tRNA synthetase, putative / threonine--tRNA ligase, putative	At.41808	tair|AT1G17960.1|ref|NM_101659|ug|AK117218|ta|TA49925_3702	chr1:6181093-6181034	threonyl-tRNA synthetase, putative / threonine--tRNA ligase, putative [AT1G17960.1]	GO:0004829(threonine-tRNA ligase activity)|GO:0005737(cytoplasm)|GO:0006435(threonyl-tRNA aminoacylation)	ACCCTGAAGGCCGTAAAGACTTGCCAGAGATGAGCATCGAAAGTTTGCTTGATGAATTCA	-1.03049	8.7592	-5.07886	5.44964e-05	0.00320523	1.92696
39915	32	71	A_84_P858221	A_84_P858221	FALSE	NM_124574	NM_124574	835270	AT5G51950	glucose-methanol-choline (GMC) oxidoreductase family protein	At.19147	tair|AT5G51950.1|tair|AT5G51950.2|ref|NM_124574|ref|NM_001125945	chr5:21123379-21123320	glucose-methanol-choline (GMC) oxidoreductase family protein [AT5G51950.1]	GO:0012505(endomembrane system)|GO:0016832(aldehyde-lyase activity)	TATGGGCCAAAGGATTCTTCAAGAGAGGGAGATATACAACAAACCGGATAAAGAAGCGTG	-1.02803	6.14474	-4.62852	0.000155687	0.00634858	0.910232
21979	137	74	A_84_P850898	A_84_P850898	FALSE	NM_113135	NM_113135	821806	AOX1A	AOX1A (alternative oxidase 1A); alternative oxidase	At.23475	tair|AT3G22370.1|ref|NM_113135|ta|TA32058_3702|ta|BP668706	chr3:7908571-7908630	AOX1A (alternative oxidase 1A); alternative oxidase [AT3G22370.1]	GO:0005739(mitochondrion)|GO:0006118(electron transport)|GO:0009409(response to cold)|GO:0009536(plastid)|GO:0009916(alternative oxidase activity)|GO:0045333(cellular respiration)	TCTTTACTTTTCCTGTCAATGGGCTTTTGGGCTTATCTTTTGCTATTGTATGGCCTTGCT	-1.02732	12.8899	-6.5874	1.86755e-06	0.000366337	5.19367
44438	5	36	A_84_P813088	A_84_P813088	FALSE		NM_202387	843320	AT1G69840	band 7 family protein	At.28156	tair|AT1G69840.3|tair|AT1G69840.4|tair|AT1G69840.2|tair|AT1G69840.1	chr1:26298264-26298102	band 7 family protein [AT1G69840.3]	GO:0008150(biological_process)	GTTGAGACTGAGCTCGAAAAGGCTATGTCGCATTACGGATATGAGATTGTTCAGACACTG	-1.02475	10.1137	-5.67989	1.3785e-05	0.00134943	3.25959
22630	133	132	A_84_P20365	A_84_P20365	FALSE	NM_115784	NM_115784	825091	PRN	PRN (PIRIN); calmodulin binding	At.43720	tair|AT3G59220.1|ref|NM_115784|ug|BX824100|ta|TA51597_3702	chr3:21906418-21906477	PRN (PIRIN); calmodulin binding [AT3G59220.1]	GO:0005516(calmodulin binding)|GO:0005575(cellular_component)|GO:0009737(response to abscisic acid stimulus)|GO:0010244(response to low fluence blue light)	CGATATGGCTTTTGATGACTATCAGAATGCTAAGAACGGGTTTGAAATGGCCAAGTGTTA	-1.02291	11.6124	-3.83228	0.00101463	0.0214272	-0.896248
28427	99	98	A_84_P563378	A_84_P563378	FALSE	NM_112403	NM_112403	820774	AT3G15357	hypothetical protein	At.39059	tair|AT3G15357.1|ref|NM_112403|ta|TA44101_3702|tc|TC297033	chr3:5187639-5187698	unknown protein [AT3G15357.1]	GO:0008150(biological_process)|GO:0009507(chloroplast)	TTGCTTGAGATTAATGGCTTTAGACATAAACCTTCTTTGATGAAATGGTTCTAAAATGAC	-1.01641	11.7084	-4.21329	0.000413477	0.011781	-0.0332046
39914	32	73	A_84_P857796	A_84_P857796	FALSE	NM_124889	NM_124889	835598	AT5G55070	2-oxoacid dehydrogenase family protein	At.20476	tair|AT5G55070.1|ref|NM_124889|ta|TA31532_3702|tc|TC311220	chr5:22367920-22367978	2-oxoacid dehydrogenase family protein [AT5G55070.1]	GO:0005739(mitochondrion)|GO:0006979(response to oxidative stress)|GO:0008152(metabolic process)|GO:0008415(acyltransferase activity)	CCATTTCCATGGAGTTGCATTGTTCATTATGGGGTAGCTGAGGATGTATGGTTGTTTCTT	-1.0143	8.06421	-6.30186	3.46465e-06	0.00054346	4.59667
17680	163	1	A_84_P16609	A_84_P16609	FALSE	NM_116417	NM_116417	828228	AT4G01870	tolB protein-related	At.19803	tair|AT4G01870.1|ref|NM_116417|ug|AY091039|ta|TA32806_3702	chr4:808552-808493	tolB protein-related [AT4G01870.1]	GO:0003674(molecular_function)|GO:0005575(cellular_component)	AGTTGAATTTGAACGGTCAAGATGGTGACAAGCTTGAAGGTCAGTTTGAGGAGCCGTTGT	-1.01224	12.8406	-5.06334	5.649e-05	0.00325808	1.89213
31701	80	10	A_84_P17463	A_84_P17463	FALSE	NM_114294	NM_114294	823551	AT3G44260	CCR4-NOT transcription complex protein, putative	At.1713	tair|AT3G44260.1|ref|NM_114294|ta|TA32117_3702|ta|TA32116_3702	chr3:15963439-15963380	CCR4-NOT transcription complex protein, putative [AT3G44260.1]	GO:0004540(ribonuclease activity)|GO:0005634(nucleus)|GO:0009451(RNA modification)	TTTGGGGAGCGTGTGTATGATGTGAAGCATATGATGAAGTTTTGTGAAAGGAGATTGTTT	-1.01132	9.22813	-4.87334	8.78385e-05	0.00436758	1.46436
17042	166	88	A_84_P820417	A_84_P820417	FALSE	NM_117854	NM_117854	827463	ATERF6	ATERF6 (ETHYLENE RESPONSIVE ELEMENT BINDING FACTOR 6); DNA binding / transcription factor	At.24407	tair|AT4G17490.1|ref|NM_117854|ta|TA35634_3702|ta|TA35635_3702	chr4:9752998-9752939	ATERF6 (ETHYLENE RESPONSIVE ELEMENT BINDING FACTOR 6); DNA binding / transcription factor [AT4G17490.1]	GO:0003677(DNA binding)|GO:0003700(transcription factor activity)|GO:0005634(nucleus)|GO:0006355(regulation of transcription, DNA-dependent)|GO:0009873(ethylene mediated signaling pathway)	TGACCGTTGTTTGAATTCTATTTTTCTGTTTGGGTCAGCTTGTTGTATGCTGACGTGGAA	-1.0105	10.6585	-5.30488	3.23672e-05	0.00233615	2.43205
27521	105	39	A_84_P11955	A_84_P11955	FALSE	NM_118748	NM_118748	828721	CGA1	CGA1 (CYTOKININ-RESPONSIVE GATA FACTOR 1); transcription factor	At.32205	tair|AT4G26150.1|ref|NM_118748|ta|TA53080_3702|ta|AV440496	chr4:13254527-13254586	CGA1 (CYTOKININ-RESPONSIVE GATA FACTOR 1); transcription factor [AT4G26150.1]	GO:0003700(transcription factor activity)|GO:0005634(nucleus)|GO:0009735(response to cytokinin stimulus)	ATCATCTTCAGACAATATCTATTTCGATGATCTAGCATTACTGTTGAGCAAAAGTTCAGC	-1.00969	7.26944	-5.59266	1.67905e-05	0.00152841	3.0684
28793	97	46	A_84_P751683	A_84_P751683	FALSE			3766738	AT1G16550	pseudo		tair|AT1G16550.1	chr1:5668106-5668165	pseudogene, putative cell division cycle protein, blastp match of 53% identity and 2.4e-136 P-value to GP [AT1G16550.1]		AGCATTGGAAGGAAACCATAGGGTCATTCTTTTTGCCTTGCACTAAAACCTCTCTTACTT	-1.00855	10.1497	-6.78624	1.22208e-06	0.000283308	5.60267
8276	218	109	A_84_P17328	A_84_P17328	FALSE	NM_129492	NM_129492	818520	AT2G39350	ABC transporter family protein	At.70170	tair|AT2G39350.1|ref|NM_129492|ta|TA48003_3702|ta|AV547371	chr2:16437330-16437271	ABC transporter family protein [AT2G39350.1]	GO:0009624(response to nematode)|GO:0042626(ATPase activity, coupled to transmembrane movement of substances)	CACAGTTGCTTTTGGGTTCTTTTTTAGGATTTTGTTCTACTTCACTTTGTTACTAGGAAG	-1.00648	10.0911	-6.85858	1.04869e-06	0.000263656	5.75009
12396	194	29	A_84_P137619	A_84_P137619	FALSE	NM_124829	NM_124829	835537	PBP1	PBP1 (PINOID-BINDING PROTEIN 1); calcium ion binding	At.29493	tair|AT5G54490.1|ref|NM_124829|ug|CB254512|ta|TA42347_3702	chr5:22139043-22139102	PBP1 (PINOID-BINDING PROTEIN 1); calcium ion binding [AT5G54490.1]	GO:0005509(calcium ion binding)|GO:0005515(protein binding)|GO:0005575(cellular_component)|GO:0005829(cytosol)|GO:0006457(protein folding)|GO:0009733(response to auxin stimulus)	CGAGGAAGAGTTTTACCGGCATTGATAGAGAAACCTTCTTATGCGTTAGAGACTTTGACT	-1.00356	10.2059	-4.18361	0.000443437	0.01232	-0.100623
21071	143	19	A_84_P23147	A_84_P23147	FALSE	NM_114496	NM_114496	823773	AT3G46280	protein kinase-related	At.43242	tair|AT3G46280.1|ref|NM_114496|ta|TA39098_3702|tc|TC288940	chr3:17018178-17018119	protein kinase-related [AT3G46280.1]	GO:0003674(molecular_function)|GO:0008150(biological_process)|GO:0012505(endomembrane system)	TCTACCCCTAACCGGAGTACCAGTATACTTGGTTCTTTACTTCTCAGAGCCTCAAAGTCT	-1.00317	10.1023	-3.49129	0.00225527	0.0359284	-1.65919

## Sheet: pathways_up
source	term_name	term_id	adjusted_p_value	negative_log10_of_adjusted_p_value	term_size	query_size	intersection_size	effective_domain_size	intersections
GO:MF	sinapoylglucose-sinapoylglucose O-sinapoyltransferase activity	GO:0047158	0.0275234	1.5603	3	111	2	21313
GO:BP	response to auxin	GO:0009733	2.39662e-07	6.6204	415	117	16	23191
GO:BP	auxin-activated signaling pathway	GO:0009734	1.15122e-06	5.93884	224	117	12	23191
GO:BP	cellular response to auxin stimulus	GO:0071365	2.63448e-06	5.57931	241	117	12	23191
GO:BP	regulation of growth	GO:0040008	3.88053e-05	4.41111	372	117	13	23191
GO:BP	growth	GO:0040007	0.0102977	1.98726	709	117	14	23191
GO:CC	extracellular region	GO:0005576	0.000460678	3.3366	1923	106	26	20918
KEGG	Plant hormone signal transduction	KEGG:04075	0.0103934	1.98324	289	32	8	4970
WP	Photosynthetic Carbon Reduction	WP:WP1461	0.0360137	1.44353	1	5	1	569

## Sheet: pathways_down
source	term_name	term_id	adjusted_p_value	negative_log10_of_adjusted_p_value	term_size	query_size	intersection_size	effective_domain_size	intersections
GO:MF	NAD+ nucleosidase activity	GO:0003953	0.0400337	1.39757	127	242	8	21313
GO:MF	NAD(P)+ nucleosidase activity	GO:0050135	0.0400337	1.39757	127	242	8	21313
GO:MF	NAD+ nucleotidase, cyclic ADP-ribose generating	GO:0061809	0.0400337	1.39757	127	242	8	21313
GO:BP	response to stimulus	GO:0050896	3.25588e-22	21.4873	6465	258	151	23191
GO:BP	response to chemical	GO:0042221	1.31929e-20	19.8797	3153	258	99	23191
GO:BP	cellular response to hypoxia	GO:0071456	1.11352e-17	16.9533	239	258	28	23191
GO:BP	cellular response to decreased oxygen levels	GO:0036294	1.39892e-17	16.8542	241	258	28	23191
GO:BP	cellular response to oxygen levels	GO:0071453	1.39892e-17	16.8542	241	258	28	23191
GO:BP	response to stress	GO:0006950	1.5061e-17	16.8221	3906	258	106	23191
GO:BP	response to hypoxia	GO:0001666	1.84373e-16	15.7343	265	258	28	23191
GO:BP	response to decreased oxygen levels	GO:0036293	2.76007e-16	15.5591	269	258	28	23191
GO:BP	response to oxygen levels	GO:0070482	3.04969e-16	15.5157	270	258	28	23191
GO:BP	cellular response to chemical stimulus	GO:0070887	2.58759e-15	14.5871	1716	258	64	23191
GO:BP	response to abiotic stimulus	GO:0009628	7.69659e-14	13.1137	2214	258	71	23191
GO:BP	response to oxidative stress	GO:0006979	3.47096e-10	9.45955	465	258	28	23191
GO:BP	cellular response to stimulus	GO:0051716	4.20524e-10	9.37621	3313	258	82	23191
GO:BP	response to oxygen-containing compound	GO:1901700	1.0543e-09	8.97704	1691	258	54	23191
GO:BP	response to organic substance	GO:0010033	7.53276e-09	8.12305	2063	258	59	23191
GO:BP	cellular response to stress	GO:0033554	1.17315e-08	7.93065	1265	258	44	23191
GO:BP	anthocyanin-containing compound biosynthetic process	GO:0009718	5.41912e-08	7.26607	33	258	9	23191
GO:BP	anthocyanin-containing compound metabolic process	GO:0046283	1.06979e-07	6.9707	49	258	10	23191
GO:BP	response to organic cyclic compound	GO:0014070	3.70067e-07	6.43172	316	258	20	23191
GO:BP	flavonoid biosynthetic process	GO:0009813	1.24403e-06	5.90517	81	258	11	23191
GO:BP	response to external stimulus	GO:0009605	3.00025e-06	5.52284	1914	258	51	23191
GO:BP	response to external biotic stimulus	GO:0043207	3.29082e-06	5.4827	1457	258	43	23191
GO:BP	response to other organism	GO:0051707	3.29082e-06	5.4827	1457	258	43	23191
GO:BP	response to wounding	GO:0009611	3.36017e-06	5.47364	222	258	16	23191
GO:BP	pigment biosynthetic process	GO:0046148	3.95902e-06	5.40241	165	258	14	23191
GO:BP	biological process involved in interspecies interaction between organisms	GO:0044419	4.54502e-06	5.34246	1473	258	43	23191
GO:BP	response to hormone	GO:0009725	5.1696e-06	5.28654	1593	258	45	23191
GO:BP	response to salicylic acid	GO:0009751	5.39621e-06	5.26791	169	258	14	23191
GO:BP	response to biotic stimulus	GO:0009607	5.43752e-06	5.2646	1482	258	43	23191
GO:BP	response to endogenous stimulus	GO:0009719	9.25551e-06	5.0336	1624	258	45	23191
GO:BP	flavonoid metabolic process	GO:0009812	1.20657e-05	4.91845	100	258	11	23191
GO:BP	response to chitin	GO:0010200	3.83139e-05	4.41664	138	258	12	23191
GO:BP	pigment metabolic process	GO:0042440	4.88163e-05	4.31144	201	258	14	23191
GO:BP	cellular response to ethylene stimulus	GO:0071369	8.41746e-05	4.07482	210	258	14	23191
GO:BP	cellular response to organic substance	GO:0071310	0.00010127	3.99452	1182	258	35	23191
GO:BP	response to bacterium	GO:0009617	0.000123663	3.90776	534	258	22	23191
GO:BP	response to reactive oxygen species	GO:0000302	0.000138164	3.8596	155	258	12	23191
GO:BP	cellular response to hormone stimulus	GO:0032870	0.000208048	3.68184	999	258	31	23191
GO:BP	ethylene-activated signaling pathway	GO:0009873	0.00038255	3.41731	203	258	13	23191
GO:BP	cellular response to endogenous stimulus	GO:0071495	0.000409875	3.38735	1031	258	31	23191
GO:BP	response to ethylene	GO:0009723	0.000521579	3.28268	281	258	15	23191
GO:BP	secondary metabolic process	GO:0019748	0.000787253	3.10389	371	258	17	23191
GO:BP	response to inorganic substance	GO:0010035	0.000933487	3.02989	962	258	29	23191
GO:BP	response to lipid	GO:0033993	0.001014	2.99396	966	258	29	23191
GO:BP	phosphorelay signal transduction system	GO:0000160	0.00111554	2.95252	260	258	14	23191
GO:BP	response to jasmonic acid	GO:0009753	0.001696	2.77057	196	258	12	23191
GO:BP	response to nitrogen compound	GO:1901698	0.00191841	2.71706	312	258	15	23191
GO:BP	hormone-mediated signaling pathway	GO:0009755	0.00197178	2.70514	944	258	28	23191
GO:BP	response to fatty acid	GO:0070542	0.00209286	2.67926	200	258	12	23191
GO:BP	defense response to bacterium	GO:0042742	0.00321258	2.49315	457	258	18	23191
GO:BP	cell communication	GO:0007154	0.00352948	2.45229	2336	258	50	23191
GO:BP	signaling	GO:0023052	0.0049698	2.30366	2033	258	45	23191
GO:BP	response to organonitrogen compound	GO:0010243	0.00620338	2.20737	261	258	13	23191
GO:BP	signal transduction	GO:0007165	0.00667925	2.17527	1991	258	44	23191
GO:BP	defense response to other organism	GO:0098542	0.00817632	2.08744	1193	258	31	23191
GO:BP	immune response	GO:0006955	0.00947365	2.02348	1202	258	31	23191
GO:BP	immune system process	GO:0002376	0.0101086	1.99531	1206	258	31	23191
GO:BP	defense response to insect	GO:0002213	0.0122247	1.91276	29	258	5	23191
GO:BP	indole glucosinolate metabolic process	GO:0042343	0.0191532	1.71776	16	258	4	23191
GO:BP	positive regulation of organ growth	GO:0046622	0.0207456	1.68307	6	258	3	23191
GO:BP	indole glucosinolate biosynthetic process	GO:0009759	0.0207456	1.68307	6	258	3	23191
GO:BP	defense response	GO:0006952	0.0234714	1.62946	1700	258	38	23191
GO:BP	sulfur compound metabolic process	GO:0006790	0.0269328	1.56972	437	258	16	23191
GO:CC	external encapsulating structure	GO:0030312	0.00242514	2.61526	813	219	23	20918
GO:CC	cell wall	GO:0005618	0.00502942	2.29848	793	219	22	20918
KEGG	Anthocyanin biosynthesis	KEGG:00942	0.00497324	2.30336	2	61	2	4970
KEGG	Flavonoid biosynthesis	KEGG:00941	0.00719105	2.14321	25	61	4	4970
KEGG	Phenylpropanoid biosynthesis	KEGG:00940	0.0418499	1.37831	176	61	8	4970
WP	Glucosinolate biosynthesis (from aromatic amino acid)	WP:WP4598	0.0498814	1.30206	11	10	2	569

## Sheet: KOC_COC
ID	COL	ROW	NAME	SPOT_ID	CONTROL_TYPE	GB_ACC...7	GB_ACC...8	LOCUSLINK_ID	GENE_SYMBOL	GENE_NAME	UNIGENE_ID	ACCESSION_STRING	CHROMOSOMAL_LOCATION	DESCRIPTION	GO_ID	SEQUENCE	logFC	AveExpr	t	P.Value	adj.P.Val	B
21943	137	146	A_84_P860551	A_84_P860551	FALSE			NA				ta|CD530924|tc|TC312856	unmapped	Q9C5Z6_ARATH (Q9C5Z6) RPW8.2, complete [TC312856]		GTTCAGGAAAAACAAACCGTGCGATCCGATTTACGTTCTGCAGTGATGATTCTTGATGTC	-5.70881	8.53143	-17.0566	1.58966e-13	9.45873e-10	19.8408
35858	56	25	A_84_P786320	A_84_P786320	FALSE			3771313	AT5G35935	pseudo	At.25345	tair|AT5G35935.1|ug|BX832035|ta|TA46605_3702|tc|TC301456	unmapped	transposable element gene [AT5G35935.1]		ACCTTTGCTATCTTCTTGAAGCTTTGCATCTTGGAAAACTCATGGAACCTCTACCCTTAT	4.97349	7.42836	35.6443	8.03148e-20	1.43366e-15	28.9792
6540	228	12	A_84_P848499	A_84_P848499	FALSE			3771313	AT5G35935	pseudo	At.25345	tair|AT5G35935.1|ug|BX832035|ta|TA46605_3702|tc|TC301456	unmapped	transposable element gene [AT5G35935.1]		GAAGGCTCCAACAGATCTTCCAACCTTTGCTATCTTCTTGAAGCTTTGCATCTTGGAAAA	4.47312	7.32219	24.8591	1.04811e-16	9.35462e-13	25.0883
25830	115	21	A_84_P836925	A_84_P836925	FALSE			3771313	AT5G35935	pseudo	At.25345	tair|AT5G35935.1|ug|BX832035|ta|TA52691_3702|ta|TA46605_3702	unmapped	transposable element gene [AT5G35935.1]		AGTCATCTATGGCCCATTTCCAGGTCTGATTTTTCTGTCTTTAAGCCTAATCGCTCTCTG	3.67792	6.84779	33.7178	2.4441e-19	2.90856e-15	28.4617
25409	117	14	A_84_P11480	A_84_P11480	FALSE	NM_104226	NM_104226	841783	AT1G53480	hypothetical protein	At.43960	tair|AT1G53480.1|ref|NM_104226|ug|AF483188|ta|TA38880_3702	chr1:19967222-19967163	similar to unknown protein [Arabidopsis thaliana] (TAIR:AT5G03090.1) [AT1G53480.1]	GO:0003674(molecular_function)|GO:0005575(cellular_component)|GO:0008150(biological_process)	AAAGCTCTCCAATAAAGCCTCGACTTCAAGAAATTTTTGTCTCAGCCCGGTTGATCCGGT	-5.12391	9.84337	-10.4804	1.18549e-09	1.92378e-06	12.1551
123	266	95	A_84_P826646	A_84_P826646	FALSE			NA				ta|TA42621_3702	chr3:001047416-001047466			TTTGGTCTTCTTCTGTACCGAATATTTGCCCACTTGGGCTTTATAAAACATATTGGGCAT	-4.5958	9.34452	-14.5695	3.11399e-12	1.38966e-08	17.4051
15457	176	27	A_84_P862376	A_84_P862376	FALSE	NM_115014	NM_115014	824318	FER	FER (FERONIA); kinase/ protein kinase	At.656	tair|AT3G51550.1|ref|NM_115014|ta|TA25955_3702|ta|TA25935_3702	chr3:19131534-19131475	FER (FERONIA); kinase/ protein kinase [AT3G51550.1]	GO:0004672(protein kinase activity)|GO:0005886(plasma membrane)|GO:0010483(pollen tube reception)|GO:0016301(kinase activity)|GO:0043680(filiform apparatus)|GO:0046777(protein amino acid autophosphorylation)	ACAGAGGGAGGATTCGGTCTCTCTCTTCTTCTTCTTCTTCTTTTCATATCTGCAGCAACT	-4.49207	10.5177	-9.39459	7.62332e-09	7.56001e-06	10.4309
12387	194	47	A_84_P703123	A_84_P703123	FALSE	NR_022889	NR_022889	5008104	AT3G62895	misc_RNA		tair|AT3G62895.1|ref|NR_022889|tc|TC306371	chr3:23259400-23259341	other RNA [AT3G62895.1]		CTTTTTTGTAGATAAGAAAGTAAAAGTTACAAATAGAGTTTTGCCGTCTTGCTTTGCCGG	-3.62923	8.63426	-36.5595	4.83044e-20	1.43366e-15	29.2052
30434	87	164	A_84_P766447	A_84_P766447	FALSE	NM_120328	NM_120328	831020	HSC70-1	HSC70-1 (heat shock cognate 70 kDa protein 1); ATP binding	At.23663	tair|AT5G02500.1|tair|AT5G02500.2|ref|NM_120328|ref|NM_001125684	chr5:553834-553775	HSC70-1 (heat shock cognate 70 kDa protein 1); ATP binding [AT5G02500.1]	GO:0005524(ATP binding)|GO:0005829(cytosol)|GO:0006457(protein folding)|GO:0009408(response to heat)|GO:0009409(response to cold)|GO:0009615(response to virus)	GGTGTTTGTTCCCTTCCAATCTCGTAGGTGAAACATGACTTGTTGTTTGAAATGGGAAGT	-3.34158	12.5213	-15.0769	1.64167e-12	8.37276e-09	17.9418
17414	164	24	A_84_P761835	A_84_P761835	FALSE	NR_022876	NR_022876	5008099	AT3G60952	misc_RNA	At.70708	tair|AT3G60952.1|ref|NR_022876|ug|DQ108832|tc|TC301633	chr3:22602070-22602129	other RNA [AT3G60952.1]		TCCGCGTTTTCCCAAATGATCGAGTCTCTTTCTATAGCCCAATTGTTCACAAGAATCTGA	-3.32363	6.3354	-10.1137	2.1889e-09	2.71124e-06	11.5904
36229	53	134	A_84_P581304	A_84_P581304	FALSE	NM_116155	NM_116155	825465	AT3G62900	zinc ion binding	At.49402	tair|AT3G62900.1|ref|NM_116155|tc|TC306810	chr3:23260320-23260261	zinc ion binding [AT3G62900.1]	GO:0005575(cellular_component)|GO:0008150(biological_process)|GO:0008270(zinc ion binding)	AGGAAATCACGTGTGGCATTAACAGCTTGTATTGAAAACTCAGGGGAGGCCCAACAACAA	-3.31979	9.68512	-18.6404	2.89491e-14	2.06703e-10	21.1631
2841	250	99	A_84_P16901	A_84_P16901	FALSE	NM_124785	NM_124785	835489	UF3GT	UF3GT (UDP-GLUCOSE:FLAVONOID 3-O-GLUCOSYLTRANSFERASE); transferase, transferring glycosyl groups	At.49795	tair|AT5G54060.1|ref|NM_124785|ta|TA47996_3702|tc|TC299214	chr5:21954254-21954195	UF3GT (UDP-GLUCOSE:FLAVONOID 3-O-GLUCOSYLTRANSFERASE); transferase, transferring glycosyl groups [AT5G54060.1]	GO:0005575(cellular_component)|GO:0006499(N-terminal protein myristoylation)|GO:0016757(transferase activity, transferring glycosyl groups)	TAGTGAGATCGGTGAGAAAGTGAGGAAGAATCATGACAAGTGGAGATGTGTTTTGACTGA	-3.01739	8.42131	-7.84937	1.38434e-07	6.67868e-05	7.69176
11853	197	95	A_84_P12212	A_84_P12212	FALSE	NM_104484	NM_104484	842057	AT1G56060	hypothetical protein	At.42847	tair|AT1G56060.1|ref|NM_104484|ug|BT010775|ta|TA46407_3702	chr1:20970541-20970402	similar to unknown protein [Arabidopsis thaliana] (TAIR:AT2G32190.1); similar to unnamed protein product [Vitis vinifera] (GB:CAO68639.1); contains domain PD188784 (PD188784) [AT1G56060.1]	GO:0003674(molecular_function)|GO:0005575(cellular_component)|GO:0008150(biological_process)	TTTTTACGTGGATGTTTGGCTGCAATGTGCTGCTGCTGCGTTTTGGATTGTGTCTTCTAG	-2.66718	8.84135	-5.50821	2.03392e-05	0.00172477	2.88252
35062	60	88	A_84_P23284	A_84_P23284	FALSE	NM_118288	NM_118288	828255	AT4G21680	proton-dependent oligopeptide transport (POT) family protein	At.2700	tair|AT4G21680.1|ref|NM_118288|ta|TA45031_3702|tc|TC283380	chr4:11517634-11517575	proton-dependent oligopeptide transport (POT) family protein [AT4G21680.1]	GO:0005215(transporter activity)|GO:0006857(oligopeptide transport)|GO:0016020(membrane)	ACTTGATTTGTGCCAAATGGTACAAGTATATTAAATCTGAAGCAAGTTTCTCTGAGTCCG	-2.64953	10.2685	-5.95436	7.45217e-06	0.000930244	3.85552
32177	77	78	A_84_P13393	A_84_P13393	FALSE	NM_105280	NM_105280	842923	AT1G66090	disease resistance protein (TIR-NBS class), putative	At.17581	tair|AT1G66090.1|ref|NM_105280|ta|TA38665_3702|ta|BX834564	chr1:24608173-24608232	disease resistance protein (TIR-NBS class), putative [AT1G66090.1]	GO:0000166(nucleotide binding)|GO:0004888(transmembrane receptor activity)|GO:0005524(ATP binding)|GO:0006952(defense response)|GO:0009507(chloroplast)|GO:0017111(nucleoside-triphosphatase activity)|GO:0031224(intrinsic to membrane)	GGGAAGGAGTTATGGCAGAGTGCAGAGTTTGTGTAATCTAGTGTCTCTGGCTGATTTTGT	-2.64906	9.41997	-7.44107	3.13833e-07	0.000108778	6.90921
10064	207	104	A_84_P785492	A_84_P785492	FALSE	NM_122030	NM_122030	832145	ATBCB	ATBCB (ARABIDOPSIS BLUE-COPPER-BINDING PROTEIN); copper ion binding	At.20630	tair|AT5G20230.1|ref|NM_122030|ug|BX830782|ta|TA31208_3702	chr5:6827349-6827408	ATBCB (ARABIDOPSIS BLUE-COPPER-BINDING PROTEIN); copper ion binding [AT5G20230.1]	GO:0005507(copper ion binding)|GO:0006118(electron transport)|GO:0006979(response to oxidative stress)|GO:0009611(response to wounding)|GO:0009646(response to absence of light)|GO:0015690(aluminum ion transport)|GO:0031225(anchored to membrane)	CCTCATTAGGTGGTGCTAGTTTTCTGGTGGATTTTGTTTCTGCTGTTGTTGCTCTCTTTT	-2.61858	12.3771	-5.61913	1.58137e-05	0.0014857	3.1265
25148	119	25	A_84_P19923	A_84_P19923	FALSE	NM_100448	NM_100448	837075	AT1G05680	UDP-glucoronosyl/UDP-glucosyl transferase family protein	At.42381	tair|AT1G05680.1|ref|NM_100448|ta|TA42893_3702|ta|BP613494	chr1:1703289-1703230	UDP-glucoronosyl/UDP-glucosyl transferase family protein [AT1G05680.1]	GO:0005575(cellular_component)|GO:0008152(metabolic process)|GO:0008194(UDP-glycosyltransferase activity)|GO:0016757(transferase activity, transferring glycosyl groups)|GO:0016758(transferase activity, transferring hexosyl groups)	ATGCTGAGAAATGGAAAGTGTTGGCTCAAGAGGCAGTTTCTGAAGGAGGTAGCTCTGATA	-2.61814	10.4026	-7.56101	2.46192e-07	9.25188e-05	7.14166
5700	233	161	A_84_P761753	A_84_P761753	FALSE	NR_022786	NR_022786	5008039	AT3G27884	misc_RNA	At.64558	tair|AT3G27884.1|ref|NR_022786|ug|DQ108669|ta|TA44860_3702	chr3:10347604-10347545	other RNA [AT3G27884.1]		GTACAAGACTAAACGTTCCTTCGCGGTCTCTGGTTAATCAAGTTGCCGGATGAAAAAATG	-2.58883	9.10019	-7.05362	6.96649e-07	0.000198969	6.14374
30090	90	1	A_84_P245795	A_84_P245795	FALSE	NM_123423	NM_123423	834057	AT5G40590	DC1 domain-containing protein	At.30279	tair|AT5G40590.1|ref|NM_123423|ta|TA48596_3702|tc|TC294127	chr5:16268915-16268856	DC1 domain-containing protein [AT5G40590.1]	GO:0005575(cellular_component)	GCAGATTGAGATGCATTTGGCGATGCAAAGTGCTTTGATTTCGAAAAAGGCGAATAAGGC	-2.58849	9.72179	-9.89742	3.16527e-09	3.55264e-06	11.2491
6978	225	156	A_84_P15944	A_84_P15944	FALSE	NM_124457	NM_124457	835151	AT5G50790	nodulin MtN3 family protein	At.7905	tair|AT5G50790.1|ref|NM_124457|ta|TA44388_3702|ta|CNS0A18V	chr5:20673821-20673762	nodulin MtN3 family protein [AT5G50790.1]	GO:0008150(biological_process)|GO:0016020(membrane)	AACTCACAGATGAGAACTTTGGTGCCACAAGACAGTGCCGATATGGAAGCAACCATTGAT	-2.57089	8.20587	-8.32503	5.487e-08	3.56166e-05	8.57213
11453	199	46	A_84_P12620	A_84_P12620	FALSE	NM_126351	NM_126351	814828	RNS1	RNS1 (RIBONUCLEASE 1); endoribonuclease	At.10792	tair|AT2G02990.1|ref|NM_126351|ta|TA35660_3702|ta|CNS0A866	chr2:874594-874653	RNS1 (RIBONUCLEASE 1); endoribonuclease [AT2G02990.1]	GO:0004521(endoribonuclease activity)|GO:0004540(ribonuclease activity)|GO:0005576(extracellular region)|GO:0007568(aging)|GO:0009611(response to wounding)|GO:0009718(anthocyanin biosynthetic process)|GO:0009867(jasmonic acid mediated signaling pathway)|GO:0016036(cellular response to phosphate starvation)	TTCCGGTTTAATCGAATGTCCGGTTTTCCCACATGGGAAATGTGGAGCTGAGATCGAATT	-2.55575	10.4575	-4.32474	0.000317973	0.00997737	0.220113
23150	130	112	A_84_P814850	A_84_P814850	FALSE	NM_122030	NM_122030	832145	ATBCB	ATBCB (ARABIDOPSIS BLUE-COPPER-BINDING PROTEIN); copper ion binding	At.20630	tair|AT5G20230.1|ref|NM_122030|ug|BX830782|ta|TA31209_3702	chr5:6827127-6827186	ATBCB (ARABIDOPSIS BLUE-COPPER-BINDING PROTEIN); copper ion binding [AT5G20230.1]	GO:0005507(copper ion binding)|GO:0006118(electron transport)|GO:0006979(response to oxidative stress)|GO:0009611(response to wounding)|GO:0009646(response to absence of light)|GO:0015690(aluminum ion transport)|GO:0031225(anchored to membrane)	AATACTTTATCTGCACCGTCGGTGACCATTGTCGTTTTGGTCAAAAACTTTCCATCACTG	-2.55302	11.6911	-5.43385	2.40946e-05	0.00192439	2.71824
32280	77	41	A_84_P231939	A_84_P231939	FALSE	NM_104862	NM_104862	842477	GPT2	GPT2 (glucose-6-phosphate/phosphate translocator 2); antiporter/ glucose-6-phosphate transmembrane transporter	At.10733	tair|AT1G61800.1|ref|NM_104862|ta|TA43227_3702|tc|TC287297	chr1:22830241-22830300	GPT2 (glucose-6-phosphate/phosphate translocator 2); antiporter/ glucose-6-phosphate transmembrane transporter [AT1G61800.1]	GO:0009507(chloroplast)|GO:0015152(glucose-6-phosphate transmembrane transporter activity)|GO:0015297(antiporter activity)|GO:0015712(hexose phosphate transport)|GO:0016020(membrane)|GO:0016021(integral to membrane)	CCCCGGTCCATGGATATGAAGAAACTGGAGCTTGAAGTTGATAGAGTGTTTGCTTTTACT	-2.52103	13.7662	-8.13775	7.87082e-08	4.46026e-05	8.22951
14330	182	72	A_84_P230529	A_84_P230529	FALSE	NM_001036644	NM_001036644	828759	AT4G26530	fructose-bisphosphate aldolase, putative	At.57980	tair|AT4G26530.1|tair|AT4G26530.2|ref|NM_001036644|ref|NM_118786	chr4:13392908-13392967	fructose-bisphosphate aldolase, putative [AT4G26530.1]	GO:0004332(fructose-bisphosphate aldolase activity)|GO:0005575(cellular_component)|GO:0006096(glycolysis)	CTCTGAGAGCTTGTATGAGGAAGGATACAAGTATTAGGAGCGTTTAAATACGGGTGTCGC	2.94661	10.7751	4.86209	9.0171e-05	0.0044649	1.43897
30929	85	23	A_84_P12241	A_84_P12241	FALSE	NM_122030	NM_122030	832145	ATBCB	ATBCB (ARABIDOPSIS BLUE-COPPER-BINDING PROTEIN); copper ion binding	At.20630	tair|AT5G20230.1|ref|NM_122030|ug|BX830782|ta|TA31208_3702	chr5:6827338-6827397	ATBCB (ARABIDOPSIS BLUE-COPPER-BINDING PROTEIN); copper ion binding [AT5G20230.1]	GO:0005507(copper ion binding)|GO:0006118(electron transport)|GO:0006979(response to oxidative stress)|GO:0009611(response to wounding)|GO:0009646(response to absence of light)|GO:0015690(aluminum ion transport)|GO:0031225(anchored to membrane)	AAATGCCGCTTCCTCATTAGGTGGTGCTACTTTTCTGGTCGCTTTTGTTTCTGCTGTTGT	-2.52064	13.4193	-5.68907	1.35024e-05	0.00134651	3.27966
6804	226	164	A_84_P197194	A_84_P197194	FALSE	NM_118416	NM_118416	828386	AT4G22870	leucoanthocyanidin dioxygenase, putative / anthocyanidin synthase, putative	At.66603	tair|AT4G22870.1|ref|NM_118416	chr4:12002049-12001990	leucoanthocyanidin dioxygenase, putative / anthocyanidin synthase, putative [AT4G22870.1]	GO:0005575(cellular_component)	AGCCACCAAAGGATAAGATTGTTCTTAAGCCGTTGCCTGATATGGTGAGTGTTGAGTCTC	-2.45607	9.65735	-5.08061	5.42761e-05	0.00319754	1.93088
29849	91	143	A_84_P827147	A_84_P827147	FALSE	NM_104862	NM_104862	842477	GPT2	GPT2 (glucose-6-phosphate/phosphate translocator 2); antiporter/ glucose-6-phosphate transmembrane transporter	At.10733	tair|AT1G61800.1|ref|NM_104862|ta|TA43227_3702|tc|TC309257	chr1:22829888-22829947	GPT2 (glucose-6-phosphate/phosphate translocator 2); antiporter/ glucose-6-phosphate transmembrane transporter [AT1G61800.1]	GO:0009507(chloroplast)|GO:0015152(glucose-6-phosphate transmembrane transporter activity)|GO:0015297(antiporter activity)|GO:0015712(hexose phosphate transport)|GO:0016020(membrane)|GO:0016021(integral to membrane)	ATTTCCGTTATTGTTGCATCGATCATCATTTTCCATACCCCGATTCAACCGGTTAATGCC	-2.43366	12.3187	-7.74623	1.69869e-07	7.39573e-05	7.49643
41199	24	54	A_84_P13709	A_84_P13709	FALSE	NM_114937	NM_114937	824241	AT3G50770	calmodulin-related protein, putative	At.35457	tair|AT3G50770.1|ref|NM_114937|ug|L12115|ta|TA44995_3702	chr3:18885484-18885543	calmodulin-related protein, putative [AT3G50770.1]	GO:0005509(calcium ion binding)|GO:0008150(biological_process)|GO:0009507(chloroplast)	TCAAGAACGTACGGAGAGTGTGAAGCCATGATAAAGTTTTACGATATAGATGGTAATGGA	-2.42902	10.2261	-6.22562	4.0934e-06	0.000596484	4.4354
27771	103	50	A_84_P769609	A_84_P769609	FALSE	NR_023249	NR_023249	6241185	AT5G53048	misc_RNA		tair|AT5G53048.1|ref|NR_023249	chr5:21528920-21528979	other RNA [AT5G53048.1]		AATCCAGCCGAGCGGATTAGTTCAATCTCTACTTTTGTGATTTTGTGTAACCAACAAGCG	2.93917	8.66653	4.54932	0.000187483	0.00719713	0.730475
15026	178	40	A_84_P814856	A_84_P814856	FALSE	NM_122030	NM_122030	832145	ATBCB	ATBCB (ARABIDOPSIS BLUE-COPPER-BINDING PROTEIN); copper ion binding	At.20630	tair|AT5G20230.1|ref|NM_122030|ug|BX830782|ta|TA31210_3702	chr5:6827079-6827138	ATBCB (ARABIDOPSIS BLUE-COPPER-BINDING PROTEIN); copper ion binding [AT5G20230.1]	GO:0005507(copper ion binding)|GO:0006118(electron transport)|GO:0006979(response to oxidative stress)|GO:0009611(response to wounding)|GO:0009646(response to absence of light)|GO:0015690(aluminum ion transport)|GO:0031225(anchored to membrane)	ACATGACCGTTCCTCCGGTCAAAATTATGCTAAACACCACTGGACCACAATACTTTATCT	-2.40063	11.0945	-5.11978	4.95747e-05	0.00308085	2.01871
26297	112	107	A_84_P12885	A_84_P12885	FALSE	NM_118417	NM_118417	828387	LDOX	LDOX (TANNIN DEFICIENT SEED 4)	At.2369	tair|AT4G22880.1|tair|AT4G22880.2|ref|NM_118417|ref|NM_001036623	chr4:12005313-12005254	LDOX (TANNIN DEFICIENT SEED 4) [AT4G22880.1]	GO:0005575(cellular_component)|GO:0007033(vacuole organization and biogenesis)|GO:0009611(response to wounding)|GO:0009718(anthocyanin biosynthetic process)|GO:0009753(response to jasmonic acid stimulus)|GO:0010023(proanthocyanidin biosynthetic process)|GO:0050589(leucocyanidin oxygenase activity)	TAGCACTCGGTGTGGAAGCTCACACCGATGTAAGCGCTTTAACTTTCATTCTACACAACA	-2.39537	8.25556	-5.27143	3.49514e-05	0.0024563	2.35758
14558	181	125	A_84_P860044	A_84_P860044	FALSE			NA			At.38005	ta|BP603152|tc|TC312541	chr3:007652752-007652698	ACEA_ARATH (P28297) Isocitrate lyase (Isocitrase) (Isocitratase) (ICL) , partial (13%) [TC312541]		CTTCGTAGGAAAGCTTGGAAACCACACTATCGTTCAATATATATCTTTCCACACCCCGGG	-2.38248	13.2848	-5.26594	3.53956e-05	0.00247292	2.34533
43749	9	54	A_84_P13969	A_84_P13969	FALSE	NM_121728	NM_121728	831586	ATGSTF12	ATGSTF12 (GLUTATHIONE S-TRANSFERASE 26); glutathione transferase	At.24835	tair|AT5G17220.1|ref|NM_121728|ta|TA49179_3702|tc|TC295445	chr5:5659158-5659217	ATGSTF12 (GLUTATHIONE S-TRANSFERASE 26); glutathione transferase [AT5G17220.1]	GO:0004364(glutathione transferase activity)|GO:0005737(cytoplasm)|GO:0009407(toxin catabolic process)	AAGAATTCACTATGGCTGATTTGACGCACATGCCGGCGATGGGGTACTTGATGAGTATAA	-2.37717	10.3049	-5.41652	2.50669e-05	0.00198429	2.67988
18048	160	116	A_84_P150878	A_84_P150878	FALSE	NM_105644	NM_105644	843312	AT1G69760	hypothetical protein	At.46680	tair|AT1G69760.1|ref|NM_105644|ta|TA38686_3702|ta|AU228372	chr1:26243792-26243733	similar to unknown protein [Arabidopsis thaliana] (TAIR:AT1G26920.1); similar to hypothetical protein [Ricinus communis] (GB:CAH56540.1) [AT1G69760.1]	GO:0003674(molecular_function)|GO:0005575(cellular_component)|GO:0008150(biological_process)	TATTACACGTTGCTACAATCAGAACTGTTCATGTAGAGAAGGGTAAAATAGGAAAACAAG	-0.98501	12.1008	-9.74333	4.13044e-09	4.33709e-06	11.0021
7054	225	4	A_84_P577078	A_84_P577078	FALSE	NM_122939	NM_122939	833512	AT5G35480	hypothetical protein	At.30595	tair|AT5G35480.1|ref|NM_122939|ug|AK221535|ta|TA47821_3702	chr5:13706565-13706506	unknown protein [AT5G35480.1]	GO:0003674(molecular_function)|GO:0005575(cellular_component)|GO:0008150(biological_process)	AGCTGCATCACCCAAGTGGAGAATATGCATCCATGTAATTTTATTATCATTGTGTTGCTT	-2.35956	11.0764	-13.3535	1.5628e-11	6.19928e-08	16.0252
4791	238	110	A_84_P857505	A_84_P857505	FALSE	NM_122030	NM_122030	832145	ATBCB	ATBCB (ARABIDOPSIS BLUE-COPPER-BINDING PROTEIN); copper ion binding	At.20630	tair|AT5G20230.1|ref|NM_122030|ta|TA31209_3702|ta|TA31208_3702	chr5:6826751-6827002	ATBCB (ARABIDOPSIS BLUE-COPPER-BINDING PROTEIN); copper ion binding [AT5G20230.1]	GO:0005507(copper ion binding)|GO:0006118(electron transport)|GO:0006979(response to oxidative stress)|GO:0009611(response to wounding)|GO:0009646(response to absence of light)|GO:0015690(aluminum ion transport)|GO:0031225(anchored to membrane)	TATACTAATTGGGCTACCGGTAAAACTTTCCGTGTAGGCGACGAGCTCGAATTTGATTTC	-2.34884	10.6925	-4.90542	8.15134e-05	0.00416698	1.53676
17884	161	104	A_84_P14722	A_84_P14722	FALSE	NM_116504	NM_116504	828201	SULTR3;2	SULTR3;2 (SULFATE TRANSPORTER 3;2); sulfate transmembrane transporter	At.393	tair|AT4G02700.1|ref|NM_116504|ta|TA46106_3702|tc|TC282483	chr4:1193188-1193247	SULTR3;2 (SULFATE TRANSPORTER 3;2); sulfate transmembrane transporter [AT4G02700.1]	GO:0006810(transport)|GO:0008272(sulfate transport)|GO:0015116(sulfate transmembrane transporter activity)|GO:0016020(membrane)|GO:0016021(integral to membrane)	CTAAGCAAGTCCACCTTCATTGAGAGCATTGGTAAAGAACGGATTTATCTCACGGTGGCA	-2.33587	10.359	-11.3993	2.71917e-10	6.93408e-07	13.4958
35795	56	151	A_84_P15517	A_84_P15517	FALSE	NM_113067	NM_113067	821726	AT3G21720	isocitrate lyase, putative	At.38005	tair|AT3G21720.1|ref|NM_113067|ta|TA28991_3702|ta|TA28987_3702	chr3:7653308-7653249	isocitrate lyase, putative [AT3G21720.1]	GO:0004451(isocitrate lyase activity)|GO:0005575(cellular_component)|GO:0008152(metabolic process)	TCCGGTGCTAATTACTATGATCGTTATCTTAAGACCGTCCAAGGTGGAATCTCCTCCACT	-2.31504	12.8537	-4.71733	0.000126445	0.00549174	1.11157
39408	35	65	A_84_P826986	A_84_P826986	FALSE	NM_179095	NM_179095	828413	CRK6	CRK6 (CYSTEINE-RICH RLK 6)	At.21993	tair|AT4G23140.2|tair|AT4G23140.1|ref|NM_179095|ref|NM_118443	chr4:12123989-12124048	CRK6 (CYSTEINE-RICH RLK 6) [AT4G23140.2]	GO:0006468(protein amino acid phosphorylation)|GO:0012505(endomembrane system)|GO:0016301(kinase activity)	ACCAAGTCTTTTCCAGCGTCTATTGATGATGAATCGATCACAGATTTATATCCGCGCTAA	-2.27437	9.12593	-4.89657	8.32118e-05	0.00421981	1.51678
30985	84	82	A_84_P769609	A_84_P769609	FALSE	NR_023249	NR_023249	6241185	AT5G53048	misc_RNA		tair|AT5G53048.1|ref|NR_023249	chr5:21528920-21528979	other RNA [AT5G53048.1]		AATCCAGCCGAGCGGATTAGTTCAATCTCTACTTTTGTGATTTTGTGTAACCAACAAGCG	2.91544	8.71412	4.54986	0.000187245	0.00719713	0.731704
24725	121	22	A_84_P769609	A_84_P769609	FALSE	NR_023249	NR_023249	6241185	AT5G53048	misc_RNA		tair|AT5G53048.1|ref|NR_023249	chr5:21528920-21528979	other RNA [AT5G53048.1]		AATCCAGCCGAGCGGATTAGTTCAATCTCTACTTTTGTGATTTTGTGTAACCAACAAGCG	2.82505	8.62262	4.23352	0.000394222	0.0114331	0.0127686
28473	99	6	A_84_P188254	A_84_P188254	FALSE	NM_179095	NM_179095	828413	CRK6	CRK6 (CYSTEINE-RICH RLK 6)	At.21993	tair|AT4G23140.1|tair|AT4G23140.2|ref|NM_179095|ref|NM_118443	chr4:12124068-12124127	CRK6 (CYSTEINE-RICH RLK 6); kinase [AT4G23140.1]	GO:0006468(protein amino acid phosphorylation)|GO:0012505(endomembrane system)|GO:0016301(kinase activity)	GCTTGTAATCAAGCTTACGCAAATGTTTACATATTTGTAGAATTGTGGATGTGATCAACC	-2.26939	8.5348	-5.31139	3.18877e-05	0.00231387	2.44653
19885	150	11	A_84_P596827	A_84_P596827	FALSE	NM_127323	NM_127323	816276	AT2G17690	F-box family protein	At.52785	tair|AT2G17690.1|ref|NM_127323	chr2:7691030-7691089	F-box family protein [AT2G17690.1]	GO:0005575(cellular_component)	CCTGCCAAATTCTATTTACTTCACCGACAAAAAGGAAGAAGAGGTTAAGGTGTTCAAGCT	-2.25241	7.31384	-10.3837	1.39137e-09	1.98693e-06	12.008
29373	94	75	A_84_P17806	A_84_P17806	FALSE	NM_123645	NM_123645	834291	DFR	DFR (DIHYDROFLAVONOL 4-REDUCTASE); dihydrokaempferol 4-reductase	At.23537	tair|AT5G42800.1|ref|NM_123645|ta|TA38400_3702|tc|TC288542	chr5:17181647-17181588	DFR (DIHYDROFLAVONOL 4-REDUCTASE); dihydrokaempferol 4-reductase [AT5G42800.1]	GO:0009718(anthocyanin biosynthetic process)|GO:0042406(extrinsic to endoplasmic reticulum membrane)|GO:0045552(dihydrokaempferol 4-reductase activity)	AAACATTGACGTCAAAACCGGAGATGGTTTAACCGATGGTATGAAGCCATGTAACAAGAC	-2.17953	9.96751	-3.92577	0.000814231	0.0187127	-0.685163
31269	83	23	A_84_P20780	A_84_P20780	FALSE	NM_100232	NM_100232	3766646	AT1G03495	transferase	At.50721	tair|AT1G03495.1|ref|NM_100232|ta|TA46169_3702|tc|TC286474	chr1:874441-874500	transferase [AT1G03495.1]	GO:0008150(biological_process)|GO:0016740(transferase activity)	TCCTGGTATCGTATCAGTCAAGAACACGATTTGCTAGGAGAAAAATGCGTCATGGCTGCT	-2.14674	7.09852	-5.96067	7.34837e-06	0.000923747	3.8691
37707	45	67	A_84_P769609	A_84_P769609	FALSE	NR_023249	NR_023249	6241185	AT5G53048	misc_RNA		tair|AT5G53048.1|ref|NR_023249	chr5:21528920-21528979	other RNA [AT5G53048.1]		AATCCAGCCGAGCGGATTAGTTCAATCTCTACTTTTGTGATTTTGTGTAACCAACAAGCG	2.76714	8.42074	4.46589	0.000228092	0.00799622	0.540948
24387	123	18	A_84_P845171	A_84_P845171	FALSE			NA			At.23537	ta|CD533642|tc|TC288485	chr4:006171266-006171207	ATHD4R dihydroflavonol 4-reductase {Arabidopsis thaliana} (exp=-1; wgp=0; cg=0), complete [TC288485]		TCCCATGCTAGCACAACAGATGTGTGCCTAGAAAATTCAACCGTTATCAACCGTTATATT	-2.13832	8.86743	-3.90373	0.000857607	0.0193414	-0.734983
9002	214	17	A_84_P20551	A_84_P20551	FALSE	NM_120467	NM_120467	831690	MLS	MLS (MALATE SYNTHASE); malate synthase	At.4884	tair|AT5G03860.1|ref|NM_120467|ug|AF360126|ta|TA35582_3702	chr5:1032339-1032280	MLS (MALATE SYNTHASE); malate synthase [AT5G03860.1]	GO:0004474(malate synthase activity)|GO:0006097(glyoxylate cycle)	TTCTTACACTTGCTGTTTATAATCACATTGTAGCTCACTACCCTATCAATGTCTCAAGGC	-2.121	10.8314	-3.79124	0.00111741	0.0227309	-0.988696
24793	121	55	A_84_P811360	A_84_P811360	FALSE	NM_113067	NM_113067	821726	AT3G21720	isocitrate lyase, putative	At.38005	tair|AT3G21720.1|ref|NM_113067|ta|TA28988_3702|ta|TA28991_3702	chr3:7652522-7652494	isocitrate lyase, putative [AT3G21720.1]	GO:0004451(isocitrate lyase activity)|GO:0005575(cellular_component)|GO:0008152(metabolic process)	CGGTGCGGCATCTTCGTAGGAAAGCTTGGAACCACACTATCTTCAATATATATCTTTGGA	-2.10666	15.006	-4.54941	0.000187443	0.00719713	0.730683
40411	29	99	A_84_P809634	A_84_P809634	FALSE	NM_112618	NM_112618	821003	MTO3	MTO3 (S-adenosylmethionine synthase 3); methionine adenosyltransferase	At.5781	tair|AT3G17390.1|ref|NM_112618|ug|AK230129|ta|TA28134_3702	chr3:5952495-5952436	MTO3 (S-adenosylmethionine synthase 3); methionine adenosyltransferase [AT3G17390.1]	GO:0004478(methionine adenosyltransferase activity)|GO:0005575(cellular_component)|GO:0006555(methionine metabolic process)|GO:0006556(S-adenosylmethionine biosynthetic process)|GO:0009409(response to cold)|GO:0009809(lignin biosynthetic process)	GCTTGAAACCTGTCAGCCTCTGTTTCACTTCTGTCCAGAATCAGTCTTGTTCTCTGTATT	-0.962364	17.2205	-8.66299	2.8949e-08	2.03065e-05	9.17733
38744	39	33	A_84_P19362	A_84_P19362	FALSE	NM_114478	NM_114478	823752	ZAT7	ZAT7; nucleic acid binding / transcription factor/ zinc ion binding	At.19763	tair|AT3G46090.1|ref|NM_114478|ug|DR751660|ta|TA42617_3702	chr3:16937487-16937428	ZAT7; nucleic acid binding / transcription factor/ zinc ion binding [AT3G46090.1]	GO:0003676(nucleic acid binding)|GO:0003700(transcription factor activity)|GO:0005622(intracellular)|GO:0008270(zinc ion binding)|GO:0045449(regulation of transcription)	TCACATGAGGAGACATAGGAACGAGAAAGTCTCAGGCTCGTTGGTTACACGTTCTTTTCT	-2.08987	8.1877	-7.39684	3.43388e-07	0.000114573	6.82296
30201	89	119	A_84_P11776	A_84_P11776	FALSE	NM_113867	NM_113867	822602	AT3G29410	terpene synthase/cyclase family protein	At.36922	tair|AT3G29410.1|ref|NM_113867|ta|TA42190_3702|ta|TA42191_3702	chr3:11303889-11303830	terpene synthase/cyclase family protein [AT3G29410.1]	GO:0000287(magnesium ion binding)|GO:0008152(metabolic process)|GO:0016829(lyase activity)	AGCCGATGGATTTGGGCATCCTGATCAAAAGCTCTTACAACTTATTGCGTCTTTGTTCCT	-2.08668	10.7462	-6.01448	6.52051e-06	0.000840393	3.98484
26958	108	145	A_84_P14717	A_84_P14717	FALSE	NM_116393	NM_116393	827983	ATEXPA17	ATEXPA17 (ARABIDOPSIS THALIANA EXPANSIN A17)	At.54085	tair|AT4G01630.1|ref|NM_116393|tc|TC293143	chr4:701449-701508	ATEXPA17 (ARABIDOPSIS THALIANA EXPANSIN A17) [AT4G01630.1]	GO:0003674(molecular_function)|GO:0005576(extracellular region)|GO:0009826(unidimensional cell growth)|GO:0009828(plant-type cell wall loosening)|GO:0009831(plant-type cell wall modification during multidimensional cell growth)|GO:0012505(endomembrane system)	AAGTATCAAAGCAGCTCTCAACGTTGTTCCTTCGAATTGGCGGTTTGGTCAGAGCTTCAA	-2.05863	10.9658	-7.92657	1.18885e-07	5.9779e-05	7.83692
44082	7	68	A_84_P14113	A_84_P14113	FALSE	NM_126013	NM_126013	836747	AT5G66150	glycosyl hydrolase family 38 protein	At.55708	tair|AT5G66150.1|ref|NM_126013|tc|NP237393	chr5:26456306-26456247	glycosyl hydrolase family 38 protein [AT5G66150.1]	GO:0004559(alpha-mannosidase activity)|GO:0005975(carbohydrate metabolic process)|GO:0006013(mannose metabolic process)|GO:0012505(endomembrane system)	TGGAGATTCGTACATTTGTGGTTCAGTTTTATCAGAAACAACGAAGAAGAAAGTTGTTTG	-2.03397	6.8802	-11.1437	4.05882e-10	9.05649e-07	13.1333
36931	49	90	A_84_P567982	A_84_P567982	FALSE	NM_117609	NM_117609	827185	ATBETA-AMY	ATBETA-AMY (BETA-AMYLASE); beta-amylase	At.25187	tair|AT4G15210.2|tair|AT4G15210.1|ref|NM_117609|ref|NM_179058	chr4:8666546-8666487	ATBETA-AMY (BETA-AMYLASE); beta-amylase [AT4G15210.2]	GO:0005983(starch catabolic process)|GO:0012505(endomembrane system)|GO:0016161(beta-amylase activity)	GGGGTTGCTATGTATTTTGTGAAGTGTGTATTTCTGGTTGAATATTAGTCTGCGTAATAA	-2.03074	10.6005	-3.92924	0.000807607	0.0186039	-0.677321
26382	111	108	A_84_P173491	A_84_P173491	FALSE	NM_125873	NM_125873	836598	AT5G64770	hypothetical protein	At.28941	tair|AT5G64770.1|ref|NM_125873|ta|TA43558_3702|tc|TC305225	chr5:25914968-25914909	similar to 80C09_10 [Brassica rapa subsp. pekinensis] (GB:AAZ41821.1) [AT5G64770.1]	GO:0003674(molecular_function)|GO:0008150(biological_process)|GO:0012505(endomembrane system)	ATGGATTGATGGATATGGATTATAATTCTGCGAACAAGAAAAGACCGATACACAATCGCT	2.76204	10.5037	5.20176	4.10295e-05	0.00272498	2.20213
39076	37	49	A_84_P70834	A_84_P70834	FALSE	NM_179774	NM_179774	817300	AT2G27535	ribosomal protein L10A family protein	At.28365	tair|AT2G27535.1|ref|NM_179774|ug|AY070409|ta|TA49676_3702	chr2:11772588-11772529	ribosomal protein L10A family protein [AT2G27535.1]	GO:0003735(structural constituent of ribosome)|GO:0005840(ribosome)|GO:0006412(translation)	TAACGTTGGGAAGACAGTGAAGCTTCAAAGTGAGGCTCTTAGAGAAGCCATTGCAAGTAT	-2.01951	6.83665	-10.3313	1.51829e-09	2.08479e-06	11.9277
14246	183	69	A_84_P149248	A_84_P149248	FALSE	NM_101966	NM_101966	838708	AT1G21120	O-methyltransferase, putative	At.48214	tair|AT1G21120.1|ref|NM_101966|ug|AK221556|ta|TA31073_3702	chr1:7395552-7395493	O-methyltransferase, putative [AT1G21120.1]	GO:0005829(cytosol)|GO:0008168(methyltransferase activity)|GO:0008171(O-methyltransferase activity)|GO:0046983(protein dimerization activity)	CAGAGAACGGTAAAGTGGTAGTCATAGAATTAGTTACTCCTGATGAGGCAGAGAACGGAG	-2.01393	10.57	-5.32986	3.05646e-05	0.00225452	2.48762
44317	6	107	A_84_P769609	A_84_P769609	FALSE	NR_023249	NR_023249	6241185	AT5G53048	misc_RNA		tair|AT5G53048.1|ref|NR_023249	chr5:21528920-21528979	other RNA [AT5G53048.1]		AATCCAGCCGAGCGGATTAGTTCAATCTCTACTTTTGTGATTTTGTGTAACCAACAAGCG	2.74299	8.34154	4.57716	0.00017562	0.00691268	0.793691
6203	230	6	A_84_P795552	A_84_P795552	FALSE			NA			At.67923	ug|AK226778	chr5:21160461-21160402	Arabidopsis thaliana mRNA for hypothetical protein, complete cds, clone: RAFL07-82-E12 [AK226778]		CGACGGAATAGAGCTTTCGTTGAACCATTCATACATGGAGTGATCGAGCTATTGTTTGGA	2.53863	7.11987	8.21814	6.73778e-08	4.07704e-05	8.37721
32115	78	31	A_84_P297904	A_84_P297904	FALSE	NM_180017	NM_180017	818722	AT2G41230	hypothetical protein	At.27982	tair|AT2G41230.1|ref|NM_180017|ta|TA35532_3702|ta|TA35531_3702	chr2:17202316-17202257	unknown protein [AT2G41230.1]	GO:0008150(biological_process)	TCGTGCAAGTAAGATCATGTCATGTGATAGATCTCCGAGTTTTTCTTTTCAAGGATTTCG	-2.00939	12.1115	-5.99477	6.81209e-06	0.000865475	3.94248
11108	201	56	A_84_P796317	A_84_P796317	FALSE			NA			At.68406	ug|BT025673	chr3:11455346-11455405	Arabidopsis thaliana [BT025673]		GCAGTCTTCAACCGGTTCTTCACTGCCTCAGATGAAGATTTTTCACCATCGTAGATCTAG	-1.99193	8.632	-8.27158	6.07921e-08	3.80761e-05	8.47488
29672	92	157	A_84_P511815	A_84_P511815	FALSE	NM_179641	NM_179641	816333	AT2G18193	AAA-type ATPase family protein	At.40029	tair|AT2G18193.1|ref|NM_179641|ug|AK176580|ta|TA42275_3702	chr2:7924867-7924808	AAA-type ATPase family protein [AT2G18193.1]	GO:0005524(ATP binding)|GO:0012505(endomembrane system)|GO:0016887(ATPase activity)	AAGGTTGAGAGAAGCAAGACTAAGAAGGAGGTTTCTATTTGTAAAGCAACTGATGATGAC	-1.97707	10.1209	-9.60708	5.23867e-09	5.34359e-06	10.7809
25234	118	24	A_84_P70284	A_84_P70284	FALSE	NM_001125049	NM_001125049	818996	AT2G43920	thiol methyltransferase, putative	At.36822	tair|AT2G43920.1|tair|AT2G43920.2|ref|NM_001125049|ref|NM_129954	chr2:18196429-18196370	thiol methyltransferase, putative [AT2G43920.1]	GO:0005737(cytoplasm)|GO:0008152(metabolic process)|GO:0008168(methyltransferase activity)	AAGAGAAGCTTGCGAGGTGGAAGAAGATTAACTGATTCAAGGGAGAGTCAGAGAGATCAT	2.33899	8.58975	6.71984	1.40718e-06	0.000301803	5.46671
2663	251	115	A_84_P14029	A_84_P14029	FALSE	NM_123811	NM_123811	834471	AT5G44440	FAD-binding domain-containing protein	At.43771	tair|AT5G44440.1|ref|NM_123811|ta|TA32718_3702|ta|N96011	chr5:17927980-17927921	FAD-binding domain-containing protein [AT5G44440.1]	GO:0009055(electron carrier activity)|GO:0012505(endomembrane system)	GATCCAACAGATTTCTTCTGCGATGAACAGAGCATTCCTCTGGTGAACAAAGTTACCTGA	2.28823	7.94069	4.12199	0.000512772	0.0136921	-0.240554
17536	163	120	A_84_P93419	A_84_P93419	FALSE	NM_103599	NM_103599	841101	AT1G45616	leucine-rich repeat family protein	At.65982	tair|AT1G45616.1|ref|NM_103599|tc|NP306609	chr1:17186075-17186016	leucine-rich repeat family protein [AT1G45616.1]	GO:0005515(protein binding)|GO:0006952(defense response)|GO:0007165(signal transduction)|GO:0012505(endomembrane system)	TGGGATACATAATGACTTCACACAAGCATGAGTGGTTCATGGATACTTTTGGCCGAAGAA	-1.97444	9.11936	-7.59941	2.27872e-07	8.93986e-05	7.21564
26185	112	162	A_84_P842133	A_84_P842133	FALSE			NA				tc|NP232549	chr1:9167219-9167325	tc		TACTTGCTCCAAGATACTGATAAAGGATCCGACACCCATGTTGATTCCAAGAAGTTTGGG	-1.97204	9.40778	-11.5937	2.01386e-10	5.99139e-07	13.7663
10163	207	75	A_84_P21085	A_84_P21085	FALSE		NM_001036325	816829	SCPL13	SCPL13	At.19690	tair|AT2G22980.1|tair|AT2G22980.2|tair|AT2G22980.3|tair|AT2G22980.4	chr2:9790095-9790154	SCPL13; serine carboxypeptidase [AT2G22980.1]	GO:0004185(serine carboxypeptidase activity)|GO:0006508(proteolysis)|GO:0012505(endomembrane system)	AGAGTATAAACCAAAAGAGACCTCTATCATGTTCAAAAGATGGATCAGTGCCCAGCCTTT	2.152	7.7456	7.60758	2.24162e-07	8.93986e-05	7.23135
20887	144	47	A_84_P843330	A_84_P843330	FALSE			NA				tc|NP335312	chr5:2856245-2856304	GB		TGATGGTGTTGGGTACATATCCATACCTAGATCTCTCCCGATTGTTGCTAATCGGTATGT	-1.96492	7.28578	-12.5387	4.92862e-11	1.59961e-07	15.0204
39657	33	78	A_84_P22121	A_84_P22121	FALSE	NM_112618	NM_112618	821003	MTO3	MTO3 (S-adenosylmethionine synthase 3); methionine adenosyltransferase	At.5781	tair|AT3G17390.1|ref|NM_112618|ug|AK230129|ta|TA28135_3702	chr3:5952598-5952539	MTO3 (S-adenosylmethionine synthase 3); methionine adenosyltransferase [AT3G17390.1]	GO:0004478(methionine adenosyltransferase activity)|GO:0005575(cellular_component)|GO:0006555(methionine metabolic process)|GO:0006556(S-adenosylmethionine biosynthetic process)|GO:0009409(response to cold)|GO:0009809(lignin biosynthetic process)	TAATGGTAGGTTCTTGAAGACTGCTGCCTATGGTCACTTTGGAAGGGACGATGCTGATTT	-0.989727	16.8782	-7.96446	1.10356e-07	5.62831e-05	7.90786
37368	47	65	A_84_P750646	A_84_P750646	FALSE	NM_104684	NM_104684	842286	AT1G59920	hypothetical protein	At.66056	tair|AT1G59920.1|tair|AT1G59930.1|ref|NM_104684|ref|NM_104685	chr1:22063233-22063174	similar to unknown protein [Arabidopsis thaliana] (TAIR:AT1G59930.1); similar to putative MADS-box transcription factor [Arabidopsis lyrata] (GB:AAO42467.1); contains domain PTHR11945 (PTHR11945); contains domain PTHR11945:SF14 (PTHR11945:SF14) [AT1G59920.1]	GO:0003674(molecular_function)|GO:0005575(cellular_component)|GO:0008150(biological_process)	TCGTGTTCTTCAAGATCTTAATGTTAAAGAGGATGGGGACATTCCTTCCATGGATGGCAG	-1.96312	8.08743	-7.41372	3.31785e-07	0.00011314	6.85591
25428	117	145	A_84_P17475	A_84_P17475	FALSE	NM_114568	NM_114568	823854	AT3G47010	hydrolase, hydrolyzing O-glycosyl compounds	At.35859	tair|AT3G47010.1|ref|NM_114568|ta|TA45061_3702|tc|TC283237	chr3:17328062-17328003	hydrolase, hydrolyzing O-glycosyl compounds [AT3G47010.1]	GO:0004553(hydrolase activity, hydrolyzing O-glycosyl compounds)|GO:0005575(cellular_component)|GO:0005975(carbohydrate metabolic process)	AACTCACTATACCTTTCAATGGTAACAACATTATAACCGCGGTTGCAGAGAAAATCCCGA	0.986034	7.1995	7.91479	1.21672e-07	6.03308e-05	7.81483
6939	226	63	A_84_P193394	A_84_P193394	FALSE	NM_112540	NM_112540	820919	AT3G16670	hypothetical protein	At.43368	tair|AT3G16670.1|ref|NM_112540|ta|TA47781_3702|tc|TC294695	chr3:5682263-5682322	similar to unknown protein [Arabidopsis thaliana] (TAIR:AT3G16660.1); similar to unnamed protein product [Vitis vinifera] (GB:CAO44793.1) [AT3G16670.1]	GO:0003674(molecular_function)|GO:0008150(biological_process)|GO:0012505(endomembrane system)	TGTAAAACTTCTGTTTCCAGGGTCTTGCATGCATGTATAGTGCTGTAATGAAATGTAACA	2.04124	11.7446	4.11072	0.000526575	0.013998	-0.266128
32673	74	106	A_84_P21473	A_84_P21473	FALSE	NM_117609	NM_117609	827185	ATBETA-AMY	ATBETA-AMY (BETA-AMYLASE); beta-amylase	At.25187	tair|AT4G15210.1|ref|NM_117609|ug|M73467|ta|TA30353_3702	chr4:8667007-8666865	ATBETA-AMY (BETA-AMYLASE); beta-amylase [AT4G15210.1]	GO:0005983(starch catabolic process)|GO:0012505(endomembrane system)|GO:0016161(beta-amylase activity)	TGTTTAAGAAGTTGGTGAGGAAAATGCACGCTGATCAAGATTATTGTGGAGACGCAGCGA	-1.96163	9.12826	-3.70958	0.00135361	0.025902	-1.17221
4201	242	99	A_84_P84999	A_84_P84999	FALSE	NM_113778	NM_113778	822488	AT3G28580	AAA-type ATPase family protein	At.42770	tair|AT3G28580.1|ref|NM_113778|ug|AY072076|ta|TA48037_3702	chr3:10718270-10718329	AAA-type ATPase family protein [AT3G28580.1]	GO:0005524(ATP binding)|GO:0005783(endoplasmic reticulum)|GO:0009737(response to abscisic acid stimulus)|GO:0016887(ATPase activity)	ATGTTGGGGAGAATCTGTTACCGAAGTCAGAAAAGGAAGGAGGTGAGACTTGTTTGAAGA	-1.95966	8.97179	-5.11736	4.98524e-05	0.00308085	2.0133
33730	68	32	A_84_P765568	A_84_P765568	FALSE	NR_022956	NR_022956	6240929	MIR850a	misc_RNA		tair|AT4G13493.1|ref|NR_022956	chr4:7845743-7845802	MIR850a; miRNA [AT4G13493.1]		CCTGTCAGCTAAGATCCGGACTACAACAAAGCACGTCTACTCTACTATATTCTTTTGCGA	-0.90037	9.54704	-7.79593	1.53891e-07	7.2044e-05	7.59074
41513	22	106	A_84_P762142	A_84_P762142	FALSE	NM_001125425	NM_001125425	6240894	AT3G63052	hypothetical protein	At.73538	tair|AT3G63052.1|ref|NM_001125425	chr3:23309945-23309886	unknown protein [AT3G63052.1]		CTCTCCGCCGATGATATCATGGCCGTTCGACAGTTATTCACCTCTTCCTCTATGGACTAA	-1.94203	9.45371	-3.54097	0.00200856	0.0334456	-1.5489
33864	67	104	A_84_P17628	A_84_P17628	FALSE	NM_118753	NM_118753	828726	ACS7	ACS7 (1-Amino-cyclopropane-1-carboxylate synthase 7); 1-aminocyclopropane-1-carboxylate synthase	At.20362	tair|AT4G26200.1|ref|NM_118753|ug|BX828188|ta|TA46435_3702	chr4:13276881-13276940	ACS7 (1-Amino-cyclopropane-1-carboxylate synthase 7); 1-aminocyclopropane-1-carboxylate synthase [AT4G26200.1]	GO:0005575(cellular_component)|GO:0009693(ethylene biosynthetic process)|GO:0016847(1-aminocyclopropane-1-carboxylate synthase activity)	AATATGAGTGAGAACACTTTGGAGATTGCGTTGAAGAGAATACATGAGTTCATGGACCGA	-1.93919	9.86952	-8.07499	8.89161e-08	4.67874e-05	8.11353
25618	116	105	A_84_P23380	A_84_P23380	FALSE	NM_120232	NM_120232	831722	AT5G01540	lectin protein kinase, putative	At.28701	tair|AT5G01540.1|ref|NM_120232|ta|TA39123_3702|ta|BP815877	chr5:211349-211290	lectin protein kinase, putative [AT5G01540.1]	GO:0006499(N-terminal protein myristoylation)|GO:0009737(response to abscisic acid stimulus)|GO:0012505(endomembrane system)|GO:0016301(kinase activity)	TTGGTAGGATATGTTTCGTCGACCTCAATCACCAGAGTTTCTTCGACTTCTCGTATCAGT	-1.93372	10.439	-6.6936	1.48807e-06	0.000316224	5.41281
37710	45	61	A_84_P13439	A_84_P13439	FALSE	NM_129556	NM_129556	818586	AT2G39980	transferase family protein	At.21041	tair|AT2G39980.1|ref|NM_129556|ta|TA36639_3702|ta|AA394580	chr2:16695576-16695517	transferase family protein [AT2G39980.1]	GO:0005575(cellular_component)|GO:0008150(biological_process)|GO:0016740(transferase activity)	CGGAGACTATGGCTGGGATTGAATCTGACGGTGAGTTTATGCGATACGTGACTAATAAGT	-1.92656	11.9166	-7.75056	1.6841e-07	7.39573e-05	7.50467
39485	34	82	A_84_P292024	A_84_P292024	FALSE	NM_148204	NM_148204	827992	AT4G03292	nucleic acid binding	At.65322	tair|AT4G03292.1|ref|NM_148204	chr4:001444724-001444675	nucleic acid binding [AT4G03292.1]	GO:0003676(nucleic acid binding)|GO:0005575(cellular_component)|GO:0006499(N-terminal protein myristoylation)	ACAAGCTCACTACACGCCGGTGTCTTGTTAATCAGAATGATAAAGCCCCAAATTTGGTTC	-1.90664	8.217	-13.1773	1.99377e-11	7.11794e-08	15.8136
10471	205	139	A_84_P15734	A_84_P15734	FALSE	NM_118713	NM_118713	828686	XTR6	XTR6 (XYLOGLUCAN ENDOTRANSGLYCOSYLASE 6); hydrolase, acting on glycosyl bonds	At.2901	tair|AT4G25810.1|ref|NM_118713|ta|TA36250_3702|ta|CB252959	chr4:13129638-13129697	XTR6 (XYLOGLUCAN ENDOTRANSGLYCOSYLASE 6); hydrolase, acting on glycosyl bonds [AT4G25810.1]	GO:0005618(cell wall)|GO:0005975(carbohydrate metabolic process)|GO:0006073(glucan metabolic process)|GO:0012505(endomembrane system)|GO:0016798(hydrolase activity, acting on glycosyl bonds)|GO:0048046(apoplast)	GTACAGAATAACTACATGATTTACAATTACTGTACGGACGCTAAAAGGTTCCCTCAAGGT	-1.89766	10.3234	-8.02469	9.80808e-08	5.07476e-05	8.02016
8636	216	69	A_84_P21178	A_84_P21178	FALSE	NM_102415	NM_102415	839193	AT1G26530	hypothetical protein	At.51774	tair|AT1G26530.1|ref|NM_102415	chr1:9167145-9167310	similar to unknown protein [Arabidopsis thaliana] (TAIR:AT2G46230.1); similar to unnamed protein product [Vitis vinifera] (GB:CAO39702.1); contains InterPro domain Protein of unknown function DUF652 (InterPro:IPR006984) [AT1G26530.1]	GO:0003674(molecular_function)|GO:0005575(cellular_component)|GO:0008150(biological_process)	AAACTGCCTGAAGCAACAATCGGTGGAGATACTGATAAAGGATCCGACACCCATGTTGAT	-1.89696	8.99572	-9.37628	7.87583e-09	7.59933e-06	10.4005
12614	192	104	A_84_P592825	A_84_P592825	FALSE	NM_113251	NM_113251	821929	AT3G23480	cyclopropane fatty acid synthase-related	At.26450	tair|AT3G23480.1|ref|NM_113251|ug|AY054671|ta|TA48977_3702	chr3:8422732-8422791	cyclopropane fatty acid synthase-related [AT3G23480.1]	GO:0008610(lipid biosynthetic process)|GO:0008825(cyclopropane-fatty-acyl-phospholipid synthase activity)	TGGGACTAATACTTCAGACTGGAAATGTTTCGTCTAACGTTGTTTTTTCTGTGTGTTTCC	2.02529	7.61816	6.81214	1.15684e-06	0.000278681	5.65553
11740	197	152	A_84_P227239	A_84_P227239	FALSE	NM_121324	NM_121324	831161	AT5G13210	hypothetical protein	At.28285	tair|AT5G13210.1|ref|NM_121324|ta|TA48724_3702|tc|TC282180	chr5:4216538-4216597	similar to unknown protein [Arabidopsis thaliana] (TAIR:AT3G24780.1); similar to unknown protein [Arabidopsis thaliana] (TAIR:AT5G43400.1); similar to unnamed protein product [Vitis vinifera] (GB:CAO70061.1); contains InterPro domain von Willebrand factor, type A (InterPro:IPR002035); contains InterPro domain Uncharacterized conserved protein UCP015417, vWA (InterPro:IPR011205) [AT5G13210.1]		ATGGAGACTGCTATTTCTAAAGATGAGTATAAGTCGCTTGTTGTTGTTGATTAAGAAGCT	-1.89105	9.22737	-10.2262	1.81044e-09	2.39387e-06	11.7656
2695	251	51	A_84_P785659	A_84_P785659	FALSE	NM_105455	NM_105455	843113	AT1G67860	hypothetical protein	At.21824	tair|AT1G67860.1|ref|NM_105455|ug|AA712331|ta|TA32695_3702	chr1:25448752-25448693	similar to unknown protein [Arabidopsis thaliana] (TAIR:AT1G67865.1) [AT1G67860.1]	GO:0003674(molecular_function)|GO:0005575(cellular_component)|GO:0008150(biological_process)	ATATGCCCCGATAGTTACCAGAGCTGCACTCGTACCGACTGCGAGGAGCACAAAAAGAAG	1.99176	9.15508	5.27799	3.44288e-05	0.00244362	2.37218
11775	197	82	A_84_P257260	A_84_P257260	FALSE	NM_130345	NM_130345	819390	AT2G47780	rubber elongation factor (REF) protein-related	At.48607	tair|AT2G47780.1|ref|NM_130345|ta|AA040976|ta|BT000468	chr2:19577912-19577971	rubber elongation factor (REF) protein-related [AT2G47780.1]	GO:0003674(molecular_function)|GO:0005575(cellular_component)|GO:0008150(biological_process)	AAGATCAGTGTCGAGCTGATTGACTATTTACTCTTCTGAAGCCAAAGATTCCTTCTTCTA	-1.87884	10.1925	-3.27962	0.00368458	0.048704	-2.12487
17397	164	58	A_84_P575998	A_84_P575998	FALSE	NM_117514	NM_117514	827080	AT4G14365	zinc finger (C3HC4-type RING finger) family protein / ankyrin repeat family protein	At.23786	tair|AT4G14365.1|ref|NM_117514|ta|TA37361_3702|tc|TC286863	chr4:8271569-8271510	zinc finger (C3HC4-type RING finger) family protein / ankyrin repeat family protein [AT4G14365.1]	GO:0005515(protein binding)|GO:0008270(zinc ion binding)	TGTGTGTATGTTATGTGGTGAAGTCAAAGAAGTCGAAATATAGAATCACGACAAGTTTAG	-1.86839	10.4301	-5.45153	2.3142e-05	0.00187771	2.75735
13604	186	164	A_84_P171983	A_84_P171983	FALSE	NM_105455	NM_105455	843113	AT1G67860	hypothetical protein	At.21824	tair|AT1G67860.1|ref|NM_105455|ta|TA32695_3702|ta|BP639918	chr1:25448534-25448475	similar to unknown protein [Arabidopsis thaliana] (TAIR:AT1G67865.1) [AT1G67860.1]	GO:0003674(molecular_function)|GO:0005575(cellular_component)|GO:0008150(biological_process)	AATAAATGTGTAAGATGTATCATGTATTTGTGTGACGGACTTTTAATGAAAATAAATGTT	1.98318	8.90515	4.58534	0.000172281	0.006834	0.812256
18312	159	97	A_84_P194204	A_84_P194204	FALSE	NM_119524	NM_119524	829508	AT4G33666	hypothetical protein	At.26188	tair|AT4G33666.1|ref|NM_119524|ug|AV823483|ta|TA43632_3702	chr4:16169474-16169533	unknown protein [AT4G33666.1]	GO:0003674(molecular_function)|GO:0008150(biological_process)|GO:0009507(chloroplast)	TTCCCAAGTCTCACCCTCCGCTGTAATTTATCTAATAATCAATTCGATCAAAGATGTTCC	1.94764	9.60631	6.90174	9.57536e-07	0.000245935	5.83766
36478	52	145	A_84_P867949	A_84_P867949	FALSE	NM_202810	NM_202810	2745703	AT4G12735	hypothetical protein	At.44308	tair|AT4G12735.1|ref|NM_202810|ug|AY091148|ta|TA43940_3702	chr4:007494043-007493984	similar to unknown protein [Arabidopsis thaliana] (TAIR:AT4G12731.1) [AT4G12735.1]	GO:0003674(molecular_function)|GO:0008150(biological_process)	TCGTCTCTTATTTTCCCGTAGGCTCCAACCTTTCTCGTCTATAGGAACTAGGAAGTAGGA	-1.86171	7.05962	-7.31302	4.07548e-07	0.00013108	6.65869
27552	104	148	A_84_P11694	A_84_P11694	FALSE	NM_111049	NM_111049	820033	AT3G01830	calmodulin-related protein, putative	At.41224	tair|AT3G01830.1|ref|NM_111049|ta|TA40245_3702|tc|TC297401	chr3:296481-296540	calmodulin-related protein, putative [AT3G01830.1]	GO:0005509(calcium ion binding)|GO:0005575(cellular_component)|GO:0008150(biological_process)	TGCGAGGTTATGATTTCCCAATTCGATATTAATAGGGATGGAATTATCAACTTTGATGAG	-1.83386	7.8212	-3.7554	0.00121558	0.0240562	-1.06932
7679	221	114	A_84_P21103	A_84_P21103	FALSE	NM_129711	NM_129711	818746	AT2G41480	peroxidase	At.42826	tair|AT2G41480.1|ref|NM_129711|ta|TA45893_3702|ta|DR381806	chr2:17304138-17304079	peroxidase [AT2G41480.1]	GO:0004601(peroxidase activity)|GO:0006118(electron transport)|GO:0006979(response to oxidative stress)	ATTAAGATGAGTTCCATTGATGTAAAGACTGACGTTGATGGCGAGGTTAGGAAAGTTTGT	-1.82247	9.56653	-5.6292	1.54577e-05	0.00147161	3.14858
2678	251	85	A_84_P304080	A_84_P304080	FALSE	NM_119857	NM_119857	829847	SPT	SPT (SPATULA); DNA binding / transcription factor	At.4639	tair|AT4G36930.1|ref|NM_119857|ug|AK229267|ta|TA47352_3702	chr4:17416181-17416240	SPT (SPATULA); DNA binding / transcription factor [AT4G36930.1]	GO:0003677(DNA binding)|GO:0003700(transcription factor activity)|GO:0005634(nucleus)|GO:0009409(response to cold)|GO:0009908(flower development)|GO:0010114(response to red light)|GO:0010187(negative regulation of seed germination)	GGTGGATGTAAATTTTCTAGATCATCTTCGTATTGTATTTGAGAGTTTGATACTCGATGG	-0.866602	8.60942	-7.56386	2.44782e-07	9.25188e-05	7.14716
39344	35	24	A_84_P15269	A_84_P15269	FALSE	NM_104167	NM_104167	841722	ANAC019	ANAC019 (Arabidopsis NAC domain containing protein 19); transcription factor	At.28621	tair|AT1G52890.1|ref|NM_104167|ta|TA35846_3702|ta|AA720318	chr1:19701058-19700999	ANAC019 (Arabidopsis NAC domain containing protein 19); transcription factor [AT1G52890.1]	GO:0003700(transcription factor activity)|GO:0005575(cellular_component)|GO:0007275(multicellular organismal development)|GO:0009414(response to water deprivation)	AGTCACGGGTTTAATAACTCGGGCGAGTTAGCTCAAAAGGGTTATGGTGTTGACTCGTTT	-1.81721	7.81663	-7.17751	5.38665e-07	0.000162974	6.39092
10975	202	151	A_84_P541789	A_84_P541789	FALSE	NM_102389	NM_102389	839166	AT1G26250	proline-rich extensin, putative	At.17257	tair|AT1G26250.1|ref|NM_102389|ta|TA45707_3702|tc|TC311949	chr1:9085281-9085340	proline-rich extensin, putative [AT1G26250.1]	GO:0005199(structural constituent of cell wall)|GO:0009664(plant-type cell wall organization and biogenesis)|GO:0012505(endomembrane system)	ACACGGTTTAAAAGCTTTCCCTTTCGAGACGTTGTCATTATAAGAAATGGAATTATGTGT	-1.80532	12.574	-5.10026	5.18637e-05	0.00314361	1.97495
12530	193	101	A_84_P91079	A_84_P91079	FALSE	NM_122157	NM_122157	832313	AT5G22520	hypothetical protein	At.31064	tair|AT5G22520.1|ref|NM_122157|ta|TA46134_3702|ta|AU231334	chr5:7479231-7479290	similar to unknown protein [Arabidopsis thaliana] (TAIR:AT5G22530.1) [AT5G22520.1]	GO:0003674(molecular_function)|GO:0005575(cellular_component)|GO:0008150(biological_process)	GAGTTGTATGGACCAGATGTCATTTCTTCATCAGTGAATAATGATTTCAACAAAGTGAAG	-1.80479	7.32198	-3.53566	0.00203356	0.0337055	-1.56068
38560	40	61	A_84_P20933	A_84_P20933	FALSE	NM_102629	NM_102629	839761	AT1G28610	GDSL-motif lipase, putative	At.19129	tair|AT1G28610.1|tair|AT1G28610.2|ref|NM_102629|ref|NM_202203	chr1:10053951-10053892	GDSL-motif lipase, putative [AT1G28610.1]	GO:0004091(carboxylesterase activity)|GO:0006629(lipid metabolic process)|GO:0012505(endomembrane system)|GO:0016298(lipase activity)	GATTACTCAAGGGTCCGTATACGATTCCTTCGTTCCATTGGTTATGCCTCGGCTCAAAAA	0.746451	11.1809	7.51413	2.70633e-07	9.85905e-05	7.05106
30854	85	4	A_84_P808177	A_84_P808177	FALSE	NM_125323	NM_125323	836051	LTP3	LTP3 (LIPID TRANSFER PROTEIN 3); lipid binding	At.24582	tair|AT5G59320.1|ref|NM_125323|ta|TA27385_3702|ta|TA27397_3702	chr5:23946711-23946770	LTP3 (LIPID TRANSFER PROTEIN 3); lipid binding [AT5G59320.1]	GO:0005618(cell wall)|GO:0008289(lipid binding)|GO:0009737(response to abscisic acid stimulus)	TCAAGTGAAATGGAAGCTTACGTCGTCGTTTTGGCGTTAAGAGTATGGTTTACCAGAAGT	-1.78081	11.6682	-4.02333	0.00064704	0.016189	-0.464336
9538	210	136	A_84_P19263	A_84_P19263	FALSE	NM_104247	NM_104247	841806	AT1G53690	DNA-directed RNA polymerases I, II, and III 7 kDa subunit, putative	At.52185	tair|AT1G53690.1|ref|NM_104247|tc|NP305429	chr1:20047002-20046618	DNA-directed RNA polymerases I, II, and III 7 kDa subunit, putative [AT1G53690.1]	GO:0003677(DNA binding)|GO:0003899(DNA-directed RNA polymerase activity)|GO:0005634(nucleus)|GO:0006350(transcription)	AACAGTCCGAAACAGATGATAAACAGCCCGAACAACTAGTTATTTACGTCTGCGGAGATT	0.99056	7.07857	7.49901	2.79038e-07	9.92598e-05	7.02178
23699	127	34	A_84_P10497	A_84_P10497	FALSE	NM_101010	NM_101010	837679	AT1G11370	pectinesterase family protein	At.51567	tair|AT1G11370.1|ref|NM_101010|ta|DQ056452	chr1:3828175-3828116	pectinesterase family protein [AT1G11370.1]	GO:0009505(plant-type cell wall)|GO:0030599(pectinesterase activity)|GO:0042545(cell wall modification)	TGGCGTGCATTCTCGAGAGTAGTATTCATGGAGTCGTTTATAGACGATGTCATCGATCGA	-0.808641	6.1627	-7.49588	2.80811e-07	9.92598e-05	7.01571
14630	180	152	A_84_P15843	A_84_P15843	FALSE	NM_121093	NM_121093	830920	GTE2	GTE2 (GLOBAL TRANSCRIPTION FACTOR GROUP E 2); DNA binding	At.73023	tair|AT5G10550.1|ref|NM_121093|tc|TC295701	chr5:3333040-3332907	GTE2 (GLOBAL TRANSCRIPTION FACTOR GROUP E 2); DNA binding [AT5G10550.1]	GO:0003677(DNA binding)|GO:0005575(cellular_component)|GO:0009294(DNA mediated transformation)	GATAGTGTGCAGTCTCCATTTGTGGAAGCAAAAGAAGCCCCGTGGAACCTTTGTGTAAAT	-0.827491	11.6676	-7.49083	2.83696e-07	9.92965e-05	7.00592
24565	122	2	A_84_P20045	A_84_P20045	FALSE	NM_104560	NM_104560	842139	AT1G57630	disease resistance protein (TIR class), putative	At.66045	tair|AT1G57630.1|ref|NM_104560|tc|NP306759	chr1:21349701-21349760	disease resistance protein (TIR class), putative [AT1G57630.1]	GO:0004888(transmembrane receptor activity)|GO:0006952(defense response)|GO:0031224(intrinsic to membrane)	AAGAAACTTGTCAAGGTAAAACTGAGGAAAAGGTTCAGACATGGAGGAAAGCTTTGGAGG	-1.77618	8.16077	-3.53551	0.00203427	0.0337055	-1.56101
24529	122	74	A_84_P840627	A_84_P840627	FALSE			NA				tc|NP221616	chr1:6772196-6772137	GB		ACTTCTACGTTACCTTTTCAAACCGTCACGGTTTTCCCTACCATGCTGTCATAAGGAGAA	-1.77598	7.11901	-10.7426	7.71669e-10	1.53052e-06	12.5484
18924	155	64	A_84_P725341	A_84_P725341	FALSE	NM_104227	NM_104227	841784	AT1G53490	DNA binding	At.72477	tair|AT1G53490.1|ref|NM_104227|ug|EG421414	chr1:19967037-19967096	DNA binding [AT1G53490.1]	GO:0003677(DNA binding)	CCGAGTGTAGAACATGTCCTAATAGCATCTACGCCAAAAGCGCAACTTCAGAAGGGTTTT	-1.76277	6.49888	-11.4119	2.66635e-10	6.93408e-07	13.5135
19903	149	146	A_84_P752131	A_84_P752131	FALSE	NM_105797	NM_105797	843469	AT1G71280	DEAD/DEAH box helicase, putative	At.70351	tair|AT1G71280.1|tair|AT1G71370.1|ref|NM_105797|ref|NM_105806	chr1:26874168-26874109	DEAD/DEAH box helicase, putative [AT1G71280.1]	GO:0008026(ATP-dependent helicase activity)|GO:0008266(poly(U) binding)	CTGTCCAAGGCATCACGTTTGAGGACATAAAATTCAAGAACAAATCTCGGGAGAAACAAA	-0.93497	6.54561	-7.40369	3.38628e-07	0.000114051	6.83634
21424	140	164	A_84_P750651	A_84_P750651	FALSE	NM_104685	NM_104685	842287	AT1G59930	hypothetical protein	At.66057	tair|AT1G59930.1|tair|AT1G59920.1|ref|NM_104685|ref|NM_104684	chr1:22064896-22064837	similar to unknown protein [Arabidopsis thaliana] (TAIR:AT1G59920.1); similar to putative MADS-box transcription factor [Arabidopsis lyrata] (GB:AAO42467.1); contains domain PTHR11945 (PTHR11945); contains domain PTHR11945:SF14 (PTHR11945:SF14) [AT1G59930.1]	GO:0003674(molecular_function)|GO:0005575(cellular_component)|GO:0008150(biological_process)	CTCCTCGTGTTCTTCAAGATCTTAATGTTGAAGAGGATGGGGACATTCCTTCCATGGATG	-1.75281	8.14359	-7.78298	1.57898e-07	7.22706e-05	7.56621
15473	175	166	A_84_P849401	A_84_P849401	FALSE	NM_102389	NM_102389	839166	AT1G26250	proline-rich extensin, putative	At.17257	tair|AT1G26250.1|ref|NM_102389|ta|TA45707_3702|tc|TC303034	chr1:9085138-9085197	proline-rich extensin, putative [AT1G26250.1]	GO:0005199(structural constituent of cell wall)|GO:0009664(plant-type cell wall organization and biogenesis)|GO:0012505(endomembrane system)	TATGTTTACAAGCCTCCTCCATATGTCTATAGTTCGCCATCACCACCGCCTTACTATAGC	-1.74981	9.66416	-5.25815	3.60351e-05	0.00249804	2.32797
8841	214	170	A_84_P21578	A_84_P21578	FALSE	NM_123329	NM_123329	833963	AT5G39670	calcium-binding EF hand family protein	At.19755	tair|AT5G39670.1|ref|NM_123329|ug|AY058192|ta|TA36385_3702	chr5:15901048-15901107	calcium-binding EF hand family protein [AT5G39670.1]	GO:0005509(calcium ion binding)|GO:0005575(cellular_component)|GO:0008150(biological_process)	GAAGTAAAGACGGAAGAATCGATTTCTATGGATTTGTGAAATTCATGGAGAACAACTTCT	-1.74821	8.88454	-5.25141	3.65974e-05	0.00252232	2.31296
25370	117	92	A_84_P768874	A_84_P768874	FALSE	NM_001085292	NM_001085292	5008311	AT5G57567	hypothetical protein	At.65687	tair|AT5G57567.1|ref|NM_001085292|ta|DQ487714	chr5:23329466-23329305	unknown protein [AT5G57567.1]	GO:0012505(endomembrane system)	AGGAGTGATCATCATCCCAAAAGGAACCAAAACCTATCGAGTTACATGATGACCGATGAT	-1.74065	7.95281	-11.1819	3.82157e-10	9.05649e-07	13.1879
32038	78	16	A_84_P860885	A_84_P860885	FALSE	NM_126577	NM_126577	815103	AT2G05540	glycine-rich protein	At.21406	tair|AT2G05540.1|ref|NM_126577|ta|BP810650|ta|CB260070	chr2:2033944-2034003	glycine-rich protein [AT2G05540.1]	GO:0012505(endomembrane system)	CCCAGCCACAGAGTACTGAGCCGGGTCACTAAAAGTCGTAAAATGATGCATATATATCAA	-1.73711	9.72501	-10.4356	1.27664e-09	1.98163e-06	12.0871
21238	142	25	A_84_P147028	A_84_P147028	FALSE	NM_121807	NM_121807	831669	AT5G18020	auxin-responsive protein, putative	At.31480	tair|AT5G18020.1|ref|NM_121807|ta|TA51162_3702|tc|TC304112	chr5:5966499-5966440	auxin-responsive protein, putative [AT5G18020.1]	GO:0003674(molecular_function)|GO:0009733(response to auxin stimulus)	TCTTGCAGTGTACGTAGGTGAGAGCCAAAAGAAGAGATATCTGGTGCCAATCTCATATTT	1.92772	8.03981	4.96059	7.16968e-05	0.00384332	1.6611
32457	76	27	A_84_P152798	A_84_P152798	FALSE	NM_121808	NM_121808	831670	AT5G18030	auxin-responsive protein, putative	At.31478	tair|AT5G18030.1|ref|NM_121808|ta|TA49472_3702|tc|TC305722	chr5:5968663-5968722	auxin-responsive protein, putative [AT5G18030.1]	GO:0003674(molecular_function)|GO:0009733(response to auxin stimulus)	CTTGAGCCAACCTTCATTTCAAGCTCTTCTCAGTAAATCCGAGGAAGAGTTTGGATTTGA	1.92675	8.0769	5.1773	4.34088e-05	0.00283526	2.14747
1284	259	153	A_84_P196414	A_84_P196414	FALSE	NM_001035705	NM_001035705	822355	AT3G27340	hypothetical protein	At.37078	tair|AT3G27340.1|tair|AT3G27340.2|tair|AT3G27340.3|ref|NM_001035705	chr3:10123869-10123928	similar to unnamed protein product [Vitis vinifera] (GB:CAO14628.1); contains InterPro domain Protein of unknown function DUF971 (InterPro:IPR010376) [AT3G27340.1]	GO:0003674(molecular_function)|GO:0008150(biological_process)	TATCAAGACTCTTCAAAAGCATAATCTCAGCCGTGAACCTCCTCCTTCAAGAAAGAGATG	0.658288	11.4102	7.23468	4.78718e-07	0.000149918	6.50423
33524	69	104	A_84_P20068	A_84_P20068	FALSE	NM_126577	NM_126577	815103	AT2G05540	glycine-rich protein	At.21406	tair|AT2G05540.1|ref|NM_126577|ta|BP810650|ta|CB260070	chr2:2033897-2033956	glycine-rich protein [AT2G05540.1]	GO:0012505(endomembrane system)	CGGTGGCTGCTTCAGGTGTTGTGCTTATGCTGGTCAGGCTGTTCAAACTCAGCCACAGAG	-1.73278	9.6887	-8.89941	1.86708e-08	1.48126e-05	9.59082
39047	37	107	A_84_P757732	A_84_P757732	FALSE	NR_022500	NR_022500	5007873	AT2G13665	miscRNA	At.40638	tair|AT2G13665.1|tair|AT2G13665.2|ref|NR_022500|ref|NR_022501	chr2:5699999-5700058	other RNA [AT2G13665.1]		ATCTTGTGTTTTGCAATTAGTGGGCTAACTTTTGGCCATCTTCTGTACCGAATATCTGCC	-1.72675	10.0801	-6.93035	9.01627e-07	0.000238437	5.89558
15133	177	166	A_84_P13205	A_84_P13205	FALSE	NM_120494	NM_120494	830290	AT5G04120	phosphoglycerate/bisphosphoglycerate mutase family protein	At.33173	tair|AT5G04120.1|ref|NM_120494|ta|TA25907_3702|ta|AA395074	chr5:1121540-1121599	phosphoglycerate/bisphosphoglycerate mutase family protein [AT5G04120.1]	GO:0003824(catalytic activity)|GO:0005575(cellular_component)|GO:0008152(metabolic process)	CGATGTATCACATCTATCATCCGTTGGATTTCTTCAACGTGGCTTTGATGGAGACGCCAA	1.88786	7.94058	3.31609	0.00338693	0.0462066	-2.04517
43600	10	12	A_84_P870348	A_84_P870348	FALSE	NM_180012	NM_180012	818709	TCH3	TCH3 (TOUCH 3)	At.269	tair|AT2G41100.2|tair|AT2G41100.1|tair|AT2G41100.3|ref|NM_180012	chr2:17146400-17146460	TCH3 (TOUCH 3) [AT2G41100.2]	GO:0005509(calcium ion binding)|GO:0005575(cellular_component)|GO:0009266(response to temperature stimulus)|GO:0009612(response to mechanical stimulus)|GO:0009646(response to absence of light)|GO:0009652(thigmotropism)	GGTTGCCAGCAATATCATCCTTCGCCAATTTCCGACTTCATGAAAGATAGGTTTAAAGAT	-1.72649	13.3589	-6.4664	2.42354e-06	0.000433758	4.94205
30019	90	143	A_84_P576905	A_84_P576905	FALSE	NM_117750	NM_117750	827350	AT4G16515	hypothetical protein	At.19101	tair|AT4G16515.1|ref|NM_117750|ta|TA40813_3702|tc|TC299414	chr4:9305424-9305365	unknown protein [AT4G16515.1]	GO:0003674(molecular_function)|GO:0008150(biological_process)|GO:0012505(endomembrane system)	CAACGAGAAGTCTTAATTACCCGATCCATATATACCAGTCTCTCTAAATATATCATACTG	1.88586	9.09354	7.12262	6.03522e-07	0.000179553	6.28169
29778	91	116	A_84_P855617	A_84_P855617	FALSE	NM_122070	NM_122070	832185	GLP3	GLP3 (GERMIN-LIKE PROTEIN 3); manganese ion binding / metal ion binding / nutrient reservoir	At.22582	tair|AT5G20630.1|ref|NM_122070|ug|T42248|ta|TA29001_3702	chr5:6975914-6975855	GLP3 (GERMIN-LIKE PROTEIN 3); manganese ion binding / metal ion binding / nutrient reservoir [AT5G20630.1]	GO:0009409(response to cold)|GO:0030145(manganese ion binding)|GO:0031012(extracellular matrix)|GO:0045735(nutrient reservoir activity)|GO:0046872(metal ion binding)	CATTTCAACCATCTCTTTTGCCTCTGTTCAAGACTTTTGTGTAGCTGATCCAAAGGGTCC	1.85307	11.7783	3.46747	0.00238394	0.0371011	-1.71196
31306	82	120	A_84_P735806	A_84_P735806	FALSE			6240912	AT5G07571	hypothetical protein	At.73271	ug|EF183106	chr5:2396877-2396818	Arabidopsis thaliana clone asmbl_14211 unknown mRNA sequence [EF183106]	GO:0012511(monolayer-surrounded lipid storage body)|GO:0016021(integral to membrane)	CAAAACATTCACTTTCTATATTAATCTGTTTGCGCATTTAGGCGTTGATCTAGCATTTGG	0.80598	6.89427	7.09836	6.34713e-07	0.000185916	6.23326
19090	154	72	A_84_P17313	A_84_P17313	FALSE	NM_001036428	NM_001036428	818354	AT2G37770	aldo/keto reductase family protein	At.12803	tair|AT2G37770.1|tair|AT2G37770.2|ref|NM_001036428|ref|NM_129333	chr2:15843486-15843545	aldo/keto reductase family protein [AT2G37770.1]	GO:0016491(oxidoreductase activity)	ACTTTAATGTTTTCGACTGGTCAATACCCGATTACATGTTCGCTAAGTTTGCTGAGATTG	-1.72507	8.68853	-5.5889	1.69343e-05	0.00152841	3.06013
4734	239	53	A_84_P21026	A_84_P21026	FALSE	NM_128898	NM_128898	817901	RD20	RD20 (RESPONSIVE TO DESSICATION 20); calcium ion binding	At.25464	tair|AT2G33380.1|tair|AT2G33380.2|ref|NM_128898|ref|NM_001036395	chr2:14152124-14152065	RD20 (RESPONSIVE TO DESSICATION 20); calcium ion binding [AT2G33380.1]	GO:0005509(calcium ion binding)|GO:0005575(cellular_component)|GO:0009269(response to desiccation)|GO:0009409(response to cold)|GO:0009651(response to salt stress)|GO:0009737(response to abscisic acid stimulus)	GCTTTGATGGAAGTTTATTTGAACAAATTGCCAAAGAGAGGGCCAATTCTCGCAAACAAG	-1.72169	8.28727	-4.44436	0.000239939	0.00824454	0.49202
23998	125	116	A_84_P21256	A_84_P21256	FALSE	NM_114516	NM_114516	823802	AT3G46490	oxidoreductase, acting on paired donors, with incorporation or reduction of molecular oxygen, 2-oxoglutarate as one donor, and incorporation of one atom each of oxygen into both donors	At.53798	tair|AT3G46490.1|ref|NM_114516|tc|NP162712	chr3:17130032-17130247	oxidoreductase, acting on paired donors, with incorporation or reduction of molecular oxygen, 2-oxoglutarate as one donor, and incorporation of one atom each of oxygen into both donors [AT3G46490.1]	GO:0005575(cellular_component)|GO:0016706(oxidoreductase activity, acting on paired donors, with incorporation or reduction of molecular oxygen, 2-oxoglutarate as one donor, and incorporation of one atom each of oxygen into both donors)|GO:0019748(secondary metabolic process)	TTCTATTCCATTCTTCCTGAAACCGAGTCATGACTGTATAATAGAGTGTCTTCCTACCTG	1.83509	7.97194	4.88354	8.57739e-05	0.00430086	1.4874
22986	131	100	A_84_P76184	A_84_P76184	FALSE	NM_122316	NM_122316	832476	WRKY30	WRKY30 (WRKY DNA-binding protein 30); transcription factor	At.9177	tair|AT5G24110.1|ref|NM_122316|ta|TA42336_3702|tc|TC288532	chr5:8153437-8153378	WRKY30 (WRKY DNA-binding protein 30); transcription factor [AT5G24110.1]	GO:0003700(transcription factor activity)|GO:0005634(nucleus)|GO:0006355(regulation of transcription, DNA-dependent)	TGGTGGGTTCTATTCTTAGTTATCTACTTAAGGGAGGGACGGAACTTTTTACATGACCTC	-1.71986	7.40036	-6.87619	1.01046e-06	0.000255847	5.78586
4462	240	88	A_84_P819712	A_84_P819712	FALSE	NM_116264	NM_116264	828140	GPAT8	GPAT8 (GLYCEROL-3-PHOSPHATE ACYLTRANSFERASE 8); acyltransferase/ glycerol-3-phosphate O-acyltransferase	At.34564	tair|AT4G00400.1|ref|NM_116264|ta|TA35093_3702|ta|TA35091_3702	chr4:174394-174335	GPAT8 (GLYCEROL-3-PHOSPHATE ACYLTRANSFERASE 8); acyltransferase/ glycerol-3-phosphate O-acyltransferase [AT4G00400.1]	GO:0004366(glycerol-3-phosphate O-acyltransferase activity)|GO:0008152(metabolic process)|GO:0008415(acyltransferase activity)|GO:0010143(cutin biosynthetic process)	CCGAACTTACTCGCAAGGATAAATATCTTTTGCTTGGAGGTAATGACGGCAAGGTAGAGT	0.864945	10.4042	7.04693	7.06422e-07	0.000200158	6.13034
25177	118	138	A_84_P22031	A_84_P22031	FALSE		NM_127864	816830	SNG1	SNG1 (SINAPOYLGLUCOSE 1); serine carboxypeptidase	At.24365	tair|AT2G22990.1|tair|AT2G22990.2|tair|AT2G22990.5|tair|AT2G22990.3	chr2:9796601-9796660	SNG1 (SINAPOYLGLUCOSE 1); serine carboxypeptidase [AT2G22990.1]	GO:0004185(serine carboxypeptidase activity)|GO:0006508(proteolysis)|GO:0009698(phenylpropanoid metabolic process)|GO:0012505(endomembrane system)|GO:0016754(sinapoylglucose-malate O-sinapoyltransferase activity)	TGGATAAGATCTCTCAATTACTCCCCCATTCATAACTGGAGGCCATGGATGATAAACAAT	1.82364	12.0365	7.60198	2.26699e-07	8.93986e-05	7.22058
3067	248	158	A_84_P14291	A_84_P14291	FALSE	NM_104443	NM_104443	842016	PSAG	PSAG	At.21811	tair|AT1G55670.1|ref|NM_104443|ta|TA26665_3702|ta|TA26644_3702	chr1:20806602-20806543	PSAG [AT1G55670.1]	GO:0003674(molecular_function)|GO:0009522(photosystem I)|GO:0009535(chloroplast thylakoid membrane)|GO:0009773(photosynthetic electron transport in photosystem I)|GO:0009780(photosynthetic NADP+ reduction)|GO:0015979(photosynthesis)|GO:0016020(membrane)|GO:0030093(chloroplast photosystem I)|GO:0042550(photosystem I stabilization)|GO:0050821(protein stabilization)	ATCGTTGCTTACTACATCTTGGCTACTTCCAGCAATGGATACGACCCAAGCTTCTTTGGA	0.753822	16.8696	7.01934	7.48299e-07	0.000208711	6.07495
38074	43	13	A_84_P545044	A_84_P545044	FALSE	NM_120387	NM_120387	831803	AT5G03090	hypothetical protein	At.54700	tair|AT5G03090.1|ref|NM_120387|tc|NP207317	chr5:725715-725774	similar to unknown protein [Arabidopsis thaliana] (TAIR:AT1G53480.1) [AT5G03090.1]	GO:0003674(molecular_function)|GO:0005575(cellular_component)|GO:0008150(biological_process)	GGGAACATTGGCTCTCGACGACTGCAGCAGATCTGATGGTTTCCTTCTTCAGCCCCTTCA	-1.71975	7.1829	-7.41229	3.32755e-07	0.00011314	6.85311
21601	139	150	A_84_P10433	A_84_P10433	FALSE	NM_105682	NM_105682	843350	ATFH8	ATFH8 (FORMIN 8); actin binding / actin filament binding / profilin binding	At.35341	tair|AT1G70140.1|ref|NM_105682|ta|TA50538_3702|tc|TC296895	chr1:26416513-26416454	ATFH8 (FORMIN 8); actin binding / actin filament binding / profilin binding [AT1G70140.1]	GO:0003779(actin binding)|GO:0005522(profilin binding)|GO:0005911(intercellular junction)|GO:0009932(cell tip growth)|GO:0045010(actin nucleation)|GO:0051015(actin filament binding)	TAAAGTTTGCTTAGATATTATGAGAAATATGCAGAGGAGGAAGGTTGGTAGTCCGATATC	-0.898327	8.7739	-6.99858	7.81471e-07	0.00021461	6.03322
19014	155	53	A_84_P18581	A_84_P18581	FALSE	NM_118912	NM_118912	828887	ATOPT6	ATOPT6 (oligopeptide transporter 6); oligopeptide transporter	At.32073	tair|AT4G27730.1|ref|NM_118912|ta|TA44751_3702|tc|TC289849	chr4:13834170-13834111	ATOPT6 (oligopeptide transporter 6); oligopeptide transporter [AT4G27730.1]	GO:0006857(oligopeptide transport)|GO:0015198(oligopeptide transporter activity)|GO:0016020(membrane)	ACCATACTTCTGTTTCTAGCACTCGGACGAAAAGGAATTGAAGTGCAGTGGTGGGGAAAT	-0.957787	10.7357	-6.98459	8.04685e-07	0.000219298	6.00506
29638	92	56	A_84_P785340	A_84_P785340	FALSE	NM_104494	NM_104494	842068	AT1G56150	auxin-responsive family protein	At.19679	tair|AT1G56150.1|ref|NM_104494|ug|AA394633|ta|TA44629_3702	chr1:21021406-21021465	auxin-responsive family protein [AT1G56150.1]	GO:0003674(molecular_function)|GO:0009733(response to auxin stimulus)	GGACTCGCCGATCGAGTCACATGACCTACACGATCTCTTTTGAGATTTAAGAAGTTTCTA	-1.71888	8.97869	-8.76647	2.38715e-08	1.81327e-05	9.35931
21851	138	159	A_84_P822050	A_84_P822050	FALSE	NM_113208	NM_113208	821882	AT3G23080	hypothetical protein	At.6125	tair|AT3G23080.1|tair|AT3G23080.2|ref|NM_113208|ref|NM_001035667	chr3:8208001-8207942	similar to unknown protein [Arabidopsis thaliana] (TAIR:AT4G14500.1); similar to unnamed protein product [Vitis vinifera] (GB:CAO71306.1); contains InterPro domain Lipid-binding START (InterPro:IPR002913) [AT3G23080.1]	GO:0003674(molecular_function)|GO:0005739(mitochondrion)|GO:0008150(biological_process)	CTCTTGTCCATTACGAAGACATGGGAATCCCAAAAGATGTAGCAAAGTTAGGAGTCCGTC	0.744145	9.78525	6.95415	8.57699e-07	0.000230231	5.94366
15013	178	66	A_84_P103276	A_84_P103276	FALSE	NM_120294	NM_120294	831910	AT5G02160	hypothetical protein	At.25262	tair|AT5G02160.1|ref|NM_120294|ug|AK118635|ta|TA30560_3702	chr5:427068-427127	unknown protein [AT5G02160.1]	GO:0003674(molecular_function)|GO:0008150(biological_process)|GO:0009535(chloroplast thylakoid membrane)	CTTCTCTACAATATACCTCTGCAAAAGTAGATAGCTTGGAATGATCAATGGTTGCTTGGA	1.80612	12.5332	5.19566	4.16096e-05	0.00274585	2.18851
19344	153	73	A_84_P260800	A_84_P260800	FALSE	NM_118063	NM_118063	827684	AT4G19430	hypothetical protein	At.22845	tair|AT4G19430.1|ref|NM_118063|ug|AK175624|ta|TA28759_3702	chr4:10598662-10598603	unknown protein [AT4G19430.1]	GO:0003674(molecular_function)|GO:0008150(biological_process)|GO:0009507(chloroplast)	TATGGCTGTGGTAGAGCCATATTTTTCTATTCCGGTAATTAATTAATACCTCCAAATCGA	-1.71776	6.37436	-9.0808	1.34005e-08	1.13908e-05	9.9026
36429	52	74	A_84_P542240	A_84_P542240	FALSE			828191	SADHU5-1	pseudo	At.20034	tair|AT4G01525.1|ug|AK227999|ta|TA43986_3702|ta|TA43985_3702	chr4:661424-661483	transposable element gene [AT4G01525.1]		ATTTGTGGTGGAAACGGTTGGTCGCGGGAAAAGGAATAGTAGCGGAAGTCGGATGCTTCC	-1.71599	9.63038	-6.55726	1.99248e-06	0.000382438	5.13116
40407	29	107	A_84_P845193	A_84_P845193	FALSE	NM_119409	NM_119409	829392	TIFY8	TIFY8	At.48928	tair|AT4G32570.1|ref|NM_119409|ta|TA39407_3702|ta|CNS0A45P	chr4:15716900-15716841	TIFY8 [AT4G32570.1]	GO:0003674(molecular_function)|GO:0005575(cellular_component)|GO:0008150(biological_process)	TAAACCGAAGTCGAAGAACAACACAAGTGACGGTCCATACAAGCTAGGCCAAATGTATGA	0.939961	10.1156	6.9098	9.41429e-07	0.000245327	5.854
26632	110	117	A_84_P23530	A_84_P23530	FALSE	NM_125010	NM_125010	835726	WRKY2	WRKY2 (WRKY DNA-binding protein 2); transcription factor	At.21527	tair|AT5G56270.1|ref|NM_125010|ta|TA42035_3702|tc|TC281975	chr5:22800296-22800355	WRKY2 (WRKY DNA-binding protein 2); transcription factor [AT5G56270.1]	GO:0003700(transcription factor activity)|GO:0005634(nucleus)|GO:0006355(regulation of transcription, DNA-dependent)	TTGAACCGGTTTCAGATTCAGGACAATCGGTATATAACCAGATCATGAGTAGATTACCTC	-0.616316	10.2854	-6.90634	9.48295e-07	0.000245327	5.847
7102	225	77	A_84_P761052	A_84_P761052	FALSE	NM_180354	NM_180354	824438	AT3G52720	carbonic anhydrase family protein	At.1740	tair|AT3G52720.2|ref|NM_180354|ta|TA43721_3702|tc|TC298947	chr3:19550642-19550583	carbonic anhydrase family protein [AT3G52720.2]	GO:0004089(carbonate dehydratase activity)|GO:0006730(one-carbon compound metabolic process)|GO:0008270(zinc ion binding)|GO:0012505(endomembrane system)	TGCTCCGAGAACGTTTCTTGGACCATCCTTGGCAAGGTAATCTTTTAAGACATGTACATA	1.74496	10.4518	5.98873	6.90406e-06	0.000874049	3.9295
34983	61	75	A_84_P821447	A_84_P821447	FALSE	NM_129235	NM_129235	818252	DOGT1	DOGT1 (DON-GLUCOSYLTRANSFERASE); UDP-glycosyltransferase/ transferase, transferring glycosyl groups	At.27247	tair|AT2G36800.1|ref|NM_129235|ta|TA36705_3702|ta|BP623318	chr2:15430670-15430611	DOGT1 (DON-GLUCOSYLTRANSFERASE); UDP-glycosyltransferase/ transferase, transferring glycosyl groups [AT2G36800.1]	GO:0008194(UDP-glycosyltransferase activity)|GO:0016131(brassinosteroid metabolic process)|GO:0016757(transferase activity, transferring glycosyl groups)|GO:0046527(glucosyltransferase activity)	GATTCAGCTCACAAGGCTGTGGAAGAAGGAGGCTCTTCTCATTCTAACATCTCTTTCTTG	-0.91004	10.8085	-6.87892	1.00466e-06	0.000255847	5.7914
43459	11	123	A_84_P21341	A_84_P21341	FALSE	NM_116466	NM_116466	828064	ATPMEPCRB	ATPMEPCRB; pectinesterase	At.43016	tair|AT4G02330.1|ref|NM_116466|ug|AY080836|ta|TA44222_3702	chr4:1034841-1034900	ATPMEPCRB; pectinesterase [AT4G02330.1]	GO:0005618(cell wall)|GO:0012505(endomembrane system)|GO:0030599(pectinesterase activity)	GAATAATTTCACAGTCGAGAATTTCTTGTTAGGAGATGGTTGGATGGTTCAGAGTGGTGT	-1.7158	12.5763	-5.21336	3.99472e-05	0.00268579	2.22804
42451	17	99	A_84_P16577	A_84_P16577	FALSE	NM_102001	NM_102001	838752	AT1G21520	hypothetical protein	At.41652	tair|AT1G21520.1|ref|NM_102001|ug|CB255531|ta|TA41624_3702	chr1:7534628-7534569	unknown protein [AT1G21520.1]	GO:0003674(molecular_function)|GO:0005575(cellular_component)	TTTTCTCTTTGTTCCGTCCATCCTGCGACGGTAAACAGAGTTCTCAGCCATCCCGTGACG	-1.69634	10.2173	-5.21	4.02579e-05	0.00269946	2.22053
26179	113	3	A_84_P253555	A_84_P253555	FALSE	NM_117485	NM_117485	827046	AT4G14090	UDP-glucoronosyl/UDP-glucosyl transferase family protein	At.50337	tair|AT4G14090.1|ref|NM_117485|ug|AK226538|ta|TA37251_3702	chr4:8122793-8122734	UDP-glucoronosyl/UDP-glucosyl transferase family protein [AT4G14090.1]	GO:0005739(mitochondrion)|GO:0008152(metabolic process)|GO:0008194(UDP-glycosyltransferase activity)|GO:0035251(UDP-glucosyltransferase activity)	AGACAGCTGTTTTGGCGCATTGTGCTGTGGGATGTTTTGTGACTCATTGTGGTTGGAATT	-1.68879	8.72258	-3.88029	0.000906265	0.0200574	-0.787935
4029	243	103	A_84_P786801	A_84_P786801	FALSE	NM_121324	NM_121324	831161	AT5G13210	hypothetical protein	At.28285	tair|AT5G13210.1|ref|NM_121324|ug|BX831624|ta|TA48724_3702	chr5:4216296-4216355	similar to unknown protein [Arabidopsis thaliana] (TAIR:AT3G24780.1); similar to unknown protein [Arabidopsis thaliana] (TAIR:AT5G43400.1); similar to unnamed protein product [Vitis vinifera] (GB:CAO70061.1); contains InterPro domain von Willebrand factor, type A (InterPro:IPR002035); contains InterPro domain Uncharacterized conserved protein UCP015417, vWA (InterPro:IPR011205) [AT5G13210.1]		TAAGGCAGCCTCCAAGTAATCCAAGTAATGGATGGGAAACGGATTATGAAGTGATTGTGA	-1.68842	8.11478	-9.77072	3.93877e-09	4.26115e-06	11.0462
7059	225	163	A_84_P11853	A_84_P11853	FALSE	NM_115719	NM_115719	825026	AT3G58570	DEAD box RNA helicase, putative	At.831	tair|AT3G58570.1|ref|NM_115719|ta|TA31134_3702|tc|TC281461	chr3:21670904-21670963	DEAD box RNA helicase, putative [AT3G58570.1]	GO:0008026(ATP-dependent helicase activity)|GO:0009507(chloroplast)	ACTGCTTTCTTCAATGACAACAACACAACAATGGCCAAGCCACTGGCTGAGCTAATGCAA	0.705361	10.3423	6.83133	1.11083e-06	0.000273501	5.69464
41637	22	27	A_84_P21275	A_84_P21275	FALSE	NM_114953	NM_114953	824257	AT3G50930	AAA-type ATPase family protein	At.23776	tair|AT3G50930.1|ref|NM_114953|ta|TA32818_3702|ta|AV539537	chr3:18942452-18942511	AAA-type ATPase family protein [AT3G50930.1]	GO:0005524(ATP binding)|GO:0005739(mitochondrion)|GO:0009536(plastid)|GO:0016887(ATPase activity)	TGGTCGAGTTGTTAAAAGCCAAGAAGATCGAGGACGACCAAGATAAAGCCAAACATGAGG	-1.67249	9.58184	-6.73084	1.37463e-06	0.000301035	5.48927
28488	99	145	A_84_P19210	A_84_P19210	FALSE	NM_130204	NM_130204	819248	WRKY46	WRKY46 (WRKY DNA-binding protein 46); transcription factor	At.26510	tair|AT2G46400.1|ref|NM_130204|ug|AY080812|ta|TA38401_3702	chr2:19050845-19050786	WRKY46 (WRKY DNA-binding protein 46); transcription factor [AT2G46400.1]	GO:0003700(transcription factor activity)|GO:0005730(nucleolus)|GO:0006355(regulation of transcription, DNA-dependent)	TGCACCTGCTGCTGTTGAGAATTCCGAAACTGCAGATTCGTATTTCTCGTCTTTGGACAA	-1.66959	8.9361	-3.9144	0.000836332	0.019042	-0.710873
2941	249	70	A_84_P16974	A_84_P16974	FALSE	NM_122070	NM_122070	832185	GLP3	GLP3 (GERMIN-LIKE PROTEIN 3); manganese ion binding / metal ion binding / nutrient reservoir	At.22582	tair|AT5G20630.1|ref|NM_122070|ug|DR376296|ta|TA28996_3702	chr5:6975379-6975320	GLP3 (GERMIN-LIKE PROTEIN 3); manganese ion binding / metal ion binding / nutrient reservoir [AT5G20630.1]	GO:0009409(response to cold)|GO:0030145(manganese ion binding)|GO:0031012(extracellular matrix)|GO:0045735(nutrient reservoir activity)|GO:0046872(metal ion binding)	ACAACGTTCCTTAGCGATGCAGAAGTTAAGAAGCTTAAGGGTGTGCTTGGGGGAACTAAT	1.70269	14.4227	3.3316	0.00326764	0.0453217	-2.01121
45198	1	45	A_84_P521700	A_84_P521700	FALSE	NM_111301	NM_111301	819585	AT3G04300	hypothetical protein	At.40861	tair|AT3G04300.1|ref|NM_111301|ta|TA46986_3702|tc|TC308234	chr3:1140854-1140913	similar to unknown protein [Arabidopsis thaliana] (TAIR:AT4G10300.1); similar to predicted protein [Physcomitrella patens subsp. patens] (GB:EDQ58197.1); contains InterPro domain RmlC-like jelly roll fold (InterPro:IPR014710); contains InterPro domain Protein of unknown function DUF861, cupin-3 (InterPro:IPR008579); contains InterPro domain Cupin, RmlC-type (InterPro:IPR011051) [AT3G04300.1]	GO:0003674(molecular_function)|GO:0005575(cellular_component)|GO:0008150(biological_process)	GCCCTTCCTAGATTATGTTTTCAGATGTAACTTCTTTGTTTCTCATAGAACAAACAATCG	-1.6695	7.48841	-7.52361	2.65494e-07	9.77154e-05	7.06942
36676	51	89	A_84_P608003	A_84_P608003	FALSE	NM_115677	NM_115677	824984	AT3G58150	hypothetical protein	At.34754	tair|AT3G58150.1|ref|NM_115677|ug|AK175357|ta|TA51397_3702	chr3:21544035-21543976	similar to unknown protein [Arabidopsis thaliana] (TAIR:AT1G28510.1); similar to unnamed protein product [Vitis vinifera] (GB:CAO69824.1); contains InterPro domain Optic atrophy 3-like (InterPro:IPR010754) [AT3G58150.1]	GO:0003674(molecular_function)|GO:0008150(biological_process)	GATTAATGAACAGCCTTCTAAGCCTCTTAATGAAGAGGTATCTAAGCCAAGAGGATTAGC	-0.705042	6.69969	-6.80643	1.1709e-06	0.000278681	5.6439
25481	117	39	A_84_P611298	A_84_P611298	FALSE	NM_147244	NM_147244	814993	AT2G04515	hypothetical protein	At.45792	tair|AT2G04515.1|ref|NM_147244|ta|TA50166_3702|tc|TC292901	chr2:1574355-1574414	similar to unknown protein [Arabidopsis thaliana] (TAIR:AT2G04495.1) [AT2G04515.1]	GO:0003674(molecular_function)|GO:0008150(biological_process)|GO:0012505(endomembrane system)	TTCGGCAGGAGAAGTATATAATTTTCTCTCTTTGGACAAGTAGATTCTGTATTTTTGGTG	-1.66757	7.27782	-5.49736	2.08474e-05	0.00176368	2.85859
18395	158	102	A_84_P554567	A_84_P554567	FALSE	NM_113753	NM_113753	822462	GATL10	GATL10 (Galacturonosyltransferase-like 10); polygalacturonate 4-alpha-galacturonosyltransferase/ transferase, transferring hexosyl groups	At.42818	tair|AT3G28340.1|ref|NM_113753	chr3:10590506-10590447	GATL10 (Galacturonosyltransferase-like 10); polygalacturonate 4-alpha-galacturonosyltransferase/ transferase, transferring hexosyl groups [AT3G28340.1]	GO:0012505(endomembrane system)|GO:0016051(carbohydrate biosynthetic process)|GO:0016758(transferase activity, transferring hexosyl groups)|GO:0047262(polygalacturonate 4-alpha-galacturonosyltransferase activity)	TTGATTATTGATCTTCATTCGGCTTAAGTATTCTTTGCCTCATGAATCATGAGTTGTGTG	-0.811676	7.93056	-6.79221	1.2067e-06	0.000281801	5.61487
34323	65	35	A_84_P209948	A_84_P209948	FALSE	NM_128847	NM_128847	817848	AT2G32870	meprin and TRAF homology domain-containing protein / MATH domain-containing protein	At.43883	tair|AT2G32870.1|ref|NM_128847|ta|TA40394_3702|tc|TC287261	chr2:13951865-13951806	meprin and TRAF homology domain-containing protein / MATH domain-containing protein [AT2G32870.1]	GO:0003674(molecular_function)|GO:0005575(cellular_component)|GO:0008150(biological_process)	TGTTACAATAACGTTCAACCGAATCCGTTGCTGCAAATTCTCTTATGGAGAAGAATGCAT	1.69774	7.54351	3.38049	0.00291783	0.0421909	-1.90389
1865	256	11	A_84_P22053	A_84_P22053	FALSE	NM_180012	NM_180012	818709	TCH3	TCH3 (TOUCH 3)	At.269	tair|AT2G41100.1|tair|AT2G41100.2|tair|AT2G41100.3|ref|NM_180012	chr2:17146416-17146475	TCH3 (TOUCH 3) [AT2G41100.1]	GO:0005509(calcium ion binding)|GO:0005575(cellular_component)|GO:0009266(response to temperature stimulus)|GO:0009612(response to mechanical stimulus)|GO:0009646(response to absence of light)|GO:0009652(thigmotropism)	ATCGCTTCGCCAATTTCCGACTTCATGAAAGATAGGTTTAAAGATTTGTTCGAAGCGCTG	-1.65799	13.1713	-5.4914	2.11324e-05	0.00177936	2.84543
15462	176	17	A_84_P530994	A_84_P530994	FALSE	NM_180841	NM_180841	835237	AT5G51630	disease resistance protein (TIR-NBS-LRR class), putative	At.29667	tair|AT5G51630.1|ref|NM_180841|ta|AV537401|tc|TC296961	chr5:20991754-20991925	disease resistance protein (TIR-NBS-LRR class), putative [AT5G51630.1]	GO:0000166(nucleotide binding)|GO:0004888(transmembrane receptor activity)|GO:0005515(protein binding)|GO:0005524(ATP binding)|GO:0006952(defense response)|GO:0012505(endomembrane system)|GO:0017111(nucleoside-triphosphatase activity)|GO:0031224(intrinsic to membrane)	TTTGTAGGTGGAGGAGAATATTGGTGAATCTTTTCTAAATACAAACACCTTAGTTCGGTG	0.682236	7.71213	6.76153	1.28784e-06	0.000292162	5.55215
13268	188	156	A_84_P23478	A_84_P23478	FALSE	NM_123540	NM_123540	834178	AT5G41750	disease resistance protein (TIR-NBS-LRR class), putative	At.7150	tair|AT5G41750.1|tair|AT5G41750.2|ref|NM_123540|ref|NM_180786	chr5:016714690-016714749	disease resistance protein (TIR-NBS-LRR class), putative [AT5G41750.1]	GO:0000166(nucleotide binding)|GO:0004888(transmembrane receptor activity)|GO:0005515(protein binding)|GO:0005524(ATP binding)|GO:0006952(defense response)|GO:0017111(nucleoside-triphosphatase activity)|GO:0031224(intrinsic to membrane)	TTTAGGAGTTGGCTTCGGGAGCTTGGTCTTAAAGTGAAGAAGATGAATTCTCATGGAGTC	-1.64775	8.65007	-6.10299	5.36083e-06	0.000727708	4.17441
8387	217	58	A_84_P19490	A_84_P19490	FALSE	NM_118036	NM_118036	827655	NCED4	NCED4 (NINE-CIS-EPOXYCAROTENOID DIOXYGENASE 4)	At.1927	tair|AT4G19170.1|ref|NM_118036|ta|TA36136_3702|ta|TA36137_3702	chr4:10483570-10483629	NCED4 (NINE-CIS-EPOXYCAROTENOID DIOXYGENASE 4) [AT4G19170.1]	GO:0010287(plastoglobule)	GCGAAGGGTTCCGTACGGATTCCATGGGTTATTTGTCAAGGAAAGTGACCTTAATAAGCT	1.69591	10.5147	5.51533	2.00124e-05	0.00171306	2.89822
19414	152	104	A_84_P761712	A_84_P761712	FALSE	NR_022827	NR_022827	5008078	AT3G51075	misc_RNA	At.49673	tair|AT3G51075.1|ref|NR_022827|ug|BX815013	chr3:18981462-18980324	other RNA [AT3G51075.1]		TGGGACATTGTGGTACCATATCTACTAGATCACATACTTTACGGCATCGTCTGGAAGCTT	0.830948	6.31189	6.7574	1.29918e-06	0.000292162	5.5437
2676	251	89	A_84_P159915	A_84_P159915	FALSE	NM_118935	NM_118935	828910	SLAH2	SLAH2 (SLAC1 HOMOLOGUE 2); transporter	At.28729	tair|AT4G27970.1|ref|NM_118935|ug|AF367337|ta|TA47909_3702	chr4:13918373-13918314	SLAH2 (SLAC1 HOMOLOGUE 2); transporter [AT4G27970.1]	GO:0005215(transporter activity)|GO:0005886(plasma membrane)|GO:0016021(integral to membrane)	CCGGAAGATAATCAAATAGATTTAGAATCTCCTCCTTTAGTAAATGTAGATAGTTCCACG	-0.943968	9.42855	-6.75384	1.30904e-06	0.000292162	5.53641
42607	16	127	A_84_P812281	A_84_P812281	FALSE	NM_122908	NM_122908	833471	AT5G35170	adenylate kinase family protein	At.28348	tair|AT5G35170.1|tair|AT5G35170.2|ref|NM_122908|ref|NM_001036889	chr5:13436948-13437388	adenylate kinase family protein [AT5G35170.1]	GO:0006139(nucleobase, nucleoside, nucleotide and nucleic acid metabolic process)|GO:0009061(anaerobic respiration)|GO:0009117(nucleotide metabolic process)|GO:0009535(chloroplast thylakoid membrane)|GO:0019201(nucleotide kinase activity)	AATGTGAGCTCATTGTTCACAAAGGTTTGGTTTGGTGCACATATCAACAGGGGATCTATT	0.779113	7.23648	6.75372	1.30937e-06	0.000292162	5.53617
1542	257	148	A_84_P14293	A_84_P14293	FALSE	NM_106680	NM_106680	844371	AT1G80310	sulfate transmembrane transporter	At.72650	tair|AT1G80310.1|ref|NM_106680|ta|TA35012_3702|ta|BX834787	chr1:30201129-30201188	sulfate transmembrane transporter [AT1G80310.1]	GO:0015116(sulfate transmembrane transporter activity)|GO:0016021(integral to membrane)	TTACTTGTTACTGAAGCTAAGAACGTTAGACTGTTCTTCAGTAACTCTGTTTTCCCGGTC	0.762974	8.70327	6.73903	1.3509e-06	0.000298571	5.50607
15864	173	64	A_84_P811364	A_84_P811364	FALSE	NM_113067	NM_113067	821726	AT3G21720	isocitrate lyase, putative	At.38005	tair|AT3G21720.1|ref|NM_113067|ta|TA28992_3702|ta|TA28990_3702	chr3:7655887-7655712	isocitrate lyase, putative [AT3G21720.1]	GO:0004451(isocitrate lyase activity)|GO:0005575(cellular_component)|GO:0008152(metabolic process)	TAAAGCCATGGCTGCATCTTTCTCTGTCCCCTCTATGATAATGGAAGAAGAAGGGAGATT	-1.6474	7.48611	-4.89413	8.36855e-05	0.00423181	1.51128
3068	248	156	A_84_P845206	A_84_P845206	FALSE			NA				tc|TC288935	chr1:1965955-1965896	NM_100525 ribonuclease/ transcriptional repressor {Arabidopsis thaliana} (exp=-1; wgp=0; cg=0), complete [TC288935]	GO:0003773(heat shock protein activity)|GO:0004540(ribonuclease activity)|GO:0009408(response to heat)|GO:0009451(RNA modification)	TCTCCTCGCCAGCGGTTGATGAATCTCGTTCATGATGATGATTTCTGCAGATAATAAAAA	-1.64195	8.01481	-7.79106	1.55385e-07	7.2044e-05	7.58153
30871	85	139	A_84_P852616	A_84_P852616	FALSE	NM_201787	NM_201787	816830	SNG1	SNG1 (SINAPOYLGLUCOSE 1); serine carboxypeptidase	At.24365	tair|AT2G22990.5|ref|NM_201787|ta|DR241553|tc|TC307693	chr2:9793967-9794182	SNG1 (SINAPOYLGLUCOSE 1); serine carboxypeptidase [AT2G22990.5]	GO:0004185(serine carboxypeptidase activity)|GO:0006508(proteolysis)|GO:0009698(phenylpropanoid metabolic process)|GO:0012505(endomembrane system)|GO:0016754(sinapoylglucose-malate O-sinapoyltransferase activity)	GGTGTTCAACGGAAGTGCTCCTTCTTTGTTCTCTACTACATATTCATGGACAAAGCCAGT	1.67944	11.0006	6.49408	2.28293e-06	0.000417964	4.99977
26898	108	96	A_84_P838682	A_84_P838682	FALSE	NM_120186	NM_120186	831873	AT5G01080	beta-galactosidase	At.65476	tair|AT5G01080.1|ref|NM_120186|tc|NP035038|tc|NP281567	chr1:10929684-10929625	beta-galactosidase [AT5G01080.1]	GO:0004565(beta-galactosidase activity)|GO:0005975(carbohydrate metabolic process)|GO:0009341(beta-galactosidase complex)	TCGCGAAGCTCGTCTTCTTGGTCGAATCCGCTATAGTTTCAACAAATTTTTCAACCATTG	-1.6399	6.80952	-8.16061	7.52985e-08	4.40694e-05	8.27161
9448	211	145	A_84_P94979	A_84_P94979	FALSE	NM_121811	NM_121811	831310	AT5G18060	auxin-responsive protein, putative	At.31476	tair|AT5G18060.1|ref|NM_121811|ug|BE037961|ta|TA44049_3702	chr5:5976171-5976230	auxin-responsive protein, putative [AT5G18060.1]	GO:0003674(molecular_function)|GO:0009733(response to auxin stimulus)	ACTTGAACCAGCCTTCTTTTCAAGCTCTGCTCAGTAAATCCGAAGAAGAGTTTGGGTTCG	1.67514	8.11692	5.74457	1.19157e-05	0.00123663	3.40082
27884	102	164	A_84_P21001	A_84_P21001	FALSE	NM_103539	NM_103539	841016	AT1G44130	nucellin protein, putative	At.52031	tair|AT1G44130.1|ref|NM_103539|tc|NP306690	chr1:16790037-16789978	nucellin protein, putative [AT1G44130.1]	GO:0004190(aspartic-type endopeptidase activity)|GO:0004194(pepsin A activity)|GO:0006508(proteolysis)|GO:0009505(plant-type cell wall)	TCTATGCAAGGGCTAATGATGATCTACGACAACGAGAAGCAACAACTCGGATGGGTTTCT	-1.63839	8.08621	-3.94199	0.000783716	0.0181921	-0.648486
37736	45	9	A_84_P751564	A_84_P751564	FALSE	NM_116633	NM_116633	3766701	AT1G11595	pseudo	At.54127	tair|AT1G11595.1|tair|AT4G03950.1|ref|NM_116633|tc|TC293556	chr1:3899721-3899780	pseudogene, putative glucose 6 phosphate/phosphate translocator, blastp match of 60% identity and 2.3e-78 P-value to GP [AT1G11595.1]		TGGGTGCTGCCATCGCGATTCTTGGAACTTTCATTTATTCTCAGGTAAAAAATAGAGTGA	-1.62791	6.55223	-3.87595	0.000915555	0.0201642	-0.797719
28652	98	157	A_84_P10447	A_84_P10447	FALSE	NM_106370	NM_106370	844057	AT1G77210	sugar transporter, putative	At.10767	tair|AT1G77210.1|ref|NM_106370|ta|TA44615_3702|ta|CNS0AAT8	chr1:29014022-29013963	sugar transporter, putative [AT1G77210.1]	GO:0005351(sugar:hydrogen symporter activity)|GO:0006810(transport)|GO:0008643(carbohydrate transport)|GO:0015144(carbohydrate transmembrane transporter activity)|GO:0016020(membrane)	CCGGAGACGAAACAGGTTCCGATTGAAGAGGTTTATCTTCTTTGGAGACAGCATTGGTTA	1.66174	8.85475	5.36868	2.79642e-05	0.00213323	2.57383
26069	113	54	A_84_P51740	A_84_P51740	FALSE	NM_127138	NM_127138	816070	AT2G15760	calmodulin-binding protein	At.13860	tair|AT2G15760.1|ref|NM_127138|ta|TA46456_3702|tc|TC287228	chr2:6872826-6872767	calmodulin-binding protein [AT2G15760.1]	GO:0005516(calmodulin binding)|GO:0008150(biological_process)|GO:0009507(chloroplast)	TGTGGTGTTGAGGTTCCATCAAATTGATGGGAAAATATGATAATTGTTTAATTCGTGACG	-0.937464	8.29682	-6.67114	1.56113e-06	0.000327846	5.36658
43956	8	149	A_84_P21917	A_84_P21917	FALSE	NM_102083	NM_102083	838839	AT1G22330	RNA binding	At.41608	tair|AT1G22330.1|ref|NM_102083|tc|NP227845|ta|DQ446277	chr1:7889143-7889202	RNA binding [AT1G22330.1]	GO:0003723(RNA binding)|GO:0005575(cellular_component)|GO:0008150(biological_process)	AGTATCAGAAGAAGGTGGAGAATTCGATCCAACGGATGCACCTGAAAGTACGACTACGAA	0.886822	8.70747	6.66155	1.59342e-06	0.000331443	5.34683
5742	233	77	A_84_P825382	A_84_P825382	FALSE	NM_115049	NM_115049	824353	SULTR3;1	SULTR3;1 (SULFATE TRANSPORTER 1); sulfate transmembrane transporter	At.11928	tair|AT3G51895.1|ref|NM_115049|ta|TA41135_3702|tc|NP042413	chr3:19262642-19262583	SULTR3;1 (SULFATE TRANSPORTER 1); sulfate transmembrane transporter [AT3G51895.1]	GO:0008272(sulfate transport)|GO:0015116(sulfate transmembrane transporter activity)|GO:0016020(membrane)|GO:0016021(integral to membrane)	GAGGTCGTGAAGAAATTAACCAGATCCAAATTCATCGGTGATCATTTGGGCAAAGAGTGG	0.971141	7.52452	6.66055	1.59682e-06	0.000331443	5.34478
7356	223	80	A_84_P831272	A_84_P831272	FALSE	NM_116642	NM_116642	825716	MEE51	MEE51 (maternal effect embryo arrest 51); diphosphate-fructose-6-phosphate 1-phosphotransferase	At.34079	tair|AT4G04040.1|ref|NM_116642|ta|TA48786_3702|ta|Z29041	chr4:1942846-1942905	MEE51 (maternal effect embryo arrest 51); diphosphate-fructose-6-phosphate 1-phosphotransferase [AT4G04040.1]	GO:0006096(glycolysis)|GO:0009793(embryonic development ending in seed dormancy)|GO:0010318(pyrophosphate-dependent phosphofructokinase complex, beta-subunit complex)|GO:0047334(diphosphate-fructose-6-phosphate 1-phosphotransferase activity)	AGTCAAGTGAACCAACAAGTGGTCATCAATGTGTAAGTCCTGTATTGTGGTGTCACTTGA	0.948655	12.2093	6.65617	1.61182e-06	0.000332623	5.33576
17683	162	166	A_84_P761404	A_84_P761404	FALSE	NM_001084729	NM_001084729	5008019	AT3G21460	electron carrier/ protein disulfide oxidoreductase	At.69241	tair|AT3G21460.1|ref|NM_001084729|ug|EF183447	chr3:7557593-7557534	electron carrier/ protein disulfide oxidoreductase [AT3G21460.1]	GO:0009055(electron carrier activity)|GO:0015035(protein disulfide oxidoreductase activity)|GO:0045454(cell redox homeostasis)	GCTGGTGCTTTGTGGCTTTAGCACTCGTTTGATCTTTACTTTGACCTTTGAAAGTCTCTT	1.66164	6.79598	3.51117	0.00215315	0.0350244	-1.61509
11911	196	150	A_84_P244235	A_84_P244235	FALSE	NM_001035656	NM_001035656	821629	AT3G20810	transcription factor jumonji (jmjC) domain-containing protein	At.38175	tair|AT3G20810.1|tair|AT3G20810.3|tair|AT3G20810.2|ref|NM_001035656	chr3:7278229-7278288	transcription factor jumonji (jmjC) domain-containing protein [AT3G20810.1]	GO:0003700(transcription factor activity)|GO:0005575(cellular_component)|GO:0008150(biological_process)	AAGAAAACAACTGCTCCGAGCATGAAGATGTTTGTTTGGTTTACGTCTATGTTGTAAAAG	0.998657	9.71013	6.62063	1.73914e-06	0.000354795	5.26241
30483	87	66	A_84_P21760	A_84_P21760	FALSE	NM_100275	NM_100275	839366	AT1G03940	transferase family protein	At.48150	tair|AT1G03940.1|ref|NM_100275|tc|TC306899	chr1:1010069-1010010	transferase family protein [AT1G03940.1]	GO:0005575(cellular_component)|GO:0008150(biological_process)|GO:0016740(transferase activity)	TGTACAAGACAGTGAAACAAAGGCCAACGAGGAAGACAAGGATGAAGTATTTCACTTGAT	-1.60778	6.68721	-5.7903	1.07522e-05	0.0011739	3.50038
5727	233	107	A_84_P813996	A_84_P813996	FALSE	NM_120294	NM_120294	831910	AT5G02160	hypothetical protein	At.25262	tair|AT5G02160.1|ref|NM_120294|ug|AK118635|ta|TA30561_3702	chr5:426425-426484	unknown protein [AT5G02160.1]	GO:0003674(molecular_function)|GO:0008150(biological_process)|GO:0009535(chloroplast thylakoid membrane)	TCATCAACCAACTTCCTGAAACATTCTTCTTCGTGGGGATCATCATCACCAAACAATGTG	1.65823	11.2224	8.07383	8.91164e-08	4.67874e-05	8.11139
11005	202	91	A_84_P15864	A_84_P15864	FALSE	NM_121852	NM_121852	831965	AT5G18470	curculin-like (mannose-binding) lectin family protein	At.19705	tair|AT5G18470.1|ref|NM_121852|ta|TA38431_3702|tc|TC286316	chr5:6129094-6129153	curculin-like (mannose-binding) lectin family protein [AT5G18470.1]	GO:0005529(sugar binding)|GO:0008150(biological_process)|GO:0009505(plant-type cell wall)	TTTCCTGATGGATGCCAATATTGGGAAAAAGGATCAAAGTTTGTTCCTTATGATAGCTTC	-1.60082	10.7251	-5.27603	3.45842e-05	0.00244624	2.36782
32057	78	147	A_84_P528550	A_84_P528550	FALSE	NM_103989	NM_103989	841534	AT1G51110	plastid-lipid associated protein PAP / fibrillin family protein	At.37891	tair|AT1G51110.1|ref|NM_103989|ta|TA34979_3702|tc|TC285565	chr1:18940925-18941086	plastid-lipid associated protein PAP / fibrillin family protein [AT1G51110.1]	GO:0000162(tryptophan biosynthetic process)|GO:0005198(structural molecule activity)|GO:0009535(chloroplast thylakoid membrane)	GGTGCATTTGGATATCCGGTCGATATAACAAACAATATCGAGCTAAAAATTCTGTACACA	0.794982	11.6101	6.60634	1.79322e-06	0.000357653	5.23286
38363	41	115	A_84_P19074	A_84_P19074	FALSE	NM_101715	NM_101715	838438	MYB51	MYB51 (MYB DOMAIN PROTEIN 51); DNA binding / transcription factor	At.10908	tair|AT1G18570.1|ref|NM_101715|ta|TA33396_3702|ta|CNS0ABF8	chr1:6390960-6391019	MYB51 (MYB DOMAIN PROTEIN 51); DNA binding / transcription factor [AT1G18570.1]	GO:0003677(DNA binding)|GO:0003700(transcription factor activity)|GO:0006355(regulation of transcription, DNA-dependent)|GO:0009651(response to salt stress)|GO:0009723(response to ethylene stimulus)|GO:0009733(response to auxin stimulus)|GO:0009737(response to abscisic acid stimulus)|GO:0009739(response to gibberellin stimulus)|GO:0009751(response to salicylic acid stimulus)|GO:0009753(response t…	GTGACGCCGGTCTATGAACGTCAAGACTTGTTTGACGAAATTGATAACTATTTTGGATGA	-1.59771	9.83761	-6.84287	1.08407e-06	0.000268766	5.71813
3866	244	89	A_84_P812812	A_84_P812812	FALSE	NM_113286	NM_113286	821964	SAHH2	SAHH2 (S-ADENOSYL-L-HOMOCYSTEINE (SAH) HYDROLASE 2); adenosylhomocysteinase	At.24845	tair|AT3G23810.1|ref|NM_113286|ta|TA29791_3702|ta|TA29792_3702	chr3:8587934-8587875	SAHH2 (S-ADENOSYL-L-HOMOCYSTEINE (SAH) HYDROLASE 2); adenosylhomocysteinase [AT3G23810.1]	GO:0004013(adenosylhomocysteinase activity)|GO:0005575(cellular_component)|GO:0006730(one-carbon compound metabolic process)	GGTTTGGTCGGAGAAATATGAGATATTGGTCTTTTGTTGCGTGTGGCCAAATATTGGTAT	-0.973333	14.734	-6.58751	1.86712e-06	0.000366337	5.19389
24425	123	111	A_84_P16668	A_84_P16668	FALSE	NM_118449	NM_118449	828419	AT4G23200	protein kinase family protein	At.54487	tair|AT4G23200.1|ref|NM_118449|tc|TC282462	chr4:12145487-12145428	protein kinase family protein [AT4G23200.1]	GO:0004672(protein kinase activity)|GO:0006468(protein amino acid phosphorylation)|GO:0012505(endomembrane system)	CAAAGAACGTGATAGCTTTTTGTCGAGCCAATTTACAATGGGATGTACTTCTCAGACTAA	-1.59381	9.66253	-5.55451	1.8308e-05	0.00162729	2.98452
33690	68	112	A_84_P806966	A_84_P806966	FALSE	NM_129623	NM_129623	818656	ATEXPA8	ATEXPA8 (ARABIDOPSIS THALIANA EXPANSIN A8)	At.70279	tair|AT2G40610.1|ref|NM_129623|ta|TA26703_3702|ta|TA26689_3702	chr2:16956227-16956168	ATEXPA8 (ARABIDOPSIS THALIANA EXPANSIN A8) [AT2G40610.1]	GO:0003674(molecular_function)|GO:0005576(extracellular region)|GO:0006949(syncytium formation)|GO:0009826(unidimensional cell growth)|GO:0009828(plant-type cell wall loosening)|GO:0009831(plant-type cell wall modification during multidimensional cell growth)|GO:0012505(endomembrane system)	GACAAACCTACCAAGGTGGTCAGTTCTGATCCAAACCATCATCCACATCTCTCTGTTTTG	1.6559	8.47558	3.87997	0.000906937	0.0200574	-0.788646
35961	55	159	A_84_P135105	A_84_P135105	FALSE	NM_112645	NM_112645	821031	AT3G17640	leucine-rich repeat family protein	At.53360	tair|AT3G17640.1|ref|NM_112645|tc|NP227512	chr3:6033529-6033588	leucine-rich repeat family protein [AT3G17640.1]	GO:0005515(protein binding)|GO:0007165(signal transduction)	TCTGCTCTCAAGACCTGCTTCACAATGTTCAAGATTCTATAATCACAGCTCCACTGGTTA	0.98781	9.1066	6.57516	1.9173e-06	0.000372009	5.16829
18827	156	87	A_84_P577248	A_84_P577248	FALSE	NM_148455	NM_148455	837553	AT1G10155	ATPP2-A10 (Phloem protein 2-A10)	At.51547	tair|AT1G10155.1|ref|NM_148455	chr1:3327744-3327685	similar to ATPP2-A9 (Phloem protein 2-A9), carbohydrate binding [Arabidopsis thaliana] (TAIR:AT1G31200.1); similar to unknown [Populus trichocarpa x Populus deltoides] (GB:ABK96474.1) [AT1G10155.1]	GO:0003674(molecular_function)|GO:0005575(cellular_component)|GO:0008150(biological_process)	AGCAATAAACCAAGACACCAAGCTCCAATTTGGTTTGTATGAAGTGTGGACCGGAAAATG	-1.58599	7.23446	-7.57685	2.38457e-07	9.15391e-05	7.17221
31121	83	150	A_84_P69204	A_84_P69204	FALSE	NM_101965	NM_101965	838707	AT1G21110	O-methyltransferase, putative	At.24626	tair|AT1G21110.1|ref|NM_101965|ta|TA31072_3702|ta|AI100722	chr1:7390051-7389992	O-methyltransferase, putative [AT1G21110.1]	GO:0005829(cytosol)|GO:0008168(methyltransferase activity)|GO:0008171(O-methyltransferase activity)|GO:0046983(protein dimerization activity)	CATCTGTATTTCAGTTTTTTGTTTGAAATGGTCATGCCTCTCTTTGTCTTTCGAGCAATA	-1.58234	11.2826	-5.01504	6.31819e-05	0.00352446	1.78362
44823	3	115	A_84_P870349	A_84_P870349	FALSE	NM_001035670	NM_001035670	821904	AtMYB15/AtY19/MYB15	AtMYB15/AtY19/MYB15 (myb domain protein 15); DNA binding / transcription factor	At.5348	tair|AT3G23250.2|tair|AT3G23250.1|ref|NM_001035670|ref|NM_113226	chr3:8310620-8310679	AtMYB15/AtY19/MYB15 (myb domain protein 15); DNA binding [AT3G23250.2]	GO:0003677(DNA binding)|GO:0003700(transcription factor activity)|GO:0006355(regulation of transcription, DNA-dependent)|GO:0009651(response to salt stress)|GO:0009723(response to ethylene stimulus)|GO:0009733(response to auxin stimulus)|GO:0009753(response to jasmonic acid stimulus)|GO:0046686(response to cadmium ion)	GCCGGGCTCTAGTTAACATGTTTGAGGAGTAAAGTGAAATGGTGCAAATTAGTTAAGGCT	-1.57757	8.42111	-4.78403	0.000108188	0.00501361	1.26254
5709	233	143	A_84_P21616	A_84_P21616	FALSE	NM_124348	NM_124348	835033	AT5G49700	DNA-binding protein-related	At.29772	tair|AT5G49700.1|ref|NM_124348|tc|TC296813	chr5:20210579-20210638	DNA-binding protein-related [AT5G49700.1]	GO:0003674(molecular_function)|GO:0008150(biological_process)	TATCAATGTACAGTTGCCACATGGGTGGCTCTGATGTTATTTGGGCCCCTACAGCCAGAG	-0.939211	7.86551	-6.53355	2.09674e-06	0.000397833	5.08192
11604	198	84	A_84_P23633	A_84_P23633	FALSE	NM_103518	NM_103518	840990	AT1G43910	AAA-type ATPase family protein	At.48277	tair|AT1G43910.1|ref|NM_103518|ta|TA41379_3702|tc|TC285702	chr1:16658626-16658567	AAA-type ATPase family protein [AT1G43910.1]	GO:0005524(ATP binding)|GO:0012505(endomembrane system)|GO:0016887(ATPase activity)	CGAGTAAGAACGCTGATATCGCGCTTAAAGGCCTTGCTGAATTCTTGGAGAACAAGAAGT	-1.57594	11.7116	-5.04209	5.93412e-05	0.00337347	1.8444
3884	244	53	A_84_P20281	A_84_P20281	FALSE	NM_113191	NM_113191	821863	AT3G22910	calcium-transporting ATPase, plasma membrane-type, putative / Ca(2+)-ATPase, putative (ACA13)	At.65128	tair|AT3G22910.1|ref|NM_113191|tc|NP301302	chr3:8116420-8116361	calcium-transporting ATPase, plasma membrane-type, putative / Ca(2+)-ATPase, putative (ACA13) [AT3G22910.1]	GO:0005388(calcium-transporting ATPase activity)|GO:0005516(calmodulin binding)|GO:0006810(transport)|GO:0006812(cation transport)|GO:0006816(calcium ion transport)|GO:0008152(metabolic process)|GO:0015992(proton transport)|GO:0016020(membrane)	GATTGGATGGTTAGTGAAGTCTGTTCCGGTTCCAGAGAGACACTTCTTTAGCTACCTGAA	-1.57536	8.33616	-4.58325	0.000173126	0.00685989	0.807525
29520	93	121	A_84_P800699	A_84_P800699	FALSE			NA			At.71404	ug|EG512782	chr1:16418646-16418587	AYBDD35TR pooled cDNA populations Arabidopsis thaliana cDNA, mRNA sequence [EG512782]		TGTGGTCCAATGAGAATGAGTTTGAGTTTTGGACACACTAGTGTACTGCTAAGTGGACTT	-1.55958	7.39002	-6.43518	2.59293e-06	0.00044585	4.87678
26626	110	129	A_84_P10170	A_84_P10170	FALSE	NM_121052	NM_121052	830878	FLC	FLC (FLOWERING LOCUS C); transcription factor	At.1629	tair|AT5G10140.1|ref|NM_121052|ug|AF116527|ta|TA40895_3702	chr5:3174832-3173781	FLC (FLOWERING LOCUS C); transcription factor [AT5G10140.1]	GO:0003700(transcription factor activity)|GO:0009266(response to temperature stimulus)|GO:0009910(negative regulation of flower development)|GO:0010048(vernalization response)|GO:0016566(specific transcriptional repressor activity)|GO:0042752(regulation of circadian rhythm)|GO:0043234(protein complex)	TTTTGGCTAGCCAGATGGAGAATAATCATCATGTGGGAGCAGAAGCTGAGATGGAGATGT	1.64125	8.04625	7.08412	6.53775e-07	0.000188229	6.20481
9192	212	148	A_84_P81739	A_84_P81739	FALSE	NM_124061	NM_124061	834735	AT5G46900	protease inhibitor/seed storage/lipid transfer protein (LTP) family protein	At.26820	tair|AT5G46900.1|ref|NM_124061|ta|TA35917_3702|ta|H76793	chr5:19057552-19057493	protease inhibitor/seed storage/lipid transfer protein (LTP) family protein [AT5G46900.1]	GO:0006869(lipid transport)|GO:0008289(lipid binding)|GO:0012505(endomembrane system)	AAGATTGCTCTTCTCCTCATCTTCAATGTCATCTTCTTCACTTTAGTCAGCTCGACTTCA	1.60979	8.56498	4.74428	0.000118721	0.00532006	1.17259
28975	96	22	A_84_P23174	A_84_P23174	FALSE	NM_115132	NM_115132	824438	AT3G52720	carbonic anhydrase family protein	At.1740	tair|AT3G52720.1|ref|NM_115132|ug|AY054466|ta|TA43722_3702	chr3:19549858-19549799	carbonic anhydrase family protein [AT3G52720.1]	GO:0004089(carbonate dehydratase activity)|GO:0006730(one-carbon compound metabolic process)|GO:0008270(zinc ion binding)|GO:0012505(endomembrane system)	GGAGAGTTGAGATGTTCCACGACCACGAGCGTGTCGATAAAAAAGAAACCGGTAACAAAA	1.60875	11.9289	5.11161	5.05204e-05	0.0030937	2.00039
6913	226	115	A_84_P795531	A_84_P795531	FALSE			841319	AT1G48970	GTP binding / translation initiation factor	At.67916	ug|AK221530	chr1:18121279-18121338	Arabidopsis thaliana mRNA for hypothetical protein, complete cds, clone: RAFL07-68-H12 [AK221530]	GO:0003743(translation initiation factor activity)|GO:0005525(GTP binding)|GO:0005851(eukaryotic translation initiation factor 2B complex)|GO:0006413(translational initiation)	AGGATTGACCAAAACGGTGGGGAGATTTGCTAAATGGCCTAAACCTTGTTTTCAAGTAAT	1.59292	8.75445	6.23997	3.96669e-06	0.000585408	4.46581
35371	58	150	A_84_P13464	A_84_P13464	FALSE	NM_127645	NM_127645	816609	NDB4	NDB4 (NAD(P)H DEHYDROGENASE B4); NADH dehydrogenase	At.51205	tair|AT2G20800.1|ref|NM_127645|ta|TA52685_3702|tc|TC303631	chr2:8960636-8960577	NDB4 (NAD(P)H DEHYDROGENASE B4); NADH dehydrogenase [AT2G20800.1]	GO:0003954(NADH dehydrogenase activity)|GO:0005739(mitochondrion)|GO:0006118(electron transport)|GO:0009536(plastid)|GO:0031314(extrinsic to mitochondrial inner membrane)	TGCAAAGTGCTTCAACAAAATGGAGAAATGTGAGAAGAAGCCAGAGGGACCATTGAGGTT	-0.652154	6.0168	-6.48978	2.3042e-06	0.000419706	4.99082
22382	135	117	A_84_P528136	A_84_P528136	FALSE	NM_118448	NM_118448	828418	CRK11	CRK11 (CYSTEINE-RICH RLK11); kinase	At.50	tair|AT4G23190.1|ref|NM_118448|ta|TA46720_3702|tc|TC292952	chr4:12141117-12141058	CRK11 (CYSTEINE-RICH RLK11); kinase [AT4G23190.1]	GO:0004672(protein kinase activity)|GO:0006979(response to oxidative stress)|GO:0009816(defense response to bacterium, incompatible interaction)|GO:0016020(membrane)|GO:0016301(kinase activity)	CATAGCAGGTTTATCTGTAATTGTATGTTGTACAGTGTCCACTGTAAAATGCTTATGAAC	-1.54973	10.0231	-7.0888	6.4745e-07	0.000187924	6.21416
28560	99	1	A_84_P18198	A_84_P18198	FALSE	NM_127218	NM_127218	816167	AT2G16660	nodulin family protein	At.13287	tair|AT2G16660.1|ref|NM_127218|ug|BT000802|ta|TA35518_3702	chr2:7226074-7226015	nodulin family protein [AT2G16660.1]	GO:0012505(endomembrane system)	GAGATTTACGCTAAGATTCACGCTAGCAAGAAGTCAAAGAAATCTGGTGGTAGCCTTAGT	-1.54958	12.3363	-6.72434	1.39377e-06	0.00030157	5.47594
18150	160	81	A_84_P12970	A_84_P12970	FALSE	NM_117874	NM_117874	827486	AT4G17660	protein kinase, putative	At.28055	tair|AT4G17660.1|ref|NM_117874|tc|TC288912	chr4:9832930-9832989	protein kinase, putative [AT4G17660.1]	GO:0005575(cellular_component)|GO:0006468(protein amino acid phosphorylation)|GO:0016301(kinase activity)	ACCATGGCCTTTGTCGTCGAAAGTCTTACGAATATCATTGAGGAATCAAATTCTGAAGAT	-1.54569	7.86474	-5.84573	9.4963e-06	0.00109928	3.62072
6811	226	150	A_84_P786490	A_84_P786490	FALSE	NM_130204	NM_130204	819248	WRKY46	WRKY46 (WRKY DNA-binding protein 46); transcription factor	At.26510	tair|AT2G46400.1|ref|NM_130204|ug|AY080812|ta|TA38401_3702	chr2:19050917-19050858	WRKY46 (WRKY DNA-binding protein 46); transcription factor [AT2G46400.1]	GO:0003700(transcription factor activity)|GO:0005730(nucleolus)|GO:0006355(regulation of transcription, DNA-dependent)	TTTCTTGGGAAATTTCGTGGAAGATCTTTCTCCTGCAACATCAGGGTCTGCAATTACCAG	-1.54331	8.66573	-3.96249	0.000746781	0.0177279	-0.60212
19733	150	146	A_84_P843011	A_84_P843011	FALSE	NM_100579	NM_100579	837216	AT1G07050	CONSTANS-like protein-related	At.42316	tair|AT1G07050.1|ref|NM_100579|ta|TA45974_3702|tc|NP303026	chr1:2164859-2164800	CONSTANS-like protein-related [AT1G07050.1]	GO:0003674(molecular_function)|GO:0005575(cellular_component)|GO:0008150(biological_process)	AATAAGCCGACGGATTATGAAGACAAAGACTTGGGTCTGAAGCTGAATCTGAACCATCAA	1.58984	9.89215	5.80857	1.03206e-05	0.00115522	3.54008
41974	20	33	A_84_P812524	A_84_P812524	FALSE	NM_119894	NM_119894	829885	MEE59	MEE59 (maternal effect embryo arrest 59)	At.24659	tair|AT4G37300.1|ref|NM_119894|ta|TA29616_3702|ta|TA29617_3702	chr4:17554967-17555107	MEE59 (maternal effect embryo arrest 59) [AT4G37300.1]	GO:0003674(molecular_function)|GO:0005575(cellular_component)|GO:0009793(embryonic development ending in seed dormancy)	ATCACCGACCATCCTGAAGCTGACAAATTCAAATCTCTCCAGTCACAAACTCATGGTAAA	0.883755	12.97	6.45896	2.46286e-06	0.000434929	4.9265
17109	166	123	A_84_P21648	A_84_P21648	FALSE	NM_125280	NM_125280	836007	AT5G58900	myb family transcription factor	At.7757	tair|AT5G58900.1|ref|NM_125280|ta|TA40659_3702|ta|AA395044	chr5:23800567-23800508	myb family transcription factor [AT5G58900.1]	GO:0003677(DNA binding)|GO:0003700(transcription factor activity)|GO:0045449(regulation of transcription)	TATGATTGGAGGGTATAACAATGCAGATTCTTGCTATGACGCCCAAAACACAATGTTTCA	-0.676825	12.9888	-6.45698	2.47344e-06	0.000434929	4.92236
40685	27	62	A_84_P827928	A_84_P827928	FALSE			NA				ta|TA44221_3702	chr4:001032832-001032883			GAGACCGACAATATCACTACATCATCCAAAACGTTGTCGTTTTCCAAAGCCGACGAAATC	-1.5428	7.67445	-6.22202	4.12584e-06	0.000597264	4.42777
13184	189	153	A_84_P19997	A_84_P19997	FALSE	NM_106125	NM_106125	843806	AT1G74670	gibberellin-responsive protein, putative	At.24065	tair|AT1G74670.1|ref|NM_106125|ug|AK229086|ta|TA33339_3702	chr1:28057480-28057539	gibberellin-responsive protein, putative [AT1G74670.1]	GO:0003674(molecular_function)|GO:0009739(response to gibberellin stimulus)|GO:0009740(gibberellic acid mediated signaling)|GO:0012505(endomembrane system)	ACGTACGGCAACAAACAAGTGTGTCCTTGTTACAACAACTGGAAGACTCAACAAGGTGGA	1.58115	11.6937	5.75698	1.15879e-05	0.00121676	3.42785
32876	73	40	A_84_P785309	A_84_P785309	FALSE			NA			At.19245	ug|EG510100	chr1:7949508-7949449	AYBCZ50TFB pooled cDNA populations Arabidopsis thaliana cDNA, mRNA sequence [EG510100]		CATGAGGACCAAGGCTTTTACCGGTGAAGGAGCTTTATAAAATAAACAAAAGCCTCGTCG	0.789372	6.54243	6.44046	2.56343e-06	0.000444258	4.88784
19612	151	48	A_84_P13130	A_84_P13130	FALSE	NM_125104	NM_125104	835828	CYP81F2	CYP81F2 (cytochrome P450, family 81, subfamily F, polypeptide 2); oxygen binding	At.28563	tair|AT5G57220.1|ref|NM_125104|ug|AY065209|ta|TA46343_3702	chr5:23206829-23206888	CYP81F2 (cytochrome P450, family 81, subfamily F, polypeptide 2); oxygen binding [AT5G57220.1]	GO:0006118(electron transport)|GO:0012505(endomembrane system)|GO:0019825(oxygen binding)	TGGAATGGCTATGCGTAAACTCGTGCAATTACGAGCCGTTTGCCATAAACGTCCCATTAT	-1.53643	9.90494	-4.94172	7.49117e-05	0.00396211	1.61859
27965	102	2	A_84_P785574	A_84_P785574	FALSE	NM_115094	NM_115094	824399	SPP2	SPP2; sucrose-phosphatase	At.21211	tair|AT3G52340.1|tair|AT3G52340.3|tair|AT3G52340.2|ref|NM_115094	chr3:19420089-19420148	SPP2; sucrose-phosphatase [AT3G52340.1]	GO:0005986(sucrose biosynthetic process)|GO:0050307(sucrose-phosphatase activity)	TGGGAGAAGGTGAAGCAGATATGGTCAGAGGAATCAAAGGTGAAAGATGATAACAGTTCT	-0.973272	12.3978	-6.43435	2.59759e-06	0.00044585	4.87505
24806	121	29	A_84_P859116	A_84_P859116	FALSE	NM_115876	NM_115876	825183	AT3G60130	glycosyl hydrolase family 1 protein / beta-glucosidase, putative (YLS1)	At.24631	tair|AT3G60130.1|tair|AT3G60130.3|tair|AT3G60130.2|ref|NM_115876	chr3:22224593-22224652	glycosyl hydrolase family 1 protein / beta-glucosidase, putative (YLS1) [AT3G60130.1]	GO:0004553(hydrolase activity, hydrolyzing O-glycosyl compounds)|GO:0005975(carbohydrate metabolic process)|GO:0012505(endomembrane system)	GGTGGGACGAATTAGCAGGTGGCTGTTATTTAATAAACCCCGAGTCATTGGTCAATTTAG	0.773074	11.6535	6.42954	2.62477e-06	0.000448358	4.86499
21105	142	122	A_84_P788690	A_84_P788690	FALSE	NM_102145	NM_102145	838905	AT1G22980	hypothetical protein	At.41575	tair|AT1G22980.1|ref|NM_102145|ug|DQ132656|ta|TA51074_3702	chr1:8132864-8132805	similar to protein binding [Arabidopsis thaliana] (TAIR:AT1G22970.1); similar to unnamed protein product [Vitis vinifera] (GB:CAO42221.1) [AT1G22980.1]	GO:0005575(cellular_component)|GO:0008150(biological_process)	TGCGAGACGCGATCAAACTCATGGAAGTTGGATTGGAAAAAAGAAAGGATTTGAATCAAA	-0.984473	8.37184	-6.41274	2.72212e-06	0.000462773	4.82981
32233	77	135	A_84_P10918	A_84_P10918	FALSE	NM_115990	NM_115990	825298	AT3G61260	DNA-binding family protein / remorin family protein	At.21524	tair|AT3G61260.1|ref|NM_115990|ta|TA30209_3702|ta|TA30208_3702	chr3:22686467-22686408	DNA-binding family protein / remorin family protein [AT3G61260.1]	GO:0005488(binding)|GO:0005575(cellular_component)|GO:0008150(biological_process)	CGTGGAGAAGACGTTCTTAAAGCAGAAGAAACGGCTGCTAAATACAGAGCCACTGGAATT	0.725913	12.4806	6.40983	2.73931e-06	0.000463489	4.82372
35504	58	53	A_84_P18293	A_84_P18293	FALSE	NM_128104	NM_128104	817085	AT2G25470	leucine-rich repeat family protein	At.52912	tair|AT2G25470.1|ref|NM_128104|tc|NP454275	chr2:10848798-10848857	leucine-rich repeat family protein [AT2G25470.1]	GO:0005515(protein binding)|GO:0007165(signal transduction)	GCTGCTATTGATATGATGGTTTTCTATTTTAGTACTGCTTCAATTTATGTGACCGCATTG	-1.5347	9.54397	-4.50953	0.000205852	0.00750675	0.640108
40456	29	9	A_84_P10456	A_84_P10456	FALSE	NM_100794	NM_100794	837444	AT1G09240	nicotianamine synthase, putative	At.42234	tair|AT1G09240.1|ref|NM_100794|ta|TA40329_3702|ta|CD533089	chr1:2985853-2985912	nicotianamine synthase, putative [AT1G09240.1]	GO:0030410(nicotianamine synthase activity)|GO:0030418(nicotianamine biosynthetic process)	CGAAAATGAACAAGAACATGATGATCGAGGAGTTCGGAGCTAGGGAGGAACAGTTGTCTT	-1.53398	10.6242	-6.4631	2.44091e-06	0.000433758	4.93515
6555	228	151	A_84_P550146	A_84_P550146	FALSE	NM_113709	NM_113709	822416	DEGP1	DEGP1 (DEGP PROTEASE 1); serine-type peptidase	At.47511	tair|AT3G27925.1|ref|NM_113709|ta|TA33052_3702|ta|TA33053_3702	chr3:10367972-10367913	DEGP1 (DEGP PROTEASE 1); serine-type peptidase [AT3G27925.1]	GO:0004252(serine-type endopeptidase activity)|GO:0006508(proteolysis)|GO:0008236(serine-type peptidase activity)|GO:0009534(chloroplast thylakoid)|GO:0009535(chloroplast thylakoid membrane)|GO:0009543(chloroplast thylakoid lumen)|GO:0010206(photosystem II repair)|GO:0030163(protein catabolic process)	TGACCGTAGAGGTTCTAAGAGGCGATCACAAGGAGAAAATCTCTGTAACTCTCGAACCAA	0.868919	11.5804	6.39716	2.81568e-06	0.000469732	4.79715
32860	73	72	A_84_P819611	A_84_P819611	FALSE	NM_103989	NM_103989	841534	AT1G51110	plastid-lipid associated protein PAP / fibrillin family protein	At.37891	tair|AT1G51110.1|ref|NM_103989|ta|TA34979_3702|tc|NP306702	chr1:18940051-18940110	plastid-lipid associated protein PAP / fibrillin family protein [AT1G51110.1]	GO:0000162(tryptophan biosynthetic process)|GO:0005198(structural molecule activity)|GO:0009535(chloroplast thylakoid membrane)	AGACTTCTTGGTGATGAAGCAAAAGGTTGGCTAGATACTACTTATTTGTCGCCTTCAGGT	0.772389	9.36891	6.39338	2.83888e-06	0.000471399	4.78922
27754	103	84	A_84_P159285	A_84_P159285	FALSE	NM_124703	NM_124703	835405	AT5G53240	hypothetical protein	At.29565	tair|AT5G53240.1|ref|NM_124703|ug|AY085013|ta|TA51138_3702	chr5:21619546-21619605	similar to unknown protein [Arabidopsis thaliana] (TAIR:AT5G55270.1); contains InterPro domain Protein of unknown function DUF295 (InterPro:IPR005174) [AT5G53240.1]	GO:0003674(molecular_function)|GO:0005739(mitochondrion)|GO:0008150(biological_process)	CAAGCCCATCAAGGGTATGGCGACGATGATAACAAAAGCTCTTCATGTGTTCAAGCTAGA	-1.5203	6.56226	-11.105	4.315e-10	9.06175e-07	13.0778
4501	240	10	A_84_P611961	A_84_P611961	FALSE	NM_122903	NM_122903	833465	AT5G35120	hypothetical protein	At.65575	tair|AT5G35120.1|ref|NM_122903	chr5:13404178-13404119	similar to unknown protein [Arabidopsis thaliana] (TAIR:AT1G59930.1); similar to putative MADS-box transcription factor [Arabidopsis lyrata] (GB:AAO42467.1); contains domain PTHR11945 (PTHR11945); contains domain PTHR11945:SF14 (PTHR11945:SF14) [AT5G35120.1]	GO:0003674(molecular_function)|GO:0005575(cellular_component)|GO:0008150(biological_process)	TGGTGAGTCTTCTTCTTCTTTACCTCCTCGTGTTGTCCCATATCTTAACGTTGAAGAGGA	-1.51602	7.96636	-6.0645	5.83668e-06	0.00077176	4.0921
38796	38	100	A_84_P15464	A_84_P15464	FALSE	NM_111238	NM_111238	821193	AT3G03670	peroxidase, putative	At.40941	tair|AT3G03670.1|ref|NM_111238|ug|AK175930|ta|TA46936_3702	chr3:902135-902076	peroxidase, putative [AT3G03670.1]	GO:0004601(peroxidase activity)|GO:0006118(electron transport)|GO:0006979(response to oxidative stress)|GO:0012505(endomembrane system)	ACTTCTGGTGTTGTACTTCAGTACGCGTCCAACAACGAACTATTCAAACGTCAGTTCGCA	-1.51146	7.69533	-3.58679	0.00180466	0.0311536	-1.44687
32577	75	127	A_84_P233859	A_84_P233859	FALSE	NM_128417	NM_128417	817405	AT2G28570	hypothetical protein	At.38604	tair|AT2G28570.1|ref|NM_128417|ta|TA46218_3702|tc|TC290630	chr2:12249666-12249725	unknown protein [AT2G28570.1]	GO:0003674(molecular_function)|GO:0008150(biological_process)	AGTAATGATGTCCTCTGGGAGATATTTTTGATTTGGTTTGGGTTGGGTTTGGTTTGGATT	-1.51005	11.6811	-6.52117	2.15338e-06	0.000400993	5.05619
20897	144	27	A_84_P17859	A_84_P17859	FALSE	NM_125137	NM_125137	835860	TCH4	TCH4 (TOUCH 4); hydrolase, acting on glycosyl bonds / xyloglucan:xyloglucosyl transferase	At.24429	tair|AT5G57560.1|ref|NM_125137|ta|TA34717_3702|ta|BP862641	chr5:23324608-23324549	TCH4 (TOUCH 4); hydrolase, acting on glycosyl bonds / xyloglucan:xyloglucosyl transferase [AT5G57560.1]	GO:0005618(cell wall)|GO:0009408(response to heat)|GO:0009409(response to cold)|GO:0009612(response to mechanical stimulus)|GO:0009664(plant-type cell wall organization and biogenesis)|GO:0009733(response to auxin stimulus)|GO:0009741(response to brassinosteroid stimulus)|GO:0016762(xyloglucan:xyloglucosyl transferase activity)|GO:0016798(hydrolase activity, acting on glycosyl bonds)	GTGCAGAGGAACTACATGATCTATAATTATTGTACGGATGCGAAGAGGTTCCCTCAAGGT	-1.50931	10.504	-6.59367	1.8426e-06	0.000365459	5.20665
12454	193	84	A_84_P11569	A_84_P11569	FALSE	NM_129623	NM_129623	818656	ATEXPA8	ATEXPA8 (ARABIDOPSIS THALIANA EXPANSIN A8)	At.70279	tair|AT2G40610.1|ref|NM_129623|ta|TA26689_3702|ta|BP658230	chr2:16956344-16956285	ATEXPA8 (ARABIDOPSIS THALIANA EXPANSIN A8) [AT2G40610.1]	GO:0003674(molecular_function)|GO:0005576(extracellular region)|GO:0006949(syncytium formation)|GO:0009826(unidimensional cell growth)|GO:0009828(plant-type cell wall loosening)|GO:0009831(plant-type cell wall modification during multidimensional cell growth)|GO:0012505(endomembrane system)	GACAAAACTGGCAGAGCAATTCATACATGAACGACCAAAGCCTTTCCTTCCAGGTAACGA	1.56102	8.13309	4.01865	0.000654215	0.0163101	-0.474939
20504	146	133	A_84_P831728	A_84_P831728	FALSE	NM_121728	NM_121728	831586	ATGSTF12	ATGSTF12 (GLUTATHIONE S-TRANSFERASE 26); glutathione transferase	At.24835	tair|AT5G17220.1|ref|NM_121728|ta|TA49179_3702|ta|TA49178_3702	chr5:5658743-5658887	ATGSTF12 (GLUTATHIONE S-TRANSFERASE 26); glutathione transferase [AT5G17220.1]	GO:0004364(glutathione transferase activity)|GO:0005737(cytoplasm)|GO:0009407(toxin catabolic process)	CATTTGGTCAAGTTCCAGCCATAGAAGATGGAGATTTCAAGCTTTTTGAATCACGAGCCA	-1.50772	9.09326	-4.11019	0.000527235	0.0140051	-0.267333
35114	60	153	A_84_P789200	A_84_P789200	FALSE			NA			At.44158	ug|AY090965|ta|TA44750_3702|tc|TC299634	chr3:11512758-11512817	Arabidopsis thaliana At3g29646 mRNA sequence [AY090965]		ACCTGCCACGTGCCCGTGTTTATCTTTTGTTAAGACATGTGTCTATGAGCTGTATTGATA	1.56048	9.6448	10.385	1.38847e-09	1.98693e-06	12.0099
1807	256	127	A_84_P550508	A_84_P550508	FALSE	NM_125138	NM_125138	835861	AT5G57570	hypothetical protein	At.65033	tair|AT5G57570.1|ref|NM_125138|ug|EF183160|ta|TA40317_3702	chr5:23331162-23331103	similar to unknown protein [Arabidopsis thaliana] (TAIR:AT5G57640.1); similar to unnamed protein product [Vitis vinifera] (GB:CAO61574.1); similar to hypothetical protein [Vitis vinifera] (GB:CAN80057.1); contains InterPro domain GCK (InterPro:IPR012891) [AT5G57570.1]	GO:0003674(molecular_function)|GO:0005575(cellular_component)|GO:0006499(N-terminal protein myristoylation)	TTCACAAAATGCAAGGAGGTCAGAGCCAAGTTCAAGACTTGTATGTATGAAAACCCTGTT	-0.813483	8.09155	-6.32303	3.30831e-06	0.000527277	4.64131
21866	138	129	A_84_P156015	A_84_P156015	FALSE	NM_105970	NM_105970	843643	AT1G73120	hypothetical protein	At.35028	tair|AT1G73120.1|ref|NM_105970|ug|AK117283|ta|TA47092_3702	chr1:27501122-27501063	similar to hypothetical protein [Vitis vinifera] (GB:CAN69175.1) [AT1G73120.1]	GO:0003674(molecular_function)|GO:0008150(biological_process)	AATATACTATCCAAAGGGACAAGAGAAAGTGATGCAAGATGTGCCTCCTCCTCCAGCTGG	-1.50501	11.4212	-8.66189	2.90084e-08	2.03065e-05	9.17539
6385	229	151	A_84_P11613	A_84_P11613	FALSE	NM_129046	NM_129046	818058	AT2G34930	disease resistance family protein	At.19599	tair|AT2G34930.1|ref|NM_129046|tc|TC305051	chr2:14744356-14744297	disease resistance family protein [AT2G34930.1]	GO:0005515(protein binding)|GO:0006952(defense response)|GO:0007165(signal transduction)|GO:0012505(endomembrane system)|GO:0050832(defense response to fungus)	GGGGAGCATACCTAAGCTTCTCAAGTTTCAAGATCCATCCATTTACATTGGAAATGAATT	-1.49341	10.474	-3.7369	0.00126953	0.0247263	-1.11088
17556	163	80	A_84_P815273	A_84_P815273	FALSE	NM_118512	NM_118512	828481	WRKY53	WRKY53 (WRKY DNA-binding protein 53); DNA binding / protein binding / transcription activator/ transcription factor	At.2572	tair|AT4G23810.1|ref|NM_118512|ta|TA31477_3702|ta|BX839779	chr4:12393216-12393157	WRKY53 (WRKY DNA-binding protein 53); DNA binding / protein binding / transcription activator/ transcription factor [AT4G23810.1]	GO:0003677(DNA binding)|GO:0003700(transcription factor activity)|GO:0005515(protein binding)|GO:0005634(nucleus)|GO:0006355(regulation of transcription, DNA-dependent)|GO:0009816(defense response to bacterium, incompatible interaction)|GO:0016563(transcription activator activity)|GO:0031347(regulation of defense response)|GO:0045941(positive regulation of transcription)	GAGAATAAGCCCAGAGAGAGGCTTAGAAGGACCTCAAGATGATGTCTTTAGCTGGAGAAA	-1.48012	8.52524	-5.37387	2.76342e-05	0.00212043	2.58534
38784	38	124	A_84_P124252	A_84_P124252	FALSE	NM_129666	NM_129666	818701	ATCAMBP25	ATCAMBP25 (ARABIDOPSIS THALIANA CALMODULIN (CAM)-BINDING PROTEIN OF 25 KDA); calmodulin binding	At.19612	tair|AT2G41010.1|ref|NM_129666|ug|BX839235|ta|TA37571_3702	chr2:17121159-17121100	ATCAMBP25 (ARABIDOPSIS THALIANA CALMODULIN (CAM)-BINDING PROTEIN OF 25 KDA); calmodulin binding [AT2G41010.1]	GO:0005516(calmodulin binding)|GO:0005634(nucleus)|GO:0009414(response to water deprivation)|GO:0009651(response to salt stress)|GO:0010337(regulation of salicylic acid metabolic process)	TGGTTCTGCCGTGGAGTTTGATAATTACCCAACATTTCCAACGCTTGAATCGTGGAAGGT	-0.991024	11.4353	-6.30039	3.47581e-06	0.00054346	4.59356
2156	254	109	A_84_P118262	A_84_P118262	FALSE	NM_130184	NM_130184	819229	AT2G46220	hypothetical protein	At.23006	tair|AT2G46220.1|ref|NM_130184|ta|TA31312_3702|ta|CNS0AAF3	chr2:18987631-18987690	similar to unknown protein [Arabidopsis thaliana] (TAIR:AT1G79510.2); similar to unknown protein [Arabidopsis thaliana] (TAIR:AT1G16320.1); similar to unknown protein [Arabidopsis thaliana] (TAIR:AT1G79510.1); similar to unnamed protein product [Vitis vinifera] (GB:CAO39696.1); contains domain NTF2-like (SSF54427) [AT2G46220.1]	GO:0003674(molecular_function)|GO:0008150(biological_process)	TTCATCATCATCGTCTGAAACATCATGCTGGTGTTATGTATACTAGTAGTCTTTTGTGTG	0.831481	12.5257	6.29905	3.48596e-06	0.00054346	4.59074
26973	108	115	A_84_P570402	A_84_P570402	FALSE	NM_129133	NM_129133	818147	AT2G35750	hypothetical protein	At.37628	tair|AT2G35750.1|tair|AT2G35747.1|ref|NM_129133|ref|NR_022609	chr2:15036969-15036910	unknown protein [AT2G35750.1]	GO:0003674(molecular_function)|GO:0008150(biological_process)|GO:0012505(endomembrane system)	TAAAAGAACACCATCTTTCGGGACTGATTAACATTGATGATACTTCTGCAATTCTGAGGC	-0.914272	10.424	-6.29192	3.54068e-06	0.000549591	4.57568
16164	171	144	A_84_P580100	A_84_P580100	FALSE	NM_106445	NM_106445	844131	AT1G77960	hypothetical protein	At.52553	tair|AT1G77960.1|ref|NM_106445|ta|TA53331_3702|tc|NP1422681	chr1:29315812-29315663	similar to unknown protein [Arabidopsis thaliana] (TAIR:AT1G28630.4) [AT1G77960.1]	GO:0003674(molecular_function)|GO:0005575(cellular_component)|GO:0008150(biological_process)	GGACAATCATCATCATCTTCGGCTCAACGAAGGAGAATTGTACCAGCAAGCGAAAATGTT	0.958577	6.53767	6.28807	3.57055e-06	0.000551827	4.56756
35359	59	3	A_84_P830413	A_84_P830413	FALSE	NM_105682	NM_105682	843350	ATFH8	ATFH8 (FORMIN 8); actin binding / actin filament binding / profilin binding	At.35341	tair|AT1G70140.1|ref|NM_105682|ta|TA47762_3702|tc|TC296895	chr1:26416871-26416812	ATFH8 (FORMIN 8); actin binding / actin filament binding / profilin binding [AT1G70140.1]	GO:0003779(actin binding)|GO:0005522(profilin binding)|GO:0005911(intercellular junction)|GO:0009932(cell tip growth)|GO:0045010(actin nucleation)|GO:0051015(actin filament binding)	TGAAGCTTGGTTTACCAGTTGTTGGTGGATTGAGCTCTGAGTTTTCAAACGTGAAGAAAG	-0.786459	8.11168	-6.27996	3.6344e-06	0.000555684	4.55042
35570	57	92	A_84_P766224	A_84_P766224	FALSE			3771505	AT5G54206	pseudo		tair|AT5G54206.1	chr5:22025290-22025349	12-oxophytodienoate reductase-related, similar to 12-oxophytodienoate reductase OPR1 (Arabidopsis thaliana) GI:3882355 [AT5G54206.1]		TTTCAAAGAACGTTCATAGTCACTGGAGGTTACACAAGAGAAGACGGTGATGACACGGTG	-0.707914	5.99349	-6.27991	3.63483e-06	0.000555684	4.55031
39548	34	125	A_84_P284940	A_84_P284940	FALSE	NM_105695	NM_105695	843363	AT1G70270	hypothetical protein	At.35325	tair|AT1G70270.1|ref|NM_105695|ug|DR359037|ta|TA49452_3702	chr1:26468282-26468341	unknown protein [AT1G70270.1]	GO:0003674(molecular_function)|GO:0005575(cellular_component)|GO:0008150(biological_process)	GATTATATTGTGCATTTGAAGTTGAAGCTTAGGTTCCTTAAAGCAATCTCCGAAATGTAC	-1.4801	7.12331	-5.28811	3.36376e-05	0.0024066	2.39473
25244	118	4	A_84_P809484	A_84_P809484	FALSE	NM_121600	NM_121600	831452	AT5G15950	adenosylmethionine decarboxylase family protein	At.27461	tair|AT5G15950.1|tair|AT5G15950.2|tair|AT5G15948.1|ref|NM_121600	chr5:5206813-5206872	adenosylmethionine decarboxylase family protein [AT5G15950.1]	GO:0004014(adenosylmethionine decarboxylase activity)|GO:0005575(cellular_component)|GO:0006596(polyamine biosynthetic process)|GO:0006597(spermine biosynthetic process)|GO:0008295(spermidine biosynthetic process)	TTTAGCTAAGTCTCAGATCGATGAGATTCTTCAGCCAGCTGAGTGCACTATCGTCTCATC	-0.913937	8.04216	-6.27521	3.67236e-06	0.000557902	4.54037
16055	172	22	A_84_P248365	A_84_P248365	FALSE	NM_119887	NM_119887	829878	AT4G37240	hypothetical protein	At.43110	tair|AT4G37240.1|ref|NM_119887|ta|TA35723_3702|ta|AU230450	chr4:17525008-17525067	similar to unknown protein [Arabidopsis thaliana] (TAIR:AT2G23690.1); similar to unnamed protein product [Vitis vinifera] (GB:CAO45438.1); similar to hypothetical protein [Vitis vinifera] (GB:CAN61825.1) [AT4G37240.1]	GO:0003674(molecular_function)|GO:0005575(cellular_component)|GO:0006499(N-terminal protein myristoylation)	AAATGTTACGCGGCGGAGTTGAGTACGATAGATGAGTGAAGGGTAGTTTTGGAATTTTGA	-0.905419	11.7215	-6.27108	3.70563e-06	0.000559522	4.53165
37697	45	87	A_84_P11423	A_84_P11423	FALSE	NM_101179	NM_101179	837866	CYP71B28	CYP71B28 (cytochrome P450, family 71, subfamily B, polypeptide 28); oxygen binding	At.11253	tair|AT1G13090.1|ref|NM_101179|ta|TA32146_3702|ta|AI100027	chr1:4463327-4463386	CYP71B28 (cytochrome P450, family 71, subfamily B, polypeptide 28); oxygen binding [AT1G13090.1]	GO:0006118(electron transport)|GO:0019825(oxygen binding)	AAGGAAGAAGCCAAGGAGATCATCACCGGGAATGAAGTTGCTCTTGACCTTGTTCAAGTT	0.614377	11.6789	6.27	3.71437e-06	0.000559522	4.52938
44607	4	38	A_84_P20656	A_84_P20656	FALSE	NM_123973	NM_123973	834646	ATPTR3/PTR3	ATPTR3/PTR3 (PEPTIDE TRANSPORTER PROTEIN 3); transporter	At.27086	tair|AT5G46050.1|ref|NM_123973|ug|AY064057|ta|TA48715_3702	chr5:18692378-18692319	ATPTR3/PTR3 (PEPTIDE TRANSPORTER PROTEIN 3); transporter [AT5G46050.1]	GO:0005215(transporter activity)|GO:0006857(oligopeptide transport)|GO:0016020(membrane)	TTCTTGGTCGTGGTTAAGTTTTATGTTTATAGAGCTGAGGTTACTGATTCGGTTGATGTG	-1.4775	11.4693	-4.34844	0.000300708	0.00957679	0.273996
38191	42	119	A_84_P759112	A_84_P759112	FALSE			3769068	AT3G30214	pseudo		tair|AT3G30214.1	chr3:11863412-11863353	pseudogene of unknown protein [AT3G30214.1]		GTCAGGAACATTGCAGTTTCATCTTAAGGTTTTTAGGAGGCGTTTCTGGTCATCTCGGAG	-0.728442	11.7497	-6.25916	3.80355e-06	0.000568161	4.50643
38517	40	147	A_84_P10923	A_84_P10923	FALSE	NM_116120	NM_116120	825429	AT3G62550	universal stress protein (USP) family protein	At.20280	tair|AT3G62550.1|ref|NM_116120|ug|AY035146|ta|TA32252_3702	chr3:23147986-23148045	universal stress protein (USP) family protein [AT3G62550.1]	GO:0003674(molecular_function)|GO:0006950(response to stress)	AGTATTGCGCCAAACGAGTCAAGTGTCCTGTGGTTATCGTCAAGAAGCAAGCTCAAGATA	1.56041	13.0198	5.51435	2.00571e-05	0.00171306	2.89606
30138	89	76	A_84_P19248	A_84_P19248	FALSE	NM_111021	NM_111021	821114	AT3G01550	triose phosphate/phosphate translocator, putative	At.18460	tair|AT3G01550.1|ref|NM_111021|ta|TA39412_3702|tc|NP332299	chr3:217029-216970	triose phosphate/phosphate translocator, putative [AT3G01550.1]	GO:0009507(chloroplast)|GO:0009670(triose-phosphate transmembrane transporter activity)|GO:0015297(antiporter activity)|GO:0015717(triose phosphate transport)|GO:0016020(membrane)|GO:0016021(integral to membrane)	GACTGCACTAGCTGGAGTATATTTGTACAGCAGAGCCAAACGAGTCCAAGTCAAACCAAA	1.52663	7.58136	5.80534	1.03956e-05	0.00115617	3.53306
17455	164	111	A_84_P848522	A_84_P848522	FALSE	NM_001123844	NM_001123844	838599	AT1G20100	hypothetical protein	At.15445	tair|AT1G20100.2|tair|AT1G20100.1|ref|NM_001123844|ref|NM_101864	chr1:6970769-6970710	similar to unknown protein [Arabidopsis thaliana] (TAIR:AT1G75860.1) [AT1G20100.2]	GO:0003674(molecular_function)|GO:0008150(biological_process)	TCTGTCCGAATTACTGTCCGTTGTCTTGTCCGTTAGTCGATTCGATCTGAGAAAGAAAGA	-0.868498	11.2301	-6.2398	3.9682e-06	0.000585408	4.46545
22492	134	68	A_84_P188764	A_84_P188764	FALSE	NM_116671	NM_116671	825753	AT4G04330	hypothetical protein	At.34032	tair|AT4G04330.1|ref|NM_116671|ug|AY045782|ta|T75927	chr4:2116643-2116584	similar to unnamed protein product [Vitis vinifera] (GB:CAO69665.1) [AT4G04330.1]		CACTTGAAACCGTTTGTACATACATATACATACCATTGTGCTATGTTACTCCCAGGTTTT	1.52002	11.3573	7.69889	1.86688e-07	7.93447e-05	7.40623
26163	113	35	A_84_P274830	A_84_P274830	FALSE	NM_121302	NM_121302	831139	CLE40	CLE40 (CLAVATA3/ESR-RELATED 40); receptor binding	At.51405	tair|AT5G12990.1|ref|NM_121302|tc|NP209083	chr5:4109306-4109247	CLE40 (CLAVATA3/ESR-RELATED 40); receptor binding [AT5G12990.1]	GO:0001708(cell fate specification)|GO:0005102(receptor binding)|GO:0005515(protein binding)|GO:0007165(signal transduction)|GO:0048046(apoplast)	AGTTGAAGAAAGACAAGTTCCAACTGGATCCGACCCTCTTCATCATAAACACATTCCTTT	-0.83384	6.38649	-6.22882	4.06483e-06	0.000594748	4.44218
28741	97	150	A_84_P23404	A_84_P23404	FALSE	NM_120881	NM_120881	830693	TT7	TT7 (TRANSPARENT TESTA 7); flavonoid 3'-monooxygenase/ oxygen binding	At.12059	tair|AT5G07990.1|ref|NM_120881|ta|TA34043_3702|ta|BP641313	chr5:2562675-2562734	TT7 (TRANSPARENT TESTA 7); flavonoid 3'-monooxygenase/ oxygen binding [AT5G07990.1]	GO:0009411(response to UV)|GO:0009813(flavonoid biosynthetic process)|GO:0016711(flavonoid 3'-monooxygenase activity)|GO:0019825(oxygen binding)	CGTACGATTCAGTTTCTTACGGCGACGTTGGTTCAAGGATTTGATTGGGAATTAGCTGGA	-1.47425	9.08451	-5.04586	5.88252e-05	0.00335482	1.85287
38937	37	158	A_84_P861080	A_84_P861080	FALSE	NM_001084725	NM_001084725	5008015	AT3G20395	protein binding / zinc ion binding	At.71273	tair|AT3G20395.1|ref|NM_001084725|ug|AK229768|ug|BX824498	chr3:7112106-7112047	protein binding / zinc ion binding [AT3G20395.1]	GO:0005515(protein binding)|GO:0008270(zinc ion binding)|GO:0012505(endomembrane system)	TGCATAGATGAGTGGTTGCTTAGACAAGAAACTTGCCCCATTTGTAGAGACCATCTTTCA	-1.47393	8.8113	-6.36954	2.9898e-06	0.000485176	4.73917
16603	169	115	A_84_P855355	A_84_P855355	FALSE	NM_124352	NM_124352	835037	ATFRO7/FRO7	ATFRO7/FRO7 (FERRIC REDUCTION OXIDASE 7); ferric-chelate reductase/ oxidoreductase	At.7122	tair|AT5G49740.1|tair|AT5G49730.1|ref|NM_124352|ref|NM_124351	chr5:20223184-20222923	ATFRO7/FRO7 (FERRIC REDUCTION OXIDASE 7); ferric-chelate reductase/ oxidoreductase [AT5G49740.1]	GO:0000293(ferric-chelate reductase activity)|GO:0006118(electron transport)|GO:0016020(membrane)|GO:0016491(oxidoreductase activity)	CACCACTATTCCTTATGGCACCAGACCGGCCTTTAGAGAGATATTTGAGTCATTGAATGG	1.51643	9.36993	4.59256	0.000169388	0.00675813	0.828638
9537	210	138	A_84_P14593	A_84_P14593	FALSE	NM_113286	NM_113286	821964	SAHH2	SAHH2 (S-ADENOSYL-L-HOMOCYSTEINE (SAH) HYDROLASE 2); adenosylhomocysteinase	At.24845	tair|AT3G23810.1|ref|NM_113286|ta|TA29793_3702|ta|TA29792_3702	chr3:8588081-8588022	SAHH2 (S-ADENOSYL-L-HOMOCYSTEINE (SAH) HYDROLASE 2); adenosylhomocysteinase [AT3G23810.1]	GO:0004013(adenosylhomocysteinase activity)|GO:0005575(cellular_component)|GO:0006730(one-carbon compound metabolic process)	AATCTGACTATGTCAGCATACCCGTTGAAGGTCCTTACAAGCCTGTTCACTACAGGTACT	-0.851455	14.3485	-6.21698	4.17173e-06	0.000600544	4.41707
23064	131	113	A_84_P788530	A_84_P788530	FALSE	NM_111665	NM_111665	819977	AT3G07860	hypothetical protein	At.40289	tair|AT3G07860.1|ref|NM_111665|ug|BX822654|ta|TA44808_3702	chr3:2509183-2509242	similar to unknown protein [Arabidopsis thaliana] (TAIR:AT5G25340.1); similar to unnamed protein product [Vitis vinifera] (GB:CAO61986.1); contains domain G3DSA:3.10.20.90 (G3DSA:3.10.20.90); contains domain SSF54236 (SSF54236) [AT3G07860.1]	GO:0003674(molecular_function)|GO:0005575(cellular_component)	TCAGCACGGATGAAATCAAAACTAACAGATTCCGTCTGTGGTTTATCCCACCTTGGAATA	-0.579386	10.382	-6.18594	4.4658e-06	0.000640214	4.35117
19145	154	131	A_84_P760985	A_84_P760985	FALSE			3769554	AT3G43310	pseudo		tair|AT3G43310.1|tc|NP213658	chr3:15277399-15277340	pseudogene, hypothetical protein, hypothetical protein At2g15420 - Arabidopsis thaliana, EMBL:AC006920 [AT3G43310.1]		AACCTGAACTCAGAGAAAGGAAGGATTGAGGGTTTCGAGAAGCAAATCTTGGAACTCTCT	-0.570582	5.95611	-6.18418	4.48317e-06	0.000640214	4.34742
13739	186	63	A_84_P93489	A_84_P93489	FALSE	NM_116397	NM_116397	828109	AT4G01670	hypothetical protein	At.71236	tair|AT4G01670.1|ref|NM_116397|tc|TC295260	chr4:711991-711932	similar to unknown protein [Arabidopsis thaliana] (TAIR:AT3G62070.1); similar to unnamed protein product [Vitis vinifera] (GB:CAO40214.1) [AT4G01670.1]	GO:0003674(molecular_function)|GO:0005575(cellular_component)|GO:0008150(biological_process)	AAGAAGTCAAAGCTTGTAAAGATTTGGGGTTTGAGCTTGAACCGGGTCGGGTTTCGTATT	0.87399	10.4409	6.18196	4.50508e-06	0.000640781	4.3427
23975	125	162	A_84_P827080	A_84_P827080	FALSE			NA				ta|TA43156_3702|tc|TC310683	chr4:2118075-2118016	O53022_9ZZZZ (O53022) Fused-ccdB protein, partial (19%) [TC310683]		ATACAAACTCTGTAAGTGACGGTGATAAATTCTGCGCCACTCTCATAAGGGCGAATTCTG	1.51315	9.26114	9.13379	1.21726e-08	1.05994e-05	9.99279
30783	85	146	A_84_P19185	A_84_P19185	FALSE	NM_127684	NM_127684	816649	ATPRP2	ATPRP2 (PROLINE-RICH PROTEIN 2)	At.26968	tair|AT2G21140.1|ref|NM_127684|ta|TA37685_3702|ta|CNS0A93T	chr2:9068033-9067974	ATPRP2 (PROLINE-RICH PROTEIN 2) [AT2G21140.1]	GO:0005618(cell wall)|GO:0009664(plant-type cell wall organization and biogenesis)	ACTTCCCAAGTTTCCACACTTCCCACCTAAATACATTCCACACCCTAAGTTCGGAAAATG	-0.922454	9.91009	-6.17623	4.56211e-06	0.000643762	4.33053
43930	8	32	A_84_P784401	A_84_P784401	FALSE	NM_001085094	NM_001085094	830878	FLC	FLC (FLOWERING LOCUS C); transcription factor	At.1629	tair|AT5G10140.2|tair|AT5G10140.1|ref|NM_001085094|ref|NM_121052	chr5:3175196-3175059	FLC (FLOWERING LOCUS C) [AT5G10140.2]	GO:0003700(transcription factor activity)|GO:0009266(response to temperature stimulus)|GO:0009910(negative regulation of flower development)|GO:0010048(vernalization response)|GO:0016566(specific transcriptional repressor activity)|GO:0042752(regulation of circadian rhythm)|GO:0043234(protein complex)	CTCCGTGACTAGAGCCAAGAAGACCGAACTCATGTTGAAGCTTGTTGAGAATCTTAAAGA	1.50819	7.88624	6.35945	3.05614e-06	0.000493697	4.71796
28585	98	122	A_84_P751348	A_84_P751348	FALSE	NM_102087	NM_102087	838844	ATUGT85A5	ATUGT85A5 (UDP-GLUCOSYL TRANSFERASE 85A5); transferase, transferring glycosyl groups	At.15676	tair|AT1G22370.1|ref|NM_102087|ta|TA44746_3702|tc|TC290968	chr1:7898157-7898098	ATUGT85A5 (UDP-GLUCOSYL TRANSFERASE 85A5); transferase, transferring glycosyl groups [AT1G22370.1]	GO:0008152(metabolic process)|GO:0015020(glucuronosyltransferase activity)|GO:0016757(transferase activity, transferring glycosyl groups)	CGTCGGAACTAAATTTTCAGATGGTCGTTGACAAGGTTCTTTTAGGGGAGTAGAGAGACT	1.48524	9.30954	6.22132	4.13222e-06	0.000597264	4.42627
25646	116	49	A_84_P20579	A_84_P20579	FALSE	NM_121240	NM_121240	831075	HSP17.6II	HSP17.6II (17.6 KDA CLASS II HEAT SHOCK PROTEIN)	At.20324	tair|AT5G12020.1|ref|NM_121240|ug|AK118853|ta|TA35449_3702	chr5:3882857-3882798	HSP17.6II (17.6 KDA CLASS II HEAT SHOCK PROTEIN) [AT5G12020.1]	GO:0005575(cellular_component)|GO:0009408(response to heat)	AATAATCTCAATCCTCGAAGACATGCTTGAAGTCCCCGAAGACCACAACAACGAGAAGAC	-1.4727	10.1854	-7.32819	3.95083e-07	0.000128226	6.68849
5914	232	73	A_84_P13077	A_84_P13077	FALSE	NM_123603	NM_123603	834244	CML37/CML39	CML37/CML39; calcium ion binding	At.30178	tair|AT5G42380.1|ref|NM_123603|ta|TA33977_3702|ta|CD531800	chr5:16960048-16959989	CML37/CML39; calcium ion binding [AT5G42380.1]	GO:0005509(calcium ion binding)|GO:0008150(biological_process)|GO:0009507(chloroplast)	GGGTTTGATCAGAATGACGATGGAGTTCTCAGCTTTGACGAGTTTGTTTTGATGATGCGT	-1.46643	8.88016	-4.45496	0.000234031	0.00812756	0.516112
17946	161	149	A_84_P581880	A_84_P581880	FALSE	NM_106462	NM_106462	844148	AT1G78120	tetratricopeptide repeat (TPR)-containing protein	At.34337	tair|AT1G78120.1|ref|NM_106462|ug|BT015327|ta|TA51023_3702	chr1:29399223-29399048	tetratricopeptide repeat (TPR)-containing protein [AT1G78120.1]	GO:0005488(binding)|GO:0005739(mitochondrion)	GCAGGGCAGATTCTTATGCCAAGTTGGAGAAATGGCAACACGCGATTCAAGATTATGAGT	0.761511	9.39386	6.13898	4.9518e-06	0.000685211	4.25122
14485	181	102	A_84_P21160	A_84_P21160	FALSE	NM_111908	NM_111908	820241	AT3G10720	pectinesterase, putative	At.19163	tair|AT3G10720.1|tair|AT3G10720.2|ref|NM_111908|ref|NM_111909	chr3:3354717-3354658	pectinesterase, putative [AT3G10720.1]	GO:0009505(plant-type cell wall)|GO:0030599(pectinesterase activity)|GO:0042545(cell wall modification)	ACTTCACCATGGGAGATACATGGTTGCCTCAAACCGATATTCCTTTCTATGGTGGTTTGC	-0.738095	13.0648	-6.13696	4.9739e-06	0.00068561	4.24691
12847	191	147	A_84_P792367	A_84_P792367	FALSE	NM_127861	NM_127861	816827	AT2G22960	serine carboxypeptidase S10 family protein	At.64990	tair|AT2G22960.1|ref|NM_127861|ug|CB265007|tc|NP456258	chr2:9779806-9779955	serine carboxypeptidase S10 family protein [AT2G22960.1]	GO:0004185(serine carboxypeptidase activity)|GO:0006508(proteolysis)|GO:0012505(endomembrane system)	ACCTATGCCAATAAGATGACATATGCTACTATCAAGGGAGGTGGACACACTGCAGAGTAT	1.47664	10.5625	4.54723	0.000188404	0.00722222	0.725739
33925	67	151	A_84_P204568	A_84_P204568	FALSE	NM_104290	NM_104290	841852	AT1G54120	hypothetical protein	At.11115	tair|AT1G54120.1|ref|NM_104290|ug|AV822676|ta|TA46203_3702	chr1:20211083-20211142	similar to unknown protein [Arabidopsis thaliana] (TAIR:AT3G14060.1); similar to unnamed protein product [Vitis vinifera] (GB:CAO45609.1) [AT1G54120.1]	GO:0003674(molecular_function)|GO:0008150(biological_process)	TTTCAGTCCATGACCGAGCACGGTATTTTCTTGTATAGCCAAAATTATATTCTTTGTAAC	0.874168	10.4282	6.11997	5.16374e-06	0.000706325	4.21066
28354	100	73	A_84_P20120	A_84_P20120	FALSE	NM_128328	NM_128328	817315	CYP94C1	CYP94C1 (cytochrome P450, family 94, subfamily C, polypeptide 1); oxygen binding	At.13273	tair|AT2G27690.1|ref|NM_128328|ta|TA42798_3702|tc|TC285114	chr2:11817776-11817835	CYP94C1 (cytochrome P450, family 94, subfamily C, polypeptide 1); oxygen binding [AT2G27690.1]	GO:0006118(electron transport)|GO:0012505(endomembrane system)|GO:0019825(oxygen binding)	GAGATGGCTATCATGGAGATGAAATCCATAGCTGTGGCAATCATTAGGAGGTTCGAAACA	-1.46641	8.86964	-4.53233	0.000195113	0.00733995	0.691905
42537	16	98	A_84_P220868	A_84_P220868	FALSE	NM_127328	NM_127328	816283	AT2G17740	DC1 domain-containing protein	At.40105	tair|AT2G17740.1|ref|NM_127328|ug|AK176759|ta|TA45861_3702	chr2:7714236-7714177	DC1 domain-containing protein [AT2G17740.1]	GO:0005575(cellular_component)	TGCTCTTCACTTGGAGATGCAAAGAGCTAAGATTGATAAGAAATCAAGAAAGCATATGCT	-1.46638	8.19747	-4.69587	0.000132958	0.00570371	1.06295
25874	114	104	A_84_P196504	A_84_P196504	FALSE	NM_121806	NM_121806	831668	AT5G18010	auxin-responsive protein, putative	At.31481	tair|AT5G18010.1|ref|NM_121806|ug|AK229287|ta|TA47294_3702	chr5:5963166-5963107	auxin-responsive protein, putative [AT5G18010.1]	GO:0003674(molecular_function)|GO:0009733(response to auxin stimulus)	TTGAGCCAACCGTCATTTCAAGCTCTGCTCAGTAAATCCGAAGAAGAGTTTGGGTTTGCT	1.45981	7.16172	4.7084	0.000129114	0.00556032	1.09135
42606	16	129	A_84_P21049	A_84_P21049	FALSE	NM_128213	NM_128213	817197	PLP2	PLP2 (PHOSPHOLIPASE A 2A); nutrient reservoir	At.12388	tair|AT2G26560.1|ref|NM_128213|ta|TA35334_3702|ta|CD530421	chr2:11301063-11301004	PLP2 (PHOSPHOLIPASE A 2A); nutrient reservoir [AT2G26560.1]	GO:0005737(cytoplasm)|GO:0006629(lipid metabolic process)|GO:0009626(plant-type hypersensitive response)|GO:0016020(membrane)|GO:0016298(lipase activity)|GO:0045735(nutrient reservoir activity)	CAGGAATACTTTCAAAAGAAAAGAAGATCCGAGACATTCGTTCACCTCATGCAAAAGCTC	-1.46205	8.57221	-4.05672	0.000598067	0.0153434	-0.388641
1947	255	18	A_84_P283390	A_84_P283390	FALSE	NM_106662	NM_106662	844353	AT1G80130	binding	At.23459	tair|AT1G80130.1|ref|NM_106662|ta|TA34993_3702|ta|T44905	chr1:30146189-30146130	binding [AT1G80130.1]	GO:0005488(binding)|GO:0008150(biological_process)	ATGTTCCGTGATTTTCCCCAACACACTTCTATTACCGCATCATCCTAAGACACATATGAA	-1.45823	13.3672	-4.83224	9.66722e-05	0.00465183	1.37154
38447	40	118	A_84_P505907	A_84_P505907	FALSE	NM_202810	NM_202810	2745703	AT4G12735	hypothetical protein	At.44308	tair|AT4G12735.1|ref|NM_202810|ug|AY091148|ta|TA43940_3702	chr4:007493969-007493910	similar to unknown protein [Arabidopsis thaliana] (TAIR:AT4G12731.1) [AT4G12735.1]	GO:0003674(molecular_function)|GO:0008150(biological_process)	ATTCTGTAGTTATGATCACAACCAAGAAAATATATGAGGCTGATACTATTGATCCAGTCC	-1.45569	6.53966	-6.5313	2.10691e-06	0.000397833	5.07725
14111	183	170	A_84_P544465	A_84_P544465	FALSE	NM_179381	NM_179381	839585	AT1G26945	transcription regulator	At.44742	tair|AT1G26945.1|ref|NM_179381|ta|TA41667_3702|ta|BP656312	chr1:9352663-9352722	transcription regulator [AT1G26945.1]	GO:0005634(nucleus)|GO:0009507(chloroplast)|GO:0030528(transcription regulator activity)|GO:0045449(regulation of transcription)	TCCAGACCTGGCGTATAGTAGCCTGTGTATCATGAGATCCTCTAATATTTATGATTAATG	1.44765	9.08303	4.42944	0.000248512	0.00841758	0.458105
18294	159	133	A_84_P842118	A_84_P842118	FALSE			NA				tc|NP232449	chr1:17646443-17646502	GB		GATATGGCTTCATACAAGCATGAGTGGTTCATGAATAATTTTGGCCGCAACAAGCAACAG	-1.45561	6.72077	-4.26429	0.000366644	0.0108814	0.0827029
10782	203	28	A_84_P15883	A_84_P15883	FALSE	NM_122574	NM_122574	832750	AT5G26920	calmodulin binding	At.30838	tair|AT5G26920.1|ref|NM_122574|ta|TA44863_3702|tc|NP043834	chr5:9478322-9478381	calmodulin binding [AT5G26920.1]	GO:0005516(calmodulin binding)|GO:0008150(biological_process)	TTTTGCAAACGTTAATTTGGGATCTCCAAGAGCCAGGTGGTGTAAGGTTAAGGCAGCTTT	-1.45537	8.72791	-4.06286	0.000589472	0.0151947	-0.374715
22196	136	149	A_84_P818529	A_84_P818529	FALSE	NM_120881	NM_120881	830693	TT7	TT7 (TRANSPARENT TESTA 7); flavonoid 3'-monooxygenase/ oxygen binding	At.12059	tair|AT5G07990.1|ref|NM_120881|ta|TA34041_3702|ta|TA34043_3702	chr5:2562918-2562977	TT7 (TRANSPARENT TESTA 7); flavonoid 3'-monooxygenase/ oxygen binding [AT5G07990.1]	GO:0009411(response to UV)|GO:0009813(flavonoid biosynthetic process)|GO:0016711(flavonoid 3'-monooxygenase activity)|GO:0019825(oxygen binding)	ACAGCGTAGTTTGATCCGGAGTTAGCTTTATGTAAGAACGTGTAACCCCAAATCAAGTCA	-1.45164	9.54798	-4.79283	0.000105986	0.0049526	1.28246
7671	221	130	A_84_P560506	A_84_P560506	FALSE	NM_105610	NM_105610	843275	AT1G69430	hypothetical protein	At.52448	tair|AT1G69430.1|ref|NM_105610|ta|DQ132681|tc|TC289594	chr1:26102672-26102731	similar to unknown protein [Arabidopsis thaliana] (TAIR:AT1G26650.1); similar to unnamed protein product [Vitis vinifera] (GB:CAO68474.1) [AT1G69430.1]	GO:0003674(molecular_function)|GO:0005575(cellular_component)|GO:0008150(biological_process)	AGTATGGAAGCTGTTGAAGCTTTGGAAGCTTCTGGAGAGATTGTGTCCCAAGATTTGTCC	-0.727644	7.00389	-6.03971	6.16584e-06	0.00080929	4.03899
29280	94	92	A_84_P20026	A_84_P20026	FALSE	NM_101864	NM_101864	838599	AT1G20100	hypothetical protein	At.15445	tair|AT1G20100.1|tair|AT1G20100.2|ref|NM_101864|ref|NM_001123844	chr1:6969369-6969310	similar to unknown protein [Arabidopsis thaliana] (TAIR:AT1G75860.1) [AT1G20100.1]	GO:0003674(molecular_function)|GO:0008150(biological_process)	TGCCTAGAGCTATGTTATTGTCTGAAGTTGGAATTTTTTCATTACCATATACTGTCCCGT	-0.947126	12.9508	-6.02558	6.36198e-06	0.000831974	4.00867
25680	115	152	A_84_P182154	A_84_P182154	FALSE	NM_124351	NM_124351	835036	ATFRO6/FRO6	ATFRO6/FRO6 (FERRIC REDUCTION OXIDASE 6); ferric-chelate reductase/ oxidoreductase	At.29770	tair|AT5G49730.1|ref|NM_124351|ug|AY091140|ta|TA32692_3702	chr5:20218586-20218527	ATFRO6/FRO6 (FERRIC REDUCTION OXIDASE 6); ferric-chelate reductase/ oxidoreductase [AT5G49730.1]	GO:0000293(ferric-chelate reductase activity)|GO:0006118(electron transport)|GO:0009416(response to light stimulus)|GO:0016020(membrane)|GO:0016491(oxidoreductase activity)	CTCTAACGATGCTTTCAAGGCCAAAGAACATTATGGAAGGAAATTCGAAGACAAATTGAT	1.44693	10.1233	4.39073	0.000272212	0.00895042	0.370124
[truncated: 35,427 more rows]
