# Supplementary material for: A CW-type zinc finger protein is involved in RES-oxylipin signaling and the response to abiotic stress in Arabidopsis thaliana
Source: Front Plant Sci. 2025 Mar 12;16:1535643. doi: 10.3389/fpls.2025.1535643 (PMC11937836; doi:10.3389/fpls.2025.1535643)
Supplement: Supplementary file 4 [file Table3.xlsx]

## Sheet: up
ID	COL	ROW	NAME	SPOT_ID	CONTROL_TYPE	GB_ACC...7	GB_ACC...8	LOCUSLINK_ID	GENE_SYMBOL	GENE_NAME	UNIGENE_ID	ACCESSION_STRING	CHROMOSOMAL_LOCATION	DESCRIPTION	GO_ID	SEQUENCE	logFC	AveExpr	t	P.Value	adj.P.Val	B
35858	56	25	A_84_P786320	A_84_P786320	FALSE			3771313	AT5G35935	pseudo	At.25345	tair|AT5G35935.1|ug|BX832035|ta|TA46605_3702|tc|TC301456	unmapped	transposable element gene [AT5G35935.1]		ACCTTTGCTATCTTCTTGAAGCTTTGCATCTTGGAAAACTCATGGAACCTCTACCCTTAT	4.89162	7.42836	35.0575	1.12011e-19	1.33297e-15	30.7953
26382	111	108	A_84_P173491	A_84_P173491	FALSE	NM_125873	NM_125873	836598	AT5G64770	hypothetical protein	At.28941	tair|AT5G64770.1|ref|NM_125873|ta|TA43558_3702|tc|TC305225	chr5:25914968-25914909	similar to 80C09_10 [Brassica rapa subsp. pekinensis] (GB:AAZ41821.1) [AT5G64770.1]	GO:0003674(molecular_function)|GO:0008150(biological_process)|GO:0012505(endomembrane system)	ATGGATTGATGGATATGGATTATAATTCTGCGAACAAGAAAAGACCGATACACAATCGCT	3.96237	10.5037	7.46234	3.00568e-07	3.75195e-05	6.93833
27771	103	50	A_84_P769609	A_84_P769609	FALSE	NR_023249	NR_023249	6241185	AT5G53048	misc_RNA		tair|AT5G53048.1|ref|NR_023249	chr5:21528920-21528979	other RNA [AT5G53048.1]		AATCCAGCCGAGCGGATTAGTTCAATCTCTACTTTTGTGATTTTGTGTAACCAACAAGCG	3.30639	8.66653	5.11771	4.98121e-05	0.00120647	1.90333
14330	182	72	A_84_P230529	A_84_P230529	FALSE	NM_001036644	NM_001036644	828759	AT4G26530	fructose-bisphosphate aldolase, putative	At.57980	tair|AT4G26530.1|tair|AT4G26530.2|ref|NM_001036644|ref|NM_118786	chr4:13392908-13392967	fructose-bisphosphate aldolase, putative [AT4G26530.1]	GO:0004332(fructose-bisphosphate aldolase activity)|GO:0005575(cellular_component)|GO:0006096(glycolysis)	CTCTGAGAGCTTGTATGAGGAAGGATACAAGTATTAGGAGCGTTTAAATACGGGTGTCGC	2.8645	10.7751	4.72661	0.00012373	0.00223547	1.00861
6939	226	63	A_84_P193394	A_84_P193394	FALSE	NM_112540	NM_112540	820919	AT3G16670	hypothetical protein	At.43368	tair|AT3G16670.1|ref|NM_112540|ta|TA47781_3702|tc|TC294695	chr3:5682263-5682322	similar to unknown protein [Arabidopsis thaliana] (TAIR:AT3G16660.1); similar to unnamed protein product [Vitis vinifera] (GB:CAO44793.1) [AT3G16670.1]	GO:0003674(molecular_function)|GO:0008150(biological_process)|GO:0012505(endomembrane system)	TGTAAAACTTCTGTTTCCAGGGTCTTGCATGCATGTATAGTGCTGTAATGAAATGTAACA	2.71173	11.7446	5.46099	2.26482e-05	0.000692186	2.67989
6203	230	6	A_84_P795552	A_84_P795552	FALSE			NA			At.67923	ug|AK226778	chr5:21160461-21160402	Arabidopsis thaliana mRNA for hypothetical protein, complete cds, clone: RAFL07-82-E12 [AK226778]		CGACGGAATAGAGCTTTCGTTGAACCATTCATACATGGAGTGATCGAGCTATTGTTTGGA	2.68259	7.11987	8.68418	2.78248e-08	7.14657e-06	9.26579
25599	116	143	A_84_P13475	A_84_P13475	FALSE	NM_001124829	NM_001124829	815657	MGDC	MGDC (monogalactosyldiacylglycerol synthase type C); 1,2-diacylglycerol 3-beta-galactosyltransferase	At.1646	tair|AT2G11810.1|tair|AT2G11810.2|ref|NM_001124829|ref|NM_126865	chr2:4753624-4753683	MGDC (monogalactosyldiacylglycerol synthase type C); 1,2-diacylglycerol 3-beta-galactosyltransferase [AT2G11810.1]	GO:0009707(chloroplast outer membrane)|GO:0016036(cellular response to phosphate starvation)|GO:0019375(galactolipid biosynthetic process)|GO:0046509(1,2-diacylglycerol 3-beta-galactosyltransferase activity)	AACCTGAAGCCGTGTTCGACATTGTGAAGGATATCCATCATCTATCCCAACAACAACAAC	2.65494	8.41073	3.88592	0.000894324	0.00918038	-0.924241
28685	98	91	A_84_P11369	A_84_P11369	FALSE	NM_001123865	NM_001123865	838919	AT1G23110	hypothetical protein	At.50783	tair|AT1G23110.1|tair|AT1G23110.3|tair|AT1G23110.2|ref|NM_001123865	chr1:8196763-8196704	similar to unknown protein [Arabidopsis thaliana] (TAIR:AT1G70900.1); similar to hypothetical protein [Vitis vinifera] (GB:CAN77015.1) [AT1G23110.1]	GO:0003674(molecular_function)|GO:0009507(chloroplast)	AGGATCCAGATCTCAAAACAGCTCATAACGTACACAAGATGTCTTCCTTGCTAGGAGGTG	2.60199	7.53604	3.64475	0.00157575	0.01388	-1.47279
2663	251	115	A_84_P14029	A_84_P14029	FALSE	NM_123811	NM_123811	834471	AT5G44440	FAD-binding domain-containing protein	At.43771	tair|AT5G44440.1|ref|NM_123811|ta|TA32718_3702|ta|N96011	chr5:17927980-17927921	FAD-binding domain-containing protein [AT5G44440.1]	GO:0009055(electron carrier activity)|GO:0012505(endomembrane system)	GATCCAACAGATTTCTTCTGCGATGAACAGAGCATTCCTCTGGTGAACAAAGTTACCTGA	2.57972	7.94069	4.64706	0.000149062	0.00252572	0.825774
1091	260	30	A_84_P846989	A_84_P846989	FALSE	NM_102110	NM_102110	838869	AT1G22630	heat shock protein binding / unfolded protein binding	At.24666	tair|AT1G22630.1|ref|NM_102110|ta|TA37874_3702|ta|TA37875_3702	chr1:8004072-8004131	heat shock protein binding / unfolded protein binding [AT1G22630.1]	GO:0006457(protein folding)|GO:0012505(endomembrane system)|GO:0031072(heat shock protein binding)|GO:0051082(unfolded protein binding)	TTTTGATTGTCAAGGTTTTGGTATGAAGAGTTGTCCTAAATGTGGCAAGGGAGGCTTGAC	2.54191	12.3213	3.48009	0.00231489	0.0182886	-1.84348
25234	118	24	A_84_P70284	A_84_P70284	FALSE	NM_001125049	NM_001125049	818996	AT2G43920	thiol methyltransferase, putative	At.36822	tair|AT2G43920.1|tair|AT2G43920.2|ref|NM_001125049|ref|NM_129954	chr2:18196429-18196370	thiol methyltransferase, putative [AT2G43920.1]	GO:0005737(cytoplasm)|GO:0008152(metabolic process)|GO:0008168(methyltransferase activity)	AAGAGAAGCTTGCGAGGTGGAAGAAGATTAACTGATTCAAGGGAGAGTCAGAGAGATCAT	2.48093	8.58975	7.12761	5.9731e-07	5.82159e-05	6.26339
28344	100	93	A_84_P557122	A_84_P557122	FALSE	NM_130076	NM_130076	819120	AT2G45130	SPX (SYG1/Pho81/XPR1) domain-containing protein	At.50140	tair|AT2G45130.1|ref|NM_130076|ta|TA50177_3702|tc|TC293590	chr2:18614817-18614876	SPX (SYG1/Pho81/XPR1) domain-containing protein [AT2G45130.1]	GO:0003674(molecular_function)|GO:0005575(cellular_component)|GO:0008150(biological_process)	TCCTATTCCATGATGTTGTTGTCACTTTCCTTCGGACAACATATATACGCAATATGACAT	2.48067	7.52654	5.15938	4.52418e-05	0.00112476	1.99809
25981	114	59	A_84_P787940	A_84_P787940	FALSE	NM_201975	NM_201975	819301	ATPAP14/PAP14	ATPAP14/PAP14; acid phosphatase/ protein serine/threonine phosphatase	At.36439	tair|AT2G46880.2|tair|AT2G46880.1|ref|NM_201975|ref|NM_130255	chr2:19272232-19272173	ATPAP14/PAP14; protein serine/threonine phosphatase [AT2G46880.2]	GO:0003993(acid phosphatase activity)|GO:0004722(protein serine/threonine phosphatase activity)|GO:0012505(endomembrane system)	CTCAGCTTGAGAAGACTATGTATGGACGTTGGGGAGCTGTTGATACAATCAAAACTTGGA	2.45165	7.22522	4.94026	7.51662e-05	0.00160018	1.49844
10163	207	75	A_84_P21085	A_84_P21085	FALSE		NM_001036325	816829	SCPL13	SCPL13	At.19690	tair|AT2G22980.1|tair|AT2G22980.2|tair|AT2G22980.3|tair|AT2G22980.4	chr2:9790095-9790154	SCPL13; serine carboxypeptidase [AT2G22980.1]	GO:0004185(serine carboxypeptidase activity)|GO:0006508(proteolysis)|GO:0012505(endomembrane system)	AGAGTATAAACCAAAAGAGACCTCTATCATGTTCAAAAGATGGATCAGTGCCCAGCCTTT	2.36949	7.7456	8.37645	4.9736e-08	1.03838e-05	8.69968
21238	142	25	A_84_P147028	A_84_P147028	FALSE	NM_121807	NM_121807	831669	AT5G18020	auxin-responsive protein, putative	At.31480	tair|AT5G18020.1|ref|NM_121807|ta|TA51162_3702|tc|TC304112	chr5:5966499-5966440	auxin-responsive protein, putative [AT5G18020.1]	GO:0003674(molecular_function)|GO:0009733(response to auxin stimulus)	TCTTGCAGTGTACGTAGGTGAGAGCCAAAAGAAGAGATATCTGGTGCCAATCTCATATTT	2.36336	8.03981	6.08162	5.61988e-06	0.000269309	4.05458
32457	76	27	A_84_P152798	A_84_P152798	FALSE	NM_121808	NM_121808	831670	AT5G18030	auxin-responsive protein, putative	At.31478	tair|AT5G18030.1|ref|NM_121808|ta|TA49472_3702|tc|TC305722	chr5:5968663-5968722	auxin-responsive protein, putative [AT5G18030.1]	GO:0003674(molecular_function)|GO:0009733(response to auxin stimulus)	CTTGAGCCAACCTTCATTTCAAGCTCTTCTCAGTAAATCCGAGGAAGAGTTTGGATTTGA	2.25428	8.0769	6.05742	5.92876e-06	0.000280262	4.0018
30019	90	143	A_84_P576905	A_84_P576905	FALSE	NM_117750	NM_117750	827350	AT4G16515	hypothetical protein	At.19101	tair|AT4G16515.1|ref|NM_117750|ta|TA40813_3702|tc|TC299414	chr4:9305424-9305365	unknown protein [AT4G16515.1]	GO:0003674(molecular_function)|GO:0008150(biological_process)|GO:0012505(endomembrane system)	CAACGAGAAGTCTTAATTACCCGATCCATATATACCAGTCTCTCTAAATATATCATACTG	2.23533	9.09354	8.44252	4.38593e-08	9.66556e-06	8.82236
12257	194	138	A_84_P729644	A_84_P729644	FALSE			NA			At.51125	ug|AY334555|ta|TA52630_3702|tc|TC310271	chr2:15410368-15410309	Arabidopsis thaliana At4-2 mRNA, complete sequence [AY334555]		TTTCCTCGATGTGGGATTGAAGAAGAAGAAGATGTCTGTATCTTCTTCCCTTTGAGAGTT	2.21577	7.22786	5.3388	2.99447e-05	0.000840596	2.40462
29778	91	116	A_84_P855617	A_84_P855617	FALSE	NM_122070	NM_122070	832185	GLP3	GLP3 (GERMIN-LIKE PROTEIN 3); manganese ion binding / metal ion binding / nutrient reservoir	At.22582	tair|AT5G20630.1|ref|NM_122070|ug|T42248|ta|TA29001_3702	chr5:6975914-6975855	GLP3 (GERMIN-LIKE PROTEIN 3); manganese ion binding / metal ion binding / nutrient reservoir [AT5G20630.1]	GO:0009409(response to cold)|GO:0030145(manganese ion binding)|GO:0031012(extracellular matrix)|GO:0045735(nutrient reservoir activity)|GO:0046872(metal ion binding)	CATTTCAACCATCTCTTTTGCCTCTGTTCAAGACTTTTGTGTAGCTGATCCAAAGGGTCC	2.1495	11.7783	4.02215	0.000648839	0.00723429	-0.612287
28311	100	159	A_84_P751876	A_84_P751876	FALSE			3766703	AT1G11803	pseudo		tair|AT1G11803.1	chr1:3987817-3987758	pseudogene, auxin responsive protein, blastp match of 74% identity and 1.2e-15 P-value to GP [AT1G11803.1]		GTGGCTTAGCGATTCCTTGTCCTGAAGATACCTACATCACTGCAAATCCAACATTTTGTT	2.12888	7.30856	6.08974	5.51995e-06	0.000267029	4.07228
28975	96	22	A_84_P23174	A_84_P23174	FALSE	NM_115132	NM_115132	824438	AT3G52720	carbonic anhydrase family protein	At.1740	tair|AT3G52720.1|ref|NM_115132|ug|AY054466|ta|TA43722_3702	chr3:19549858-19549799	carbonic anhydrase family protein [AT3G52720.1]	GO:0004089(carbonate dehydratase activity)|GO:0006730(one-carbon compound metabolic process)|GO:0008270(zinc ion binding)|GO:0012505(endomembrane system)	GGAGAGTTGAGATGTTCCACGACCACGAGCGTGTCGATAAAAAAGAAACCGGTAACAAAA	2.1284	11.9289	6.76272	1.28458e-06	0.000101913	5.50963
41661	21	150	A_84_P130356	A_84_P130356	FALSE	NM_122086	NM_122086	832202	AT5G20790	hypothetical protein	At.31146	tair|AT5G20790.1|ref|NM_122086|ta|TA37743_3702|tc|TC295432	chr5:7040065-7040006	similar to unknown protein [Arabidopsis thaliana] (TAIR:AT3G43110.1) [AT5G20790.1]	GO:0003674(molecular_function)|GO:0008150(biological_process)|GO:0012505(endomembrane system)	ACGGCGGCATGTGTCTAAATTAGAGAAGTTTCATATTTCGGAAAGTTTTTAAATCTTGAG	2.11792	9.07629	4.06109	0.000591933	0.00676243	-0.52291
12614	192	104	A_84_P592825	A_84_P592825	FALSE	NM_113251	NM_113251	821929	AT3G23480	cyclopropane fatty acid synthase-related	At.26450	tair|AT3G23480.1|ref|NM_113251|ug|AY054671|ta|TA48977_3702	chr3:8422732-8422791	cyclopropane fatty acid synthase-related [AT3G23480.1]	GO:0008610(lipid biosynthetic process)|GO:0008825(cyclopropane-fatty-acyl-phospholipid synthase activity)	TGGGACTAATACTTCAGACTGGAAATGTTTCGTCTAACGTTGTTTTTTCTGTGTGTTTCC	2.04919	7.61816	6.89253	9.76277e-07	8.43924e-05	5.77989
5868	232	165	A_84_P868891	A_84_P868891	FALSE	NM_104118	NM_104118	841670	BGL1	BGL1 (BETA-GLUCOSIDASE HOMOLOG 1); hydrolase, hydrolyzing O-glycosyl compounds	At.24169	tair|AT1G52400.1|tair|AT1G52400.2|ref|NM_104118|ref|NM_001036098	chr1:19521688-19521746	BGL1 (BETA-GLUCOSIDASE HOMOLOG 1); hydrolase, hydrolyzing O-glycosyl compounds [AT1G52400.1]	GO:0004553(hydrolase activity, hydrolyzing O-glycosyl compounds)|GO:0012505(endomembrane system)	TGATCGTTTTCATCTACCGGTCCTTCCTATGTTAGAAGGACTTGTGAGTTGTTCGAGTTT	2.0241	10.8896	3.22079	0.0042191	0.0281334	-2.41841
34323	65	35	A_84_P209948	A_84_P209948	FALSE	NM_128847	NM_128847	817848	AT2G32870	meprin and TRAF homology domain-containing protein / MATH domain-containing protein	At.43883	tair|AT2G32870.1|ref|NM_128847|ta|TA40394_3702|tc|TC287261	chr2:13951865-13951806	meprin and TRAF homology domain-containing protein / MATH domain-containing protein [AT2G32870.1]	GO:0003674(molecular_function)|GO:0005575(cellular_component)|GO:0008150(biological_process)	TGTTACAATAACGTTCAACCGAATCCGTTGCTGCAAATTCTCTTATGGAGAAGAATGCAT	1.97277	7.54351	3.92811	0.000809762	0.00852279	-0.827761
15133	177	166	A_84_P13205	A_84_P13205	FALSE	NM_120494	NM_120494	830290	AT5G04120	phosphoglycerate/bisphosphoglycerate mutase family protein	At.33173	tair|AT5G04120.1|ref|NM_120494|ta|TA25907_3702|ta|AA395074	chr5:1121540-1121599	phosphoglycerate/bisphosphoglycerate mutase family protein [AT5G04120.1]	GO:0003824(catalytic activity)|GO:0005575(cellular_component)|GO:0008152(metabolic process)	CGATGTATCACATCTATCATCCGTTGGATTTCTTCAACGTGGCTTTGATGGAGACGCCAA	1.95604	7.94058	3.43585	0.00256585	0.0197762	-1.94239
34885	61	102	A_84_P17327	A_84_P17327	FALSE	NM_128972	NM_128972	817982	AT2G34210	transcription initiation factor	At.49368	tair|AT2G34210.1|ref|NM_128972|tc|NP456177	chr2:14457515-14457574	transcription initiation factor [AT2G34210.1]	GO:0006355(regulation of transcription, DNA-dependent)|GO:0006357(regulation of transcription from RNA polymerase II promoter)|GO:0016986(transcription initiation factor activity)	GGTCAGGACGGTATAGTTAAGCTAGATGAAAGTCTCGATATCAAGATATTGAAGCTGACT	1.94305	6.6195	5.60878	1.61886e-05	0.000551478	3.01097
33272	71	97	A_84_P123192	A_84_P123192	FALSE	NM_124551	NM_124551	835246	AT5G51720	hypothetical protein	At.9105	tair|AT5G51720.1|ref|NM_124551|ug|DR370002|ta|TA26657_3702	chr5:21027406-21027465	similar to Os07g0467200 [Oryza sativa (japonica cultivar-group)] (GB:NP_001059590.1); similar to hypothetical protein OsI_025030 [Oryza sativa (indica cultivar-group)] (GB:EAZ03798.1); contains domain PTHR13680 (PTHR13680); contains domain PTHR13680:SF1 (PTHR13680:SF1) [AT5G51720.1]	GO:0003674(molecular_function)|GO:0005575(cellular_component)|GO:0008150(biological_process)	AAAGCTAATGGAGATAACGTTGGCCCTCTTCTTCTCAAGAAACAGTAGTTCTTTTTGTTT	1.93281	12.7391	7.75999	1.6528e-07	2.46362e-05	7.52504
28652	98	157	A_84_P10447	A_84_P10447	FALSE	NM_106370	NM_106370	844057	AT1G77210	sugar transporter, putative	At.10767	tair|AT1G77210.1|ref|NM_106370|ta|TA44615_3702|ta|CNS0AAT8	chr1:29014022-29013963	sugar transporter, putative [AT1G77210.1]	GO:0005351(sugar:hydrogen symporter activity)|GO:0006810(transport)|GO:0008643(carbohydrate transport)|GO:0015144(carbohydrate transmembrane transporter activity)|GO:0016020(membrane)	CCGGAGACGAAACAGGTTCCGATTGAAGAGGTTTATCTTCTTTGGAGACAGCATTGGTTA	1.91546	8.85475	6.18837	4.44204e-06	0.000230168	4.28657
6913	226	115	A_84_P795531	A_84_P795531	FALSE			841319	AT1G48970	GTP binding / translation initiation factor	At.67916	ug|AK221530	chr1:18121279-18121338	Arabidopsis thaliana mRNA for hypothetical protein, complete cds, clone: RAFL07-68-H12 [AK221530]	GO:0003743(translation initiation factor activity)|GO:0005525(GTP binding)|GO:0005851(eukaryotic translation initiation factor 2B complex)|GO:0006413(translational initiation)	AGGATTGACCAAAACGGTGGGGAGATTTGCTAAATGGCCTAAACCTTGTTTTCAAGTAAT	1.89348	8.75445	7.41736	3.29333e-07	4.02655e-05	6.84857
9448	211	145	A_84_P94979	A_84_P94979	FALSE	NM_121811	NM_121811	831310	AT5G18060	auxin-responsive protein, putative	At.31476	tair|AT5G18060.1|ref|NM_121811|ug|BE037961|ta|TA44049_3702	chr5:5976171-5976230	auxin-responsive protein, putative [AT5G18060.1]	GO:0003674(molecular_function)|GO:0009733(response to auxin stimulus)	ACTTGAACCAGCCTTCTTTTCAAGCTCTGCTCAGTAAATCCGAAGAAGAGTTTGGGTTCG	1.87541	8.11692	6.43136	2.61446e-06	0.000160652	4.80929
32551	75	10	A_84_P272980	A_84_P272980	FALSE	NM_121813	NM_121813	830267	AT5G18080	auxin-responsive protein, putative	At.54894	tair|AT5G18080.1|ref|NM_121813	chr5:5983933-5983992	auxin-responsive protein, putative [AT5G18080.1]	GO:0003674(molecular_function)|GO:0009733(response to auxin stimulus)	TGTACGTAGGAGAGAGCCAGAAGAAGAGATATTTGGTGCCTGTCTCATATTTAAACCAGC	1.85985	7.84098	5.05235	5.79465e-05	0.00133038	1.75443
30815	85	82	A_84_P21673	A_84_P21673	FALSE	NM_104118	NM_104118	841670	BGL1	BGL1 (BETA-GLUCOSIDASE HOMOLOG 1); hydrolase, hydrolyzing O-glycosyl compounds	At.24169	tair|AT1G52400.1|tair|AT1G52400.2|ref|NM_104118|ref|NM_001036098	chr1:19521508-19521567	BGL1 (BETA-GLUCOSIDASE HOMOLOG 1); hydrolase, hydrolyzing O-glycosyl compounds [AT1G52400.1]	GO:0004553(hydrolase activity, hydrolyzing O-glycosyl compounds)|GO:0012505(endomembrane system)	ACTTGACCCGTCACCAAAAAGTTTCGGGCAAATGGTATTCCGAATTCCTCAAACCACAGT	1.85844	9.76289	3.05506	0.00616299	0.0370737	-2.77867
26858	109	5	A_84_P22300	A_84_P22300	FALSE	NM_116899	NM_116899	826384	AT4G08300	nodulin MtN21 family protein	At.33762	tair|AT4G08300.1|ref|NM_116899|ta|TA48464_3702|ta|AA586279	chr4:5248067-5248126	nodulin MtN21 family protein [AT4G08300.1]	GO:0016020(membrane)	ATCACCAACACATCGACAAAAGTGGAGGGTGGTGGTATTACCAGTGAAGTAAACGAAGGT	1.85507	9.61604	5.34939	2.92274e-05	0.000826819	2.42852
19733	150	146	A_84_P843011	A_84_P843011	FALSE	NM_100579	NM_100579	837216	AT1G07050	CONSTANS-like protein-related	At.42316	tair|AT1G07050.1|ref|NM_100579|ta|TA45974_3702|tc|NP303026	chr1:2164859-2164800	CONSTANS-like protein-related [AT1G07050.1]	GO:0003674(molecular_function)|GO:0005575(cellular_component)|GO:0008150(biological_process)	AATAAGCCGACGGATTATGAAGACAAAGACTTGGGTCTGAAGCTGAATCTGAACCATCAA	1.84492	9.89215	6.74052	1.34662e-06	0.000104904	5.46316
30871	85	139	A_84_P852616	A_84_P852616	FALSE	NM_201787	NM_201787	816830	SNG1	SNG1 (SINAPOYLGLUCOSE 1); serine carboxypeptidase	At.24365	tair|AT2G22990.5|ref|NM_201787|ta|DR241553|tc|TC307693	chr2:9793967-9794182	SNG1 (SINAPOYLGLUCOSE 1); serine carboxypeptidase [AT2G22990.5]	GO:0004185(serine carboxypeptidase activity)|GO:0006508(proteolysis)|GO:0009698(phenylpropanoid metabolic process)|GO:0012505(endomembrane system)|GO:0016754(sinapoylglucose-malate O-sinapoyltransferase activity)	GGTGTTCAACGGAAGTGCTCCTTCTTTGTTCTCTACTACATATTCATGGACAAAGCCAGT	1.84164	11.0006	7.12127	6.05214e-07	5.8714e-05	6.25046
15013	178	66	A_84_P103276	A_84_P103276	FALSE	NM_120294	NM_120294	831910	AT5G02160	hypothetical protein	At.25262	tair|AT5G02160.1|ref|NM_120294|ug|AK118635|ta|TA30560_3702	chr5:427068-427127	unknown protein [AT5G02160.1]	GO:0003674(molecular_function)|GO:0008150(biological_process)|GO:0009535(chloroplast thylakoid membrane)	CTTCTCTACAATATACCTCTGCAAAAGTAGATAGCTTGGAATGATCAATGGTTGCTTGGA	1.83848	12.5332	5.28874	3.3589e-05	0.000908934	2.29145
2695	251	51	A_84_P785659	A_84_P785659	FALSE	NM_105455	NM_105455	843113	AT1G67860	hypothetical protein	At.21824	tair|AT1G67860.1|ref|NM_105455|ug|AA712331|ta|TA32695_3702	chr1:25448752-25448693	similar to unknown protein [Arabidopsis thaliana] (TAIR:AT1G67865.1) [AT1G67860.1]	GO:0003674(molecular_function)|GO:0005575(cellular_component)|GO:0008150(biological_process)	ATATGCCCCGATAGTTACCAGAGCTGCACTCGTACCGACTGCGAGGAGCACAAAAAGAAG	1.82348	9.15508	4.83207	9.67092e-05	0.00189392	1.25067
23998	125	116	A_84_P21256	A_84_P21256	FALSE	NM_114516	NM_114516	823802	AT3G46490	oxidoreductase, acting on paired donors, with incorporation or reduction of molecular oxygen, 2-oxoglutarate as one donor, and incorporation of one atom each of oxygen into both donors	At.53798	tair|AT3G46490.1|ref|NM_114516|tc|NP162712	chr3:17130032-17130247	oxidoreductase, acting on paired donors, with incorporation or reduction of molecular oxygen, 2-oxoglutarate as one donor, and incorporation of one atom each of oxygen into both donors [AT3G46490.1]	GO:0005575(cellular_component)|GO:0016706(oxidoreductase activity, acting on paired donors, with incorporation or reduction of molecular oxygen, 2-oxoglutarate as one donor, and incorporation of one atom each of oxygen into both donors)|GO:0019748(secondary metabolic process)	TTCTATTCCATTCTTCCTGAAACCGAGTCATGACTGTATAATAGAGTGTCTTCCTACCTG	1.80361	7.97194	4.79975	0.000104288	0.00199956	1.17653
40940	26	61	A_84_P243945	A_84_P243945	FALSE	NM_122164	NM_122164	832321	AT5G22580	hypothetical protein	At.47494	tair|AT5G22580.1|ref|NM_122164|ug|BE038807|ta|TA30791_3702	chr5:7503121-7503180	Identical to Uncharacterized protein At5g22580 [Arabidopsis Thaliana] (GB:Q9FK81); similar to stable protein 1-related [Arabidopsis thaliana] (TAIR:AT3G17210.1); similar to hypothetical protein [Vitis vinifera] (GB:CAN68720.1); contains InterPro domain Dimeric alpha-beta barrel (InterPro:IPR011008); contains InterPro domain Stress responsive alpha-beta barrel (InterPro:IPR013097) [AT5G22580.1]	GO:0003674(molecular_function)|GO:0005575(cellular_component)|GO:0008150(biological_process)	CCGTTGTTGCAACACCATGAATCTTGTGATGGTTACATATCGTCATATGACTCATATCGA	1.80341	12.0911	3.95921	0.000752561	0.00806221	-0.756554
32991	72	150	A_84_P16334	A_84_P16334	FALSE	NM_128483	NM_128483	817478	AT2G29290	tropinone reductase, putative / tropine dehydrogenase, putative	At.38495	tair|AT2G29290.1|tair|AT2G29290.2|ref|NM_128483|ref|NM_001124936	chr2:12594458-12594606	tropinone reductase, putative / tropine dehydrogenase, putative [AT2G29290.1]	GO:0008152(metabolic process)|GO:0016491(oxidoreductase activity)	TCACAACTCCTTTGATTAGTGATCTTCTCAGTGTTGAGGAGATGAAAAAAGAAGCAGAGG	1.80127	10.1758	6.29923	3.48461e-06	0.000196842	4.52599
33347	70	118	A_84_P784410	A_84_P784410	FALSE	NM_115421	NM_115421	824729	ATDFD	ATDFD (A. THALIANA DHFS-FPGS HOMOLOG D); tetrahydrofolylpolyglutamate synthase	At.1694	tair|AT3G55630.3|tair|AT3G55630.2|tair|AT3G55630.1|ref|NM_115421	chr3:20650118-20650177	ATDFD (A. THALIANA DHFS-FPGS HOMOLOG D); tetrahydrofolylpolyglutamate synthase [AT3G55630.3]	GO:0004326(tetrahydrofolylpolyglutamate synthase activity)|GO:0005829(cytosol)|GO:0006730(one-carbon compound metabolic process)	TCTAAAGGCAAAGAAGAAGAGAAGAGTTTCGTTTTCTCGTCACTTCCTGTGGCTGTTGAC	1.79894	9.87664	6.62698	1.71568e-06	0.000123491	5.22451
5576	234	69	A_84_P22555	A_84_P22555	FALSE	NM_102691	NM_102691	839828	SAUR68	SAUR68 (SMALL AUXIN UPREGULATED 68)	At.40731	tair|AT1G29510.1|ref|NM_102691|ug|DR371517|ta|TA38531_3702	chr1:10323012-10323071	SAUR68 (SMALL AUXIN UPREGULATED 68) [AT1G29510.1]	GO:0003674(molecular_function)|GO:0009733(response to auxin stimulus)	TGTTGATGTCAATCTCTAGTGCTAAGTGTTCTTTACAATGTTCTTTGCTACAGCAAGAAC	1.77509	8.5847	8.07025	8.974e-08	1.60995e-05	8.12305
13184	189	153	A_84_P19997	A_84_P19997	FALSE	NM_106125	NM_106125	843806	AT1G74670	gibberellin-responsive protein, putative	At.24065	tair|AT1G74670.1|ref|NM_106125|ug|AK229086|ta|TA33339_3702	chr1:28057480-28057539	gibberellin-responsive protein, putative [AT1G74670.1]	GO:0003674(molecular_function)|GO:0009739(response to gibberellin stimulus)|GO:0009740(gibberellic acid mediated signaling)|GO:0012505(endomembrane system)	ACGTACGGCAACAAACAAGTGTGTCCTTGTTACAACAACTGGAAGACTCAACAAGGTGGA	1.77429	11.6937	6.46022	2.45615e-06	0.000153767	4.87087
36416	52	100	A_84_P141269	A_84_P141269	FALSE	NM_121810	NM_121810	830999	AT5G18050	auxin-responsive protein, putative	At.31477	tair|AT5G18050.1|ref|NM_121810|ta|CB261851|tc|TC310915	chr5:5974785-5974726	auxin-responsive protein, putative [AT5G18050.1]	GO:0003674(molecular_function)|GO:0009733(response to auxin stimulus)	GAAGATGAGTTTGGGTTTGATCATCCGATGGGGGGCTTAACGATACCTTGTCATGAAGAT	1.75014	8.71686	5.10006	5.18869e-05	0.00123659	1.86315
28585	98	122	A_84_P751348	A_84_P751348	FALSE	NM_102087	NM_102087	838844	ATUGT85A5	ATUGT85A5 (UDP-GLUCOSYL TRANSFERASE 85A5); transferase, transferring glycosyl groups	At.15676	tair|AT1G22370.1|ref|NM_102087|ta|TA44746_3702|tc|TC290968	chr1:7898157-7898098	ATUGT85A5 (UDP-GLUCOSYL TRANSFERASE 85A5); transferase, transferring glycosyl groups [AT1G22370.1]	GO:0008152(metabolic process)|GO:0015020(glucuronosyltransferase activity)|GO:0016757(transferase activity, transferring glycosyl groups)	CGTCGGAACTAAATTTTCAGATGGTCGTTGACAAGGTTCTTTTAGGGGAGTAGAGAGACT	1.74824	9.30954	7.32299	3.99313e-07	4.51135e-05	6.65929
10116	207	169	A_84_P860810	A_84_P860810	FALSE	NM_111711	NM_111711	820024	LTP6	LTP6 (Lipid transfer protein 6); lipid binding	At.16312	tair|AT3G08770.1|ref|NM_111711|ug|CK119205|ta|TA30458_3702	chr3:2664556-2664497	LTP6 (Lipid transfer protein 6); lipid binding [AT3G08770.1]	GO:0006869(lipid transport)|GO:0008289(lipid binding)|GO:0012505(endomembrane system)	ACTCTCTCTCCTAGAACCATCCAAAATGCTTTGGAATTGCCTTCTAAATGTGGTGTCGAT	1.74784	12.3773	4.70941	0.00012881	0.00229016	0.969108
4449	240	114	A_84_P829564	A_84_P829564	FALSE	NM_120132	NM_120132	830126	AT4G39710	immunophilin, putative / FKBP-type peptidyl-prolyl cis-trans isomerase, putative	At.693	tair|AT4G39710.1|ref|NM_120132|ta|TA46492_3702|tc|TC298004	chr4:18427467-18427408	immunophilin, putative / FKBP-type peptidyl-prolyl cis-trans isomerase, putative [AT4G39710.1]	GO:0003755(peptidyl-prolyl cis-trans isomerase activity)|GO:0005528(FK506 binding)|GO:0006457(protein folding)|GO:0009535(chloroplast thylakoid membrane)|GO:0009543(chloroplast thylakoid lumen)	GTAAACTTCAGATTCCACCTAAGTTAGCTTATGGACCAGAGCCTGCAGGATGCTTTTCTG	1.7374	10.2415	6.52587	2.13171e-06	0.000142517	5.01053
41361	23	70	A_84_P796533	A_84_P796533	FALSE			NA			At.68705	ug|AK226437|ta|TA49610_3702|tc|TC306790	chr3:17196689-17196630	Arabidopsis thaliana mRNA for hypothetical protein, complete cds, clone: RAFL06-11-L24 [AK226437]		AAGAGGTTAACGGTTTTCGAAGAAGGAGAGGAAATGAGAAAGAGAGCCGTCACTTTGAAG	1.7307	8.0364	8.12351	8.09132e-08	1.50452e-05	8.2243
45181	1	79	A_84_P226169	A_84_P226169	FALSE	NM_111010	NM_111010	821143	AT3G01440	oxygen evolving enhancer 3 (PsbQ) family protein	At.28336	tair|AT3G01440.1|ref|NM_111010|ta|TA41773_3702|tc|TC292522	chr3:169408-169467	oxygen evolving enhancer 3 (PsbQ) family protein [AT3G01440.1]	GO:0005509(calcium ion binding)|GO:0009535(chloroplast thylakoid membrane)|GO:0009543(chloroplast thylakoid lumen)|GO:0009654(oxygen evolving complex)|GO:0019684(photosynthesis, light reaction)|GO:0030095(chloroplast photosystem II)	GGCATGATCCTGGTTCGGTTTATACCGGTTTACTTGCTATTGATGATCCTACATGGTTGA	1.73063	11.1683	4.51955	0.000201061	0.00311143	0.532312
24003	125	106	A_84_P19925	A_84_P19925	FALSE	NM_100183	NM_100183	839505	AT1G03020	glutaredoxin family protein	At.65879	tair|AT1G03020.1|ref|NM_100183|tc|NP036310	chr1:698289-698230	glutaredoxin family protein [AT1G03020.1]	GO:0005575(cellular_component)|GO:0006118(electron transport)|GO:0008794(arsenate reductase (glutaredoxin) activity)|GO:0030508(thiol-disulfide exchange intermediate activity)	GTGGTGCAAATCAACTTATGTCTCTTCAAGTCAGGAACCAACTAGCTTCGTTGCTCCGAA	1.70922	7.93522	3.31423	0.00340157	0.024062	-2.21267
25874	114	104	A_84_P196504	A_84_P196504	FALSE	NM_121806	NM_121806	831668	AT5G18010	auxin-responsive protein, putative	At.31481	tair|AT5G18010.1|ref|NM_121806|ug|AK229287|ta|TA47294_3702	chr5:5963166-5963107	auxin-responsive protein, putative [AT5G18010.1]	GO:0003674(molecular_function)|GO:0009733(response to auxin stimulus)	TTGAGCCAACCGTCATTTCAAGCTCTGCTCAGTAAATCCGAAGAAGAGTTTGGGTTTGCT	1.70635	7.16172	5.50359	2.05542e-05	0.000649387	2.77554
25680	115	152	A_84_P182154	A_84_P182154	FALSE	NM_124351	NM_124351	835036	ATFRO6/FRO6	ATFRO6/FRO6 (FERRIC REDUCTION OXIDASE 6); ferric-chelate reductase/ oxidoreductase	At.29770	tair|AT5G49730.1|ref|NM_124351|ug|AY091140|ta|TA32692_3702	chr5:20218586-20218527	ATFRO6/FRO6 (FERRIC REDUCTION OXIDASE 6); ferric-chelate reductase/ oxidoreductase [AT5G49730.1]	GO:0000293(ferric-chelate reductase activity)|GO:0006118(electron transport)|GO:0009416(response to light stimulus)|GO:0016020(membrane)|GO:0016491(oxidoreductase activity)	CTCTAACGATGCTTTCAAGGCCAAAGAACATTATGGAAGGAAATTCGAAGACAAATTGAT	1.70535	10.1233	5.17493	4.36472e-05	0.00109504	2.03342
35114	60	153	A_84_P789200	A_84_P789200	FALSE			NA			At.44158	ug|AY090965|ta|TA44750_3702|tc|TC299634	chr3:11512758-11512817	Arabidopsis thaliana At3g29646 mRNA sequence [AY090965]		ACCTGCCACGTGCCCGTGTTTATCTTTTGTTAAGACATGTGTCTATGAGCTGTATTGATA	1.69515	9.6448	11.2812	3.26908e-10	2.91773e-07	13.5378
12458	193	76	A_84_P597276	A_84_P597276	FALSE	NM_113430	NM_113430	822118	AT3G25240	hypothetical protein	At.51218	tair|AT3G25240.1|ref|NM_113430|ug|EG462428|ta|CB253511	chr3:9194348-9194407	similar to unknown protein [Arabidopsis thaliana] (TAIR:AT3G07350.1); similar to unnamed protein product [Vitis vinifera] (GB:CAO39951.1); contains InterPro domain Protein of unknown function DUF506, plant (InterPro:IPR006502) [AT3G25240.1]	GO:0003674(molecular_function)|GO:0005575(cellular_component)|GO:0008150(biological_process)	AGCTGCTGCCTAACGTTTTCGTAGGAAATGAAGAGAATCTAAGGACGATCGTGAGAGAGT	1.6868	6.89069	3.37473	0.00295703	0.0218293	-2.07854
44910	2	112	A_84_P15046	A_84_P15046	FALSE	NM_125713	NM_125713	836439	AT5G63180	pectate lyase family protein	At.8839	tair|AT5G63180.1|ref|NM_125713|ta|TA40337_3702|ta|AI995567	chr5:25358433-25358374	pectate lyase family protein [AT5G63180.1]	GO:0008150(biological_process)|GO:0016829(lyase activity)|GO:0030570(pectate lyase activity)	TATTCAAAAGCTTCGAGTCTAGCCGCGAGACCGTCCTCTCATGTTGGTGAGATAACTATA	1.68514	11.1701	6.50363	2.23634e-06	0.000145959	4.9633
44102	7	28	A_84_P771113	A_84_P771113	FALSE	NM_104641	NM_104641	842230	AT1G59030	carboxylesterase/ lipase	At.50953	tair|AT1G59030.1|tair|AT1G59406.1|tair|AT1G58725.1|ref|NM_104641	chr1:21775909-21775747	carboxylesterase/ lipase [AT1G59030.1]	GO:0004091(carboxylesterase activity)|GO:0006629(lipid metabolic process)|GO:0016298(lipase activity)	CCTAAAAAATACGGTTTTGAGGTAGCTGATAGAGGATGTTGCGGTAAAGGATTGCTTGCG	1.67667	6.4623	7.4955	2.8103e-07	3.54525e-05	7.00432
12847	191	147	A_84_P792367	A_84_P792367	FALSE	NM_127861	NM_127861	816827	AT2G22960	serine carboxypeptidase S10 family protein	At.64990	tair|AT2G22960.1|ref|NM_127861|ug|CB265007|tc|NP456258	chr2:9779806-9779955	serine carboxypeptidase S10 family protein [AT2G22960.1]	GO:0004185(serine carboxypeptidase activity)|GO:0006508(proteolysis)|GO:0012505(endomembrane system)	ACCTATGCCAATAAGATGACATATGCTACTATCAAGGGAGGTGGACACACTGCAGAGTAT	1.66164	10.5625	5.11694	4.99007e-05	0.0012078	1.90158
14111	183	170	A_84_P544465	A_84_P544465	FALSE	NM_179381	NM_179381	839585	AT1G26945	transcription regulator	At.44742	tair|AT1G26945.1|ref|NM_179381|ta|TA41667_3702|ta|BP656312	chr1:9352663-9352722	transcription regulator [AT1G26945.1]	GO:0005634(nucleus)|GO:0009507(chloroplast)|GO:0030528(transcription regulator activity)|GO:0045449(regulation of transcription)	TCCAGACCTGGCGTATAGTAGCCTGTGTATCATGAGATCCTCTAATATTTATGATTAATG	1.66105	9.08303	5.08238	5.40543e-05	0.00127211	1.82287
24724	121	24	A_84_P16006	A_84_P16006	FALSE	NM_126057	NM_126057	836791	AT5G66590	allergen V5/Tpx-1-related family protein	At.19935	tair|AT5G66590.1|ref|NM_126057|ta|TA36037_3702|ta|Z26544	chr5:26591948-26592007	allergen V5/Tpx-1-related family protein [AT5G66590.1]	GO:0003674(molecular_function)|GO:0005576(extracellular region)|GO:0008150(biological_process)	TGCTCAAGCCACGTGTACGAAAGAGTCAACGGTGTTGACCATTTGTTTTTACAATCCTCC	1.65128	10.6416	7.24081	4.7272e-07	4.97308e-05	6.49342
33222	71	28	A_84_P15930	A_84_P15930	FALSE	NM_102686	NM_102686	839822	AT1G29460	auxin-responsive protein, putative	At.40736	tair|AT1G29460.1|ref|NM_102686|ug|AK228996|ta|TA48250_3702	chr1:10307657-10307598	auxin-responsive protein, putative [AT1G29460.1]	GO:0003674(molecular_function)|GO:0005739(mitochondrion)|GO:0009733(response to auxin stimulus)	AGATGCTCTATGCAACCACAAGAACAACAGAGTGGTTATACCCAACAATTACTTGTATTT	1.65003	7.72626	6.20374	4.29468e-06	0.000223831	4.31985
7961	220	59	A_84_P19713	A_84_P19713	FALSE	NM_102685	NM_102685	839821	AT1G29450	auxin-responsive protein, putative	At.40737	tair|AT1G29450.1|ref|NM_102685|ug|DR374568|ta|TA47963_3702	chr1:10306037-10305978	auxin-responsive protein, putative [AT1G29450.1]	GO:0003674(molecular_function)|GO:0009733(response to auxin stimulus)	GTGCTAGATGTTCTTCCCAATGCTCTTTGAAACTACAAGAACGTAGTACTCAACAATTGC	1.62543	8.08114	7.2814	4.3486e-07	4.77212e-05	6.57548
39443	34	166	A_84_P789523	A_84_P789523	FALSE	NM_180427	NM_180427	831795	AT5G03545	hypothetical protein	At.4877	tair|AT5G03545.1|ref|NM_180427|ug|DR371846|ug|AF055372	chr5:895309-895368	unknown protein [AT5G03545.1]	GO:0003674(molecular_function)|GO:0005575(cellular_component)|GO:0008150(biological_process)	TGTTATCCCGTGTAATGCACCATTCAGGTGTGTTCCTATGTGTGTGTGAGGAATAAAAGA	1.6216	13.3712	5.58213	1.7196e-05	0.000579337	2.95144
26949	108	163	A_84_P14346	A_84_P14346	FALSE	NM_102065	NM_102065	838820	SULTR1;3	SULTR1;3 (sulfate transporter); sulfate transmembrane transporter	At.5346	tair|AT1G22150.1|ref|NM_102065|ug|AB049624|tc|NP226292	chr1:7821202-7821261	SULTR1;3 (sulfate transporter); sulfate transmembrane transporter [AT1G22150.1]	GO:0006810(transport)|GO:0008272(sulfate transport)|GO:0015116(sulfate transmembrane transporter activity)|GO:0016020(membrane)|GO:0016021(integral to membrane)	AATCCAGGACCGCCGGTCATAAATAAGCTACATGTTTCTCACTTTGCGGACTTGATAGGA	1.60281	6.68458	5.37241	2.77264e-05	0.000797632	2.48047
35289	59	143	A_84_P556490	A_84_P556490	FALSE	NM_118479	NM_118479	828448	AT4G23493	hypothetical protein	At.32425	tair|AT4G23493.1|ref|NM_118479|ug|DR382162|ta|TA51413_3702	chr4:12256337-12256278	unknown protein [AT4G23493.1]	GO:0003674(molecular_function)|GO:0008150(biological_process)	GTTGTGTCAGCCAAAGTTTCTTAACAAGAAGCTCTTAAATCTTGTCTGATAGACAATAAC	1.5818	8.64341	7.58194	2.36028e-07	3.21619e-05	7.1756
16603	169	115	A_84_P855355	A_84_P855355	FALSE	NM_124352	NM_124352	835037	ATFRO7/FRO7	ATFRO7/FRO7 (FERRIC REDUCTION OXIDASE 7); ferric-chelate reductase/ oxidoreductase	At.7122	tair|AT5G49740.1|tair|AT5G49730.1|ref|NM_124352|ref|NM_124351	chr5:20223184-20222923	ATFRO7/FRO7 (FERRIC REDUCTION OXIDASE 7); ferric-chelate reductase/ oxidoreductase [AT5G49740.1]	GO:0000293(ferric-chelate reductase activity)|GO:0006118(electron transport)|GO:0016020(membrane)|GO:0016491(oxidoreductase activity)	CACCACTATTCCTTATGGCACCAGACCGGCCTTTAGAGAGATATTTGAGTCATTGAATGG	1.58122	9.36993	4.78878	0.000106995	0.00202858	1.15136
9531	210	150	A_84_P11207	A_84_P11207	FALSE	NM_102690	NM_102690	839827	AT1G29500	auxin-responsive protein, putative	At.17838	tair|AT1G29500.1|ref|NM_102690|ta|TA37051_3702|tc|TC296170	chr1:10321607-10321666	auxin-responsive protein, putative [AT1G29500.1]	GO:0003674(molecular_function)|GO:0005634(nucleus)|GO:0005730(nucleolus)|GO:0009733(response to auxin stimulus)	TGTTAATGTCAATCTCTAGTGCTAGATGTTCTTTGCAAAAACAAGAACAGAGTACTCAAC	1.56842	8.6508	5.75088	1.17479e-05	0.000442419	3.3272
23446	129	29	A_84_P11893	A_84_P11893	FALSE	NM_116722	NM_116722	825821	AT4G04840	methionine sulfoxide reductase domain-containing protein / SeIR domain-containing protein	At.33953	tair|AT4G04840.1|ref|NM_116722|ug|EG453192|ta|TA43971_3702	chr4:2451188-2451247	methionine sulfoxide reductase domain-containing protein / SeIR domain-containing protein [AT4G04840.1]	GO:0005575(cellular_component)|GO:0008113(peptide-methionine-(S)-S-oxide reductase activity)|GO:0008150(biological_process)	ATGGACATCTAGGTCATGTCTTAAAAAATGAAGGTTTTCCAACACCAACTGACGAACGCC	1.56769	9.47965	3.90712	0.000850801	0.00882822	-0.87579
33086	72	129	A_84_P21361	A_84_P21361	FALSE	NM_001036532	NM_001036532	826603	ATSPS4F	ATSPS4F	At.27493	tair|AT4G10120.1|tair|AT4G10120.2|ref|NM_001036532|ref|NM_117080	chr4:6319715-6319774	ATSPS4F; sucrose-phosphate synthase/ transferase, transferring glycosyl groups [AT4G10120.1]	GO:0005575(cellular_component)|GO:0005985(sucrose metabolic process)|GO:0009058(biosynthetic process)|GO:0016757(transferase activity, transferring glycosyl groups)|GO:0046524(sucrose-phosphate synthase activity)	CTATGTCAAAGAGAATGGCGGATCTCAGGAAATTATGTCCACTTTAGAGGCCTATGGGAT	1.56202	10.7121	5.87191	8.95637e-06	0.000367108	3.59483
16179	171	114	A_84_P181994	A_84_P181994	FALSE	NM_111070	NM_111070	821175	SRG3	SRG3 (SENESCENCE-RELATED GENE 3); glycerophosphodiester phosphodiesterase	At.72608	tair|AT3G02040.1|ref|NM_111070|ta|TA33237_3702|ta|BP658944	chr3:348450-348391	SRG3 (SENESCENCE-RELATED GENE 3); glycerophosphodiester phosphodiesterase [AT3G02040.1]	GO:0006071(glycerol metabolic process)|GO:0008889(glycerophosphodiester phosphodiesterase activity)	AAATTTGACAATGTGGGTGCTGCTATCATGATTCATGAGGTGAAAGCCCAAATGTTATGG	1.55507	12.7942	3.60562	0.00172692	0.0147636	-1.56122
53	266	66	A_84_P23015	A_84_P23015	FALSE	NM_126405	NM_126405	814884	AT2G03550	hydrolase	At.41385	tair|AT2G03550.1|ref|NM_126405|ta|TA45126_3702|tc|TC291026	chr2:1077926-1077985	hydrolase [AT2G03550.1]	GO:0005575(cellular_component)|GO:0008152(metabolic process)|GO:0016787(hydrolase activity)	AATGAAGGTCATGTTTTTCATTTGAAGAATCCTAATAGTGATAATGCTCGTCAAGTCGTG	1.55294	9.45135	6.39401	2.83498e-06	0.000169818	4.72945
43680	10	21	A_84_P13187	A_84_P13187	FALSE	NM_122048	NM_122048	832163	MGD2	MGD2 (monogalactosyldiacylglycerol synthase 2); 1,2-diacylglycerol 3-beta-galactosyltransferase/ transferase, transferring glycosyl groups	At.5393	tair|AT5G20410.1|ref|NM_122048|ta|TA41405_3702|ta|CNS0A000	chr5:6898517-6898576	MGD2 (monogalactosyldiacylglycerol synthase 2); 1,2-diacylglycerol 3-beta-galactosyltransferase/ transferase, transferring glycosyl groups [AT5G20410.1]	GO:0009707(chloroplast outer membrane)|GO:0016036(cellular response to phosphate starvation)|GO:0016757(transferase activity, transferring glycosyl groups)|GO:0019375(galactolipid biosynthetic process)|GO:0035250(UDP-galactosyltransferase activity)|GO:0046509(1,2-diacylglycerol 3-beta-galactosyltransferase activity)	AGAGCAACGAGGTCCTCTTGCTAGCGTCTCTTACAATCTTACCTCTTCTTTTGCCAGTTT	1.54245	8.43638	3.31891	0.00336495	0.0238831	-2.20231
10027	208	7	A_84_P751365	A_84_P751365	FALSE	NM_202246	NM_202246	841089	AT1G45201	hypothetical protein	At.44335	tair|AT1G45201.1|tair|AT1G45201.2|ref|NM_202246|ref|NM_179441	chr1:17129841-17129900	similar to triacylglycerol lipase [Arabidopsis thaliana] (TAIR:AT5G42930.1); similar to lipase class 3 family protein [Arabidopsis thaliana] (TAIR:AT5G67050.1); similar to unnamed protein product [Vitis vinifera] (GB:CAO61357.1); contains InterPro domain Lipase, class 3; (InterPro:IPR002921) [AT1G45201.1]	GO:0003729(mRNA binding)|GO:0004806(triacylglycerol lipase activity)|GO:0006629(lipid metabolic process)|GO:0012505(endomembrane system)	GCCTAGAGTGCCCTTTGATGACAAGTACTTATTCTCATACAAGCACTATGGACCTTGCAA	1.54001	12.3571	5.15639	4.55551e-05	0.00112707	1.99129
17316	165	49	A_84_P14392	A_84_P14392	FALSE	NM_129917	NM_129917	818957	AT2G43550	trypsin inhibitor, putative	At.48587	tair|AT2G43550.1|ref|NM_129917|ug|DR369979|ta|TA34950_3702	chr2:18080666-18080725	trypsin inhibitor, putative [AT2G43550.1]	GO:0005576(extracellular region)|GO:0006952(defense response)|GO:0012505(endomembrane system)|GO:0030304(trypsin inhibitor activity)	TGCGTGAAGCAACCCAAACACAAACATATCAAGTGCTTCTGCGACTACTGTAAAGACGAC	1.53885	11.4068	5.12732	4.87187e-05	0.00118724	1.92518
43248	12	36	A_84_P766012	A_84_P766012	FALSE		NM_123281	833914	GLP2A	GLP2A (GERMIN-LIKE PROTEIN 2A); manganese ion binding / metal ion binding / nutrient reservoir	At.65	tair|AT5G39190.1|tair|AT5G39190.2|tair|AT5G39160.1|tair|AT5G39160.2	chr5:15710040-15709981	GLP2A (GERMIN-LIKE PROTEIN 2A); manganese ion binding / metal ion binding / nutrient reservoir [AT5G39190.1]	GO:0008150(biological_process)|GO:0012505(endomembrane system)|GO:0030145(manganese ion binding)|GO:0045735(nutrient reservoir activity)|GO:0046872(metal ion binding)|GO:0048046(apoplast)	AGTGTTGTCAAAGAACTTCAGGCCAAGTTTGGGTCCATATGAACTGATCATCTAAGTCGT	1.53845	10.9256	5.28785	3.36576e-05	0.000908934	2.28944
5727	233	107	A_84_P813996	A_84_P813996	FALSE	NM_120294	NM_120294	831910	AT5G02160	hypothetical protein	At.25262	tair|AT5G02160.1|ref|NM_120294|ug|AK118635|ta|TA30561_3702	chr5:426425-426484	unknown protein [AT5G02160.1]	GO:0003674(molecular_function)|GO:0008150(biological_process)|GO:0009535(chloroplast thylakoid membrane)	TCATCAACCAACTTCCTGAAACATTCTTCTTCGTGGGGATCATCATCACCAAACAATGTG	1.51918	11.2224	7.3968	3.43421e-07	4.15609e-05	6.80743
31808	79	136	A_84_P851718	A_84_P851718	FALSE	NM_119817	NM_119817	829806	BEE2	BEE2 (BR ENHANCED EXPRESSION 2); DNA binding / transcription factor	At.25403	tair|AT4G36540.1|tair|AT4G36540.2|ref|NM_119817|ref|NM_179177	chr4:17244908-17244967	BEE2 (BR ENHANCED EXPRESSION 2); DNA binding / transcription factor [AT4G36540.1]	GO:0003677(DNA binding)|GO:0003700(transcription factor activity)|GO:0005634(nucleus)|GO:0045449(regulation of transcription)	ACAGTGTCTTTACAACAGCTTGAGAACCGATTCTGTTTCCCATTTCTTCAGCCTCAAGTA	1.5179	10.5694	6.03141	6.28029e-06	0.000290431	3.94498
38583	40	15	A_84_P18461	A_84_P18461	FALSE	NM_115464	NM_115464	824772	AT3G56060	glucose-methanol-choline (GMC) oxidoreductase family protein	At.26322	tair|AT3G56060.1|ref|NM_115464|ta|TA45431_3702|tc|TC283061	chr3:20814591-20814532	glucose-methanol-choline (GMC) oxidoreductase family protein [AT3G56060.1]	GO:0006066(alcohol metabolic process)|GO:0012505(endomembrane system)|GO:0016832(aldehyde-lyase activity)	GTTGGAAAAGTGGTCGACAACAATTACAAAGTATTAGGGGTTGATGCTTTGAGGATCATC	1.50655	7.76792	9.94391	2.92265e-09	1.68293e-06	11.4469
8387	217	58	A_84_P19490	A_84_P19490	FALSE	NM_118036	NM_118036	827655	NCED4	NCED4 (NINE-CIS-EPOXYCAROTENOID DIOXYGENASE 4)	At.1927	tair|AT4G19170.1|ref|NM_118036|ta|TA36136_3702|ta|TA36137_3702	chr4:10483570-10483629	NCED4 (NINE-CIS-EPOXYCAROTENOID DIOXYGENASE 4) [AT4G19170.1]	GO:0010287(plastoglobule)	GCGAAGGGTTCCGTACGGATTCCATGGGTTATTTGTCAAGGAAAGTGACCTTAATAAGCT	1.50224	10.5147	4.88547	8.53909e-05	0.00174003	1.37302
43907	8	78	A_84_P21394	A_84_P21394	FALSE	NM_118342	NM_118342	828311	AKT2	AKT2 (Arabidopsis K+ transporter 2); cyclic nucleotide binding / inward rectifier potassium channel	At.1970	tair|AT4G22200.1|ref|NM_118342|ta|TA47102_3702|ta|ATU40154	chr4:11746788-11746729	AKT2 (Arabidopsis K+ transporter 2); cyclic nucleotide binding / inward rectifier potassium channel [AT4G22200.1]	GO:0005242(inward rectifier potassium channel activity)|GO:0005515(protein binding)|GO:0009737(response to abscisic acid stimulus)|GO:0016020(membrane)|GO:0030551(cyclic nucleotide binding)|GO:0042391(regulation of membrane potential)	TTTGATGGAAGTGAGACGATGGTGACGAATGAAGATGGAGCTGAGATTGACAGTATTGAA	1.5022	10.4646	8.64403	2.99946e-08	7.38509e-06	9.19268
604	263	153	A_84_P21812	A_84_P21812	FALSE	NM_100305	NM_100305	839570	SHY2	SHY2 (SHORT HYPOCOTYL 2); transcription factor	At.20801	tair|AT1G04240.1|ref|NM_100305|ta|TA39106_3702|ta|AA042741	chr1:1128752-1128589	SHY2 (SHORT HYPOCOTYL 2); transcription factor [AT1G04240.1]	GO:0003700(transcription factor activity)|GO:0005634(nucleus)|GO:0009733(response to auxin stimulus)	TTCCATGGGAGATGTTCATATGTACGTGCAAGAGACTAAGGATCATGAAAGGATCAGAAG	1.50039	9.26073	6.27104	3.70593e-06	0.000203547	4.46526
29136	95	40	A_84_P591780	A_84_P591780	FALSE	NM_201808	NM_201808	2745562	AT2G26695	binding	At.64947	tair|AT2G26695.1|ref|NM_201808|ug|DR354518|ta|TA50442_3702	chr2:11372556-11372615	binding [AT2G26695.1]	GO:0005488(binding)|GO:0005622(intracellular)|GO:0008150(biological_process)	AAGTTGTTACCGATGTGGAATGATCAAAGTCGAGTATACGGAACAGTACTATGGAGCTCA	1.50018	8.70181	3.98307	0.000711431	0.00775573	-0.701897
31240	83	81	A_84_P16943	A_84_P16943	FALSE	NM_179466	NM_179466	841671	TSA1	TSA1 (TSK-ASSOCIATING PROTEIN 1)	At.17713	tair|AT1G52410.1|tair|AT1G52410.2|ref|NM_179466|ref|NM_104119	chr1:19528959-19529018	TSA1 (TSK-ASSOCIATING PROTEIN 1); calcium ion binding / protein binding [AT1G52410.1]	GO:0005509(calcium ion binding)|GO:0005515(protein binding)|GO:0009535(chloroplast thylakoid membrane)	GCTGAGGAATTTGCGAAAGAGGCGACGCAAAGTGCAGAGATCATTTGGGTTAAGTTTCTT	1.4997	9.06257	3.60382	0.00173418	0.014808	-1.56527
33690	68	112	A_84_P806966	A_84_P806966	FALSE	NM_129623	NM_129623	818656	ATEXPA8	ATEXPA8 (ARABIDOPSIS THALIANA EXPANSIN A8)	At.70279	tair|AT2G40610.1|ref|NM_129623|ta|TA26703_3702|ta|TA26689_3702	chr2:16956227-16956168	ATEXPA8 (ARABIDOPSIS THALIANA EXPANSIN A8) [AT2G40610.1]	GO:0003674(molecular_function)|GO:0005576(extracellular region)|GO:0006949(syncytium formation)|GO:0009826(unidimensional cell growth)|GO:0009828(plant-type cell wall loosening)|GO:0009831(plant-type cell wall modification during multidimensional cell growth)|GO:0012505(endomembrane system)	GACAAACCTACCAAGGTGGTCAGTTCTGATCCAAACCATCATCCACATCTCTCTGTTTTG	1.4901	8.47558	3.49148	0.00225429	0.0179363	-1.81797
5502	234	48	A_84_P195614	A_84_P195614	FALSE	NM_203096	NM_203096	832449	AT5G23840	MD-2-related lipid recognition domain-containing protein / ML domain-containing protein	At.27819	tair|AT5G23840.1|tair|AT5G23840.2|ref|NM_203096|ref|NM_122289	chr5:8036730-8036789	MD-2-related lipid recognition domain-containing protein / ML domain-containing protein [AT5G23840.1]	GO:0003674(molecular_function)|GO:0008150(biological_process)|GO:0012505(endomembrane system)	TTCAAAGTACCTCACCCAGCTTTTCCTCCTCCTGCATTGGTCTCTATGTAGTCAAGTTGA	1.48964	9.93566	3.32999	0.00327985	0.0234563	-2.1778
38111	42	110	A_84_P521210	A_84_P521210	FALSE	NM_203152	NM_203152	2746185	AT5G44005	hypothetical protein	At.48114	tair|AT5G44005.1|ref|NM_203152|ta|TA43289_3702|tc|TC300536	chr5:17722452-17722393	unknown protein [AT5G44005.1]	GO:0003674(molecular_function)|GO:0005739(mitochondrion)|GO:0008150(biological_process)	GGTCTCGCCGACGGTGATTTTAATTACATAGACGTTGCTATTATTGTCTATATATGGAGC	1.48682	9.36219	6.95238	8.60882e-07	7.58873e-05	5.90373
27403	105	106	A_84_P21264	A_84_P21264	FALSE	NM_114697	NM_114697	823994	BT2	BT2 (BTB AND TAZ DOMAIN PROTEIN 2); protein binding / transcription factor/ transcription regulator	At.21922	tair|AT3G48360.1|ref|NM_114697|ta|TA28598_3702|ta|BX836638	chr3:17919555-17919496	BT2 (BTB AND TAZ DOMAIN PROTEIN 2); protein binding / transcription factor/ transcription regulator [AT3G48360.1]	GO:0003700(transcription factor activity)|GO:0005515(protein binding)|GO:0005634(nucleus)|GO:0030528(transcription regulator activity)|GO:0051973(positive regulation of telomerase activity)	TTCTGGTGACAAGGGTTGTGTCTGCAAAAGCTATGACGTCGTTGTGTCAGTCAAAGAAGA	1.47251	12.1753	5.19876	4.13141e-05	0.00104979	2.08753
20929	143	134	A_84_P788076	A_84_P788076	FALSE	NM_129505	NM_129505	818532	PPL2	PPL2 (PSBP-LIKE PROTEIN 2); calcium ion binding	At.37167	tair|AT2G39470.1|tair|AT2G39470.2|tair|AT2G39470.3|ref|NM_129505	chr2:16484687-16484746	PPL2 (PSBP-LIKE PROTEIN 2); calcium ion binding [AT2G39470.1]	GO:0005509(calcium ion binding)|GO:0009535(chloroplast thylakoid membrane)|GO:0009543(chloroplast thylakoid lumen)|GO:0009654(oxygen evolving complex)|GO:0015979(photosynthesis)|GO:0030095(chloroplast photosystem II)	CAGCTTCAAGTTGTGGCCGACTCTTTGAAGATCCTTCAGATTTGACAAACACAAGAAACA	1.4672	12.995	6.25466	3.84117e-06	0.000209045	4.42992
30138	89	76	A_84_P19248	A_84_P19248	FALSE	NM_111021	NM_111021	821114	AT3G01550	triose phosphate/phosphate translocator, putative	At.18460	tair|AT3G01550.1|ref|NM_111021|ta|TA39412_3702|tc|NP332299	chr3:217029-216970	triose phosphate/phosphate translocator, putative [AT3G01550.1]	GO:0009507(chloroplast)|GO:0009670(triose-phosphate transmembrane transporter activity)|GO:0015297(antiporter activity)|GO:0015717(triose phosphate transport)|GO:0016020(membrane)|GO:0016021(integral to membrane)	GACTGCACTAGCTGGAGTATATTTGTACAGCAGAGCCAAACGAGTCCAAGTCAAACCAAA	1.46569	7.58136	5.5736	1.75319e-05	0.000586054	2.93236
32770	74	81	A_84_P814660	A_84_P814660	FALSE		NM_123275	833906	AT5G39130	germin-like protein, putative	At.49103	tair|AT5G39130.1|tair|AT5G39190.1|tair|AT5G39190.2|tair|AT5G39160.1	chr5:15683175-15683116	germin-like protein, putative [AT5G39130.1]	GO:0008150(biological_process)|GO:0030145(manganese ion binding)|GO:0031012(extracellular matrix)|GO:0045735(nutrient reservoir activity)|GO:0046872(metal ion binding)	CCTTGTCGAAGGAACATTATACGTCGGTTTGGTCTCTTCCAATCAAGATAACAACCGGTT	1.45534	9.73588	5.65131	1.47038e-05	0.000513137	3.10585
2365	253	31	A_84_P92099	A_84_P92099	FALSE	NM_128848	NM_128848	817849	AT2G32880	meprin and TRAF homology domain-containing protein / MATH domain-containing protein	At.38009	tair|AT2G32880.1|ref|NM_128848|ta|TA47236_3702|tc|NP456687	chr2:13956990-13956931	meprin and TRAF homology domain-containing protein / MATH domain-containing protein [AT2G32880.1]	GO:0003674(molecular_function)|GO:0005575(cellular_component)|GO:0008150(biological_process)	GGTGTCACAACGAAAAACAACCTGCTCAAGGGGTAGTCAAATTCATAACACACACGCAGT	1.45302	7.05911	6.55202	2.01502e-06	0.000138609	5.06602
35255	59	42	A_84_P752590	A_84_P752590	FALSE	NM_202111	NM_202111	838211	CYP79F1	CYP79F1 (SUPERSHOOT 1)	At.11316	tair|AT1G16410.1|tair|AT1G16410.2|ref|NM_202111|ref|NM_101507	chr1:5609607-5609666	CYP79F1 (SUPERSHOOT 1) [AT1G16410.1]	GO:0005783(endoplasmic reticulum)|GO:0016709(oxidoreductase activity, acting on paired donors, with incorporation or reduction of molecular oxygen, NADH or NADPH as one donor, and incorporation of one atom of oxygen)|GO:0019761(glucosinolate biosynthetic process)	GGTTGAGAGGTTGGAATGTTGATGGTCAAGAGAAGAGGGTGACAGAGAACTGTAACATTG	1.45055	9.2451	4.68162	0.000137469	0.00240007	0.905235
43515	11	11	A_84_P13824	A_84_P13824	FALSE	NM_118252	NM_118252	827882	ATSBT3.12	ATSBT3.12; subtilase	At.32641	tair|AT4G21326.1|ref|NM_118252|ug|BT002791|ta|TA42138_3702	chr4:11349590-11349649	ATSBT3.12; subtilase [AT4G21326.1]	GO:0004289(subtilase activity)|GO:0006508(proteolysis)	AGTTTCACTTGGACTGATGGGACTCGAAATGTTACCATTCCTTTGTCTGTAAGGATTCGT	1.44675	8.49666	6.05218	5.99801e-06	0.000282369	3.99034
753	262	26	A_84_P132955	A_84_P132955	FALSE	NM_123278	NM_123278	833910	AT5G39160	germin-like protein (GLP2a) (GLP5a)	At.49106	tair|AT5G39160.1|tair|AT5G39130.1|tair|AT5G39190.1|ref|NM_123278	chr5:15696914-15696855	germin-like protein (GLP2a) (GLP5a) [AT5G39160.1]	GO:0008150(biological_process)|GO:0012505(endomembrane system)|GO:0030145(manganese ion binding)|GO:0045735(nutrient reservoir activity)|GO:0046872(metal ion binding)|GO:0048046(apoplast)	TTCTTCTCAGGTCTCAATATGCCCGGGAACACCAATAATCAAGTTGGCTCTAATGTGACC	1.44237	8.62596	5.42849	2.43911e-05	0.000726407	2.6068
1581	257	70	A_84_P18673	A_84_P18673	FALSE	NM_120851	NM_120851	830662	MYB29	MYB29 (myb domain protein 29); DNA binding / transcription factor	At.9094	tair|AT5G07690.1|ref|NM_120851|ug|AY035145|ta|TA43870_3702	chr5:2448218-2448277	MYB29 (myb domain protein 29); DNA binding / transcription factor [AT5G07690.1]	GO:0003677(DNA binding)|GO:0003700(transcription factor activity)|GO:0006355(regulation of transcription, DNA-dependent)|GO:0009739(response to gibberellin stimulus)|GO:0009751(response to salicylic acid stimulus)|GO:0009753(response to jasmonic acid stimulus)|GO:0010438(cellular response to sulfur starvation)|GO:0010439(regulation of glucosinolate biosynthetic process)|GO:0045449(regulation of t…	TATCTCCTTGACCATTCCGATTTCAATTATGACACGAGCCAAGATTACGACGACAAGAAC	1.44153	9.36614	5.51278	2.01288e-05	0.000642433	2.79616
3096	248	100	A_84_P22318	A_84_P22318	FALSE	NM_117352	NM_117352	826895	AT4G12830	hydrolase, alpha/beta fold family protein	At.3098	tair|AT4G12830.1|ref|NM_117352|ta|CNS0A3BF|tc|TC290636	chr4:7533075-7533134	hydrolase, alpha/beta fold family protein [AT4G12830.1]	GO:0016787(hydrolase activity)	ACAACGAGATAGGTGGTTAAGCTATGAAGGAGTTGAAGAGTTCTGCAAGAGTTCGGGACA	1.4415	7.99488	5.52617	1.95251e-05	0.00063026	2.82618
28961	96	50	A_84_P750244	A_84_P750244	FALSE			3767675	AT1G69140	pseudo		tair|AT1G69140.1	chr1:25995243-25995184	pseudogene, hypothetical protein [AT1G69140.1]		TGTTTGGCGTTGCTGGGATGCCCGGGATGTCCGGGATCGGTGGCAATAATGCGGCAATTG	1.44074	5.97583	6.16938	4.6314e-06	0.000237225	4.2454
35961	55	159	A_84_P135105	A_84_P135105	FALSE	NM_112645	NM_112645	821031	AT3G17640	leucine-rich repeat family protein	At.53360	tair|AT3G17640.1|ref|NM_112645|tc|NP227512	chr3:6033529-6033588	leucine-rich repeat family protein [AT3G17640.1]	GO:0005515(protein binding)|GO:0007165(signal transduction)	TCTGCTCTCAAGACCTGCTTCACAATGTTCAAGATTCTATAATCACAGCTCCACTGGTTA	1.43734	9.1066	9.56735	5.61707e-09	2.50669e-06	10.8173
12788	191	96	A_84_P19244	A_84_P19244	FALSE	NM_001084642	NM_001084642	819679	AT3G05160	sugar transporter, putative	At.70075	tair|AT3G05160.1|tair|AT3G05160.2|ref|NM_001084642|ref|NM_111388	chr3:1453386-1453327	sugar transporter, putative [AT3G05160.1]	GO:0005351(sugar:hydrogen symporter activity)|GO:0006810(transport)|GO:0008643(carbohydrate transport)|GO:0015144(carbohydrate transmembrane transporter activity)|GO:0016020(membrane)	TACATATTTGCGATGGTGGGGGGATTGTCATTGCTTTTTATATGGATGCTCGTGCCGGAA	1.4357	10.3729	6.58382	1.88199e-06	0.000131743	5.13334
4484	240	44	A_84_P279980	A_84_P279980	FALSE	NM_102684	NM_102684	839820	AT1G29440	hypothetical protein	At.65043	tair|AT1G29440.1|ref|NM_102684|ta|TA45176_3702|tc|TC311789	chr1:10304635-10304576	auxin-responsive family protein [AT1G29440.1]	GO:0003674(molecular_function)|GO:0009733(response to auxin stimulus)	GTCAATCTCAAGTGCTAGATGCTCTTTTCAACCACAAGAACAACAATGTAGTACTACGCA	1.43552	9.65062	6.09191	5.49358e-06	0.000266839	4.077
25293	118	75	A_84_P79889	A_84_P79889	FALSE	NM_129156	NM_129156	818170	AT2G35970	harpin-induced family protein / HIN1 family protein / harpin-responsive family protein	At.66322	tair|AT2G35970.1|ref|NM_129156	chr2:15116722-15116781	harpin-induced family protein / HIN1 family protein / harpin-responsive family protein [AT2G35970.1]	GO:0003674(molecular_function)|GO:0005575(cellular_component)|GO:0008150(biological_process)	GAGGTAAAAGGACACAACTTTGACGCCGTCAATGTTTGCTTTTACTCTTTCTTCTTCTTT	1.43453	8.80527	4.35783	0.000294132	0.00409229	0.159819
42367	17	98	A_84_P24057	A_84_P24057	FALSE	NM_112852	NM_112852	821499	AT3G19620	glycosyl hydrolase family 3 protein	At.50204	tair|AT3G19620.1|ref|NM_112852|tc|NP227087|ta|CNS0ABUW	chr3:6815695-6815636	glycosyl hydrolase family 3 protein [AT3G19620.1]	GO:0004553(hydrolase activity, hydrolyzing O-glycosyl compounds)|GO:0005975(carbohydrate metabolic process)|GO:0012505(endomembrane system)	TTGGATCCAACAGTGATCAACAAATCTATCATCACCTCAACGTTAGATTGGCCGGAGATT	1.43106	6.67661	4.84723	9.3349e-05	0.00185018	1.28543
17465	164	91	A_84_P22643	A_84_P22643	FALSE	NM_122022	NM_122022	832137	AT5G20150	SPX (SYG1/Pho81/XPR1) domain-containing protein	At.19659	tair|AT5G20150.1|ref|NM_122022|ug|AY087206|ta|TA32914_3702	chr5:6803296-6803355	SPX (SYG1/Pho81/XPR1) domain-containing protein [AT5G20150.1]	GO:0003674(molecular_function)|GO:0005575(cellular_component)|GO:0008150(biological_process)	TGCCGCCTCTACAGTTAAATGGCTTAGATGAGACATGGAAGAAGATTCCATTGTTGGAGC	1.42299	11.73	3.1364	0.00511979	0.0323813	-2.60265
3119	248	54	A_84_P833267	A_84_P833267	FALSE	NM_116519	NM_116519	828160	AT4G02850	phenazine biosynthesis PhzC/PhzF family protein	At.50315	tair|AT4G02850.1|ref|NM_116519|ta|TA50585_3702|tc|TC290832	chr4:1266594-1266535	phenazine biosynthesis PhzC/PhzF family protein [AT4G02850.1]	GO:0003824(catalytic activity)|GO:0009058(biosynthetic process)|GO:0012505(endomembrane system)	CAGAGAGTCTTGCTTACCGGGAAAGCTGTGACTGTCATGAAAGGCTCTATCTTAGTTTAA	1.42267	10.4474	5.19565	4.1611e-05	0.00105433	2.08047
11407	199	138	A_84_P827553	A_84_P827553	FALSE	NM_179982	NM_179982	818510	SNZ	SNZ (SCHNARCHZAPFEN); DNA binding / transcription factor	At.27296	tair|AT2G39250.1|ref|NM_179982|ta|TA43732_3702|ta|TA52133_3702	chr2:16397004-16396945	SNZ (SCHNARCHZAPFEN); DNA binding / transcription factor [AT2G39250.1]	GO:0003677(DNA binding)|GO:0003700(transcription factor activity)|GO:0005634(nucleus)|GO:0005730(nucleolus)|GO:0006355(regulation of transcription, DNA-dependent)|GO:0007275(multicellular organismal development)	TGCAATCTCTTAGACGAGCGAGTGCAAGCTTAGCAAGAGGAGGTTCTAAATACAAAAACA	1.42025	7.32142	7.9746	1.08183e-07	1.82181e-05	7.94017
17486	164	49	A_84_P16167	A_84_P16167	FALSE	NM_102099	NM_102099	838856	AT1G22500	zinc finger (C3HC4-type RING finger) family protein	At.68564	tair|AT1G22500.1|ref|NM_102099|ta|TA35898_3702|ta|BP565682	chr1:7950632-7950691	zinc finger (C3HC4-type RING finger) family protein [AT1G22500.1]	GO:0005515(protein binding)|GO:0008270(zinc ion binding)|GO:0012505(endomembrane system)	TCACCGTTTGATCGGTTATTTACTGGGAAGAAAAATGCCGGTGAGCGTTCGTACCTTCAA	1.39637	12.1215	7.8853	1.28952e-07	2.0926e-05	7.76822
14323	182	86	A_84_P595350	A_84_P595350	FALSE	NM_128770	NM_128770	817770	ATOFP16/OFP16	ATOFP16/OFP16 (Arabidopsis thaliana ovate family protein 16)	At.13603	tair|AT2G32100.1|ref|NM_128770|ta|TA50095_3702|tc|TC293660	chr2:13655732-13655791	ATOFP16/OFP16 (Arabidopsis thaliana ovate family protein 16) [AT2G32100.1]	GO:0003674(molecular_function)|GO:0005575(cellular_component)|GO:0008150(biological_process)	AGTGAACCTAACTTTCTTTTTTCCAATGTACGTCTTCATGGAAGAGTAACTAAGCAAACC	1.39018	9.11504	5.59165	1.68292e-05	0.000570037	2.9727
14370	182	161	A_84_P571542	A_84_P571542	FALSE	NM_117359	NM_117359	826902	AT4G12900	gamma interferon responsive lysosomal thiol reductase family protein / GILT family protein	At.33437	tair|AT4G12900.1|ref|NM_117359|ta|TA53370_3702|tc|TC294280	chr4:7549852-7549911	gamma interferon responsive lysosomal thiol reductase family protein / GILT family protein [AT4G12900.1]	GO:0003824(catalytic activity)|GO:0012505(endomembrane system)	GCTGCTCTCCCTAAACTCTGTTATTCCTCTGTCTTGTCTCAGAGGACAATGATGCTTGAA	1.38342	10.8931	6.08179	5.61773e-06	0.000269309	4.05495
18312	159	97	A_84_P194204	A_84_P194204	FALSE	NM_119524	NM_119524	829508	AT4G33666	hypothetical protein	At.26188	tair|AT4G33666.1|ref|NM_119524|ug|AV823483|ta|TA43632_3702	chr4:16169474-16169533	unknown protein [AT4G33666.1]	GO:0003674(molecular_function)|GO:0008150(biological_process)|GO:0009507(chloroplast)	TTCCCAAGTCTCACCCTCCGCTGTAATTTATCTAATAATCAATTCGATCAAAGATGTTCC	1.3829	9.60631	4.90048	8.24558e-05	0.00169963	1.40741
40537	28	18	A_84_P21135	A_84_P21135	FALSE	NM_111253	NM_111253	821125	AT3G03820	auxin-responsive protein, putative	At.65060	tair|AT3G03820.1|ref|NM_111253|tc|NP502337	chr3:977067-977008	auxin-responsive protein, putative [AT3G03820.1]	GO:0003674(molecular_function)|GO:0009733(response to auxin stimulus)	AGCCTTTGTTTCAAGCTCTACTCATCAAAGCTGAAGAAGAGTTCGGATTCAATCATCCGA	1.38248	7.55769	4.69836	0.000132185	0.00233685	0.943714
12660	192	12	A_84_P18287	A_84_P18287	FALSE	NM_128244	NM_128244	817228	AT2G26870	phosphoesterase family protein	At.12878	tair|AT2G26870.1|ref|NM_128244|tc|TC284600	chr2:11464299-11464240	phosphoesterase family protein [AT2G26870.1]	GO:0008654(phospholipid biosynthetic process)|GO:0012505(endomembrane system)|GO:0016788(hydrolase activity, acting on ester bonds)|GO:0019432(triacylglycerol biosynthetic process)	GCTATGAAACGATTCTTAGAGGCTGGTCGTATGGCTCTTTCCATGGGAGCGAATAAAGAA	1.3807	9.90843	6.86502	1.03454e-06	8.81479e-05	5.72282
8558	216	56	A_84_P761688	A_84_P761688	FALSE	NR_022836	NR_022836	5008081	AT3G52535	miscRNA	At.70461	tair|AT3G52535.1|ref|NR_022836|ug|AK118132|ta|TA50647_3702	chr3:19499219-19499278	other RNA [AT3G52535.1]		TCTTCCTGACGTGGTTAGTACACTGTCCAAAGCTGCTAAGCAAAATGGAGAAGTTACATT	1.36193	7.1875	6.78799	1.21754e-06	9.83423e-05	5.56242
39454	34	144	A_84_P12680	A_84_P12680	FALSE	NM_113824	NM_113824	822543	ATEXPA5	ATEXPA5 (ARABIDOPSIS THALIANA EXPANSIN A5)	At.5970	tair|AT3G29030.1|ref|NM_113824|ta|TA35342_3702|tc|TC310549	chr3:11012911-11012852	ATEXPA5 (ARABIDOPSIS THALIANA EXPANSIN A5) [AT3G29030.1]	GO:0003674(molecular_function)|GO:0005576(extracellular region)|GO:0009826(unidimensional cell growth)|GO:0009828(plant-type cell wall loosening)|GO:0009831(plant-type cell wall modification during multidimensional cell growth)|GO:0012505(endomembrane system)	GCAACTCTTATCTCAATGGTCAAAGTCTGTCGTTTGTTGTTACCACAAGTGATCGTCGAA	1.361	9.21598	5.80789	1.03363e-05	0.000407753	3.45348
15668	174	116	A_84_P784572	A_84_P784572	FALSE	NM_113731	NM_113731	822437	AT3G28130	nodulin MtN21 family protein	At.5490	tair|AT3G28130.1|tair|AT3G28130.2|ref|NM_113731|ref|NM_202642	chr3:10469868-10469927	nodulin MtN21 family protein [AT3G28130.1]	GO:0008150(biological_process)|GO:0016020(membrane)	AAGGGAAGACTCAGTTCTTGTCGCTGTCAGAGGAAACTCCTCTTCTAGACGAAAACATAG	1.36064	10.3753	8.7374	2.5197e-08	6.61441e-06	9.36234
21810	138	72	A_84_P286710	A_84_P286710	FALSE	NM_114385	NM_114385	823652	AT3G45160	hypothetical protein	At.63589	tair|AT3G45160.1|ref|NM_114385|ug|AK227692|ta|TA45230_3702	chr3:16544725-16544666	contains domain PROKAR_LIPOPROTEIN (PS51257) [AT3G45160.1]	GO:0003674(molecular_function)|GO:0008150(biological_process)|GO:0012505(endomembrane system)	AGAATCACCATTATATCCCAAGACAAGATTTCTACAACTATGGACCTGGAGGCGAAAATA	1.35499	12.0444	3.12778	0.00522167	0.0328033	-2.62138
15970	173	21	A_84_P851072	A_84_P851072	FALSE	NM_100804	NM_100804	837455	CRB	CRB; binding / catalytic/ coenzyme binding	At.21708	tair|AT1G09340.1|ref|NM_100804|ta|TA28284_3702|ta|TA28283_3702	chr1:3016294-3016477	CRB; binding / catalytic/ coenzyme binding [AT1G09340.1]	GO:0003824(catalytic activity)|GO:0005488(binding)|GO:0007623(circadian rhythm)|GO:0009409(response to cold)|GO:0009658(chloroplast organization and biogenesis)|GO:0010287(plastoglobule)|GO:0010319(stromule)|GO:0050662(coenzyme binding)	GCCCGGTGAATCTGACCAGACTTTGCTGATTTCTCTTCTAAGATTCTTCACTTGAAAGGA	1.35282	11.6048	5.79248	1.06998e-05	0.000414487	3.41939
2669	251	103	A_84_P54250	A_84_P54250	FALSE	NM_101851	NM_101851	838585	AT1G19960	hypothetical protein	At.15454	tair|AT1G19960.1|ref|NM_101851|ug|EG520964|ta|TA42964_3702	chr1:6928205-6928264	similar to transmembrane receptor [Arabidopsis thaliana] (TAIR:AT2G32140.1) [AT1G19960.1]	GO:0003674(molecular_function)|GO:0005575(cellular_component)|GO:0008150(biological_process)	AAAGGTGAGGAAGCAAGTGTGGGCTGGAGTACTCGGCATCTCATCCGACTCCACCAACAA	1.3455	10.7885	4.39018	0.000272565	0.00387374	0.234328
16129	172	43	A_84_P22219	A_84_P22219	FALSE	NM_114904	NM_114904	824208	AT3G50440	hydrolase	At.35493	tair|AT3G50440.1|ref|NM_114904|ta|AV785816	chr3:18728471-18728412	hydrolase [AT3G50440.1]	GO:0016787(hydrolase activity)|GO:0016788(hydrolase activity, acting on ester bonds)	GAAGTTAAGCGGATTGAAGAAGCTGGTCACATGGCTATGCTCACTAAGCCTCATGAACTT	1.34388	12.7648	5.95087	7.51025e-06	0.000321106	3.76855
42834	15	13	A_84_P178304	A_84_P178304	FALSE	NM_117660	NM_117660	827246	AT4G15690	glutaredoxin family protein	At.33152	tair|AT4G15690.1|ref|NM_117660|ta|TA41918_3702|ta|AI996236	chr4:8934550-8934609	glutaredoxin family protein [AT4G15690.1]	GO:0006118(electron transport)|GO:0008794(arsenate reductase (glutaredoxin) activity)|GO:0012505(endomembrane system)|GO:0030508(thiol-disulfide exchange intermediate activity)	AACCCGACTATCTATGAGCTCGACGAGATCAACATAGGAAGGGAGATAGAGCAAGCATTG	1.34302	9.87292	4.85204	9.23089e-05	0.00183641	1.29644
19345	153	71	A_84_P598290	A_84_P598290	FALSE	NM_202805	NM_202805	2745699	AT4G11211	hypothetical protein	At.23679	tair|AT4G11211.1|ref|NM_202805|ug|DR212920|ta|TA40806_3702	chr4:6836379-6836438	unknown protein [AT4G11211.1]	GO:0003674(molecular_function)|GO:0005575(cellular_component)|GO:0008150(biological_process)	TCGATCCTCTTCGAACCTACCAAGGTCTTATATCGGCTCCTTCTCTACTATCTAGGTTTT	1.34254	11.2652	4.3411	0.000305952	0.00420472	0.121283
7485	222	162	A_84_P166063	A_84_P166063	FALSE	NM_117653	NM_117653	827239	AT4G15620	integral membrane family protein	At.33162	tair|AT4G15620.1|ref|NM_117653|ta|TA42580_3702|tc|TC296495	chr4:8913978-8914037	integral membrane family protein [AT4G15620.1]	GO:0003674(molecular_function)|GO:0005575(cellular_component)|GO:0008150(biological_process)	AAAGGAAAGAGAGAGCTTGGGTCAAGAAAAGGAGTTGAGTTAACTATGAGAGTGTTGGCT	1.34119	8.11368	6.02719	6.33928e-06	0.000290898	3.93575
17162	166	17	A_84_P126241	A_84_P126241	FALSE	NM_123555	NM_123555	834195	AT5G41900	hydrolase, alpha/beta fold family protein	At.30200	tair|AT5G41900.1|ref|NM_123555|ta|TA44113_3702|tc|TC285769	chr5:16788731-16788790	hydrolase, alpha/beta fold family protein [AT5G41900.1]	GO:0012505(endomembrane system)|GO:0016787(hydrolase activity)	TCGGCCGACAAAAAGACTTTGCACGAGAGCTTGAGCTCATTTGGCAAAGAACCAAATCAA	1.34023	7.61729	5.97222	7.16193e-06	0.000312204	3.81539
37601	45	110	A_84_P20517	A_84_P20517	FALSE	NM_120030	NM_120030	830025	AT4G38690	1-phosphatidylinositol phosphodiesterase-related	At.28046	tair|AT4G38690.1|ref|NM_120030|ug|BX826641|ta|TA32739_3702	chr4:18074815-18074756	1-phosphatidylinositol phosphodiesterase-related [AT4G38690.1]	GO:0004629(phospholipase C activity)|GO:0005575(cellular_component)|GO:0006499(N-terminal protein myristoylation)|GO:0007165(signal transduction)|GO:0007242(intracellular signaling cascade)	CTCAACTGATTTCATAGATAATGAATTTGTTGATGCTTGCGTTGGGCTCACCTTTGCGAG	1.33939	10.5273	10.3718	1.41921e-09	9.74368e-07	12.14
3430	246	112	A_84_P19375	A_84_P19375	FALSE	NM_114770	NM_114770	824072	ATPCA/ATPRX33/PRX33/PRXCA	ATPCA/ATPRX33/PRX33/PRXCA (PEROXIDASE 33); peroxidase	At.23913	tair|AT3G49110.1|ref|NM_114770|ug|AY052673|ta|TA26816_3702	chr3:18213534-18213593	ATPCA/ATPRX33/PRX33/PRXCA (PEROXIDASE 33); peroxidase [AT3G49110.1]	GO:0004601(peroxidase activity)|GO:0006800(oxygen and reactive oxygen species metabolic process)|GO:0009416(response to light stimulus)|GO:0009505(plant-type cell wall)|GO:0009826(unidimensional cell growth)|GO:0042742(defense response to bacterium)|GO:0050832(defense response to fungus)	TCGCAATGGTAATCAAAGCGTCTTAGTGGATTTCGATCTGCGTACGCCTTTGGTTTTCGA	1.33704	7.96265	3.42984	0.00260199	0.0199776	-1.95583
28233	100	146	A_84_P159845	A_84_P159845	FALSE	NM_113748	NM_113748	822455	AT14A	AT14A	At.5794	tair|AT3G28290.1|tair|AT3G28300.1|ref|NM_113748|ref|NM_113749	chr3:10550448-10550507	AT14A [AT3G28290.1]	GO:0003674(molecular_function)|GO:0005575(cellular_component)|GO:0008150(biological_process)	GAAGCTATCTTCTCCACTTTCCATTATTTCCTCGTTTGTAGGAGTCACTGACTCCACTTT	1.33422	8.96673	4.6245	0.000157159	0.00261208	0.773874
25333	117	166	A_84_P819992	A_84_P819992	FALSE	NM_119386	NM_119386	829368	AT4G32340	hypothetical protein	At.2033	tair|AT4G32340.1|ref|NM_119386|ta|TA35318_3702|tc|TC299157	chr4:15613889-15613830	binding [AT4G32340.1]		TATTACGAAGAGATGATCCAACGTTATCCCGGAGACACTCTCCTTCTCTCTAACTACGCT	1.33412	11.5748	7.2524	4.61572e-07	4.91898e-05	6.51688
5822	232	88	A_84_P756427	A_84_P756427	FALSE	NM_128302	NM_128302	817287	AT2G27420	cysteine proteinase, putative	At.27094	tair|AT2G27420.1|ref|NM_128302|ug|AY064033|ta|TA46947_3702	chr2:11733410-11733351	cysteine proteinase, putative [AT2G27420.1]	GO:0006508(proteolysis)|GO:0008234(cysteine-type peptidase activity)|GO:0012505(endomembrane system)	TGCTTTCTATCCACTTGCTTGAATACATGAAGATTGATTGGGTGGGCTTGAAGTAGTTGA	1.33407	7.04455	5.6441	1.49454e-05	0.000519539	3.08977
6930	226	81	A_84_P112622	A_84_P112622	FALSE	NM_100910	NM_100910	837575	ATGSTU18	ATGSTU18 (GLUTATHIONE S-TRANSFERASE 29); glutathione transferase	At.11288	tair|AT1G10360.1|ref|NM_100910|ug|AY090957|ta|TA42215_3702	chr1:3395934-3395875	ATGSTU18 (GLUTATHIONE S-TRANSFERASE 29); glutathione transferase [AT1G10360.1]	GO:0004364(glutathione transferase activity)|GO:0005737(cytoplasm)|GO:0009407(toxin catabolic process)	TTGGGGAGCTTCTTAGGTTGGTGGAGAGTCGTCGAGTTGGATGCCAATCATAAATTTCTT	1.33396	11.1622	7.25658	4.5762e-07	4.91014e-05	6.52533
3880	244	61	A_84_P16241	A_84_P16241	FALSE	NM_104099	NM_104099	841649	AT1G52190	proton-dependent oligopeptide transport (POT) family protein	At.25542	tair|AT1G52190.1|ref|NM_104099|ta|TA34718_3702|ta|AV520385	chr1:19442260-19442319	proton-dependent oligopeptide transport (POT) family protein [AT1G52190.1]	GO:0005215(transporter activity)|GO:0006857(oligopeptide transport)|GO:0016020(membrane)	TGAGAGAGGAAGAGGAGTTGATTGACATTGTTGGCAAAGGATTCGAGAAGGAAGATCTAA	1.33275	9.12309	5.73936	1.20563e-05	0.000449291	3.30165
25084	119	153	A_84_P854905	A_84_P854905	FALSE	NM_105471	NM_105471	843129	HPR	HPR (HYDROXYPYRUVATE REDUCTASE); glycerate dehydrogenase/ poly(U) binding	At.339	tair|AT1G68010.1|ref|NM_105471|ta|TA25918_3702|ta|CB074535	chr1:25497534-25497593	HPR (HYDROXYPYRUVATE REDUCTASE); glycerate dehydrogenase/ poly(U) binding [AT1G68010.1]	GO:0005777(peroxisome)|GO:0008266(poly(U) binding)|GO:0008465(glycerate dehydrogenase activity)|GO:0009853(photorespiration)	CCGTTGGTTATAACAACGTTGATGTTGAAGCTGCCAATAAGTATGGAATTGCTGTCGGTA	1.33222	11.5174	5.8838	8.72153e-06	0.000359962	3.62104
35626	57	149	A_84_P532253	A_84_P532253	FALSE	NM_128473	NM_128473	817466	AT2G29170	short-chain dehydrogenase/reductase (SDR) family protein / tropinone reductase, putative	At.52965	tair|AT2G29170.1|ref|NM_128473	chr2:12549007-12548948	short-chain dehydrogenase/reductase (SDR) family protein / tropinone reductase, putative [AT2G29170.1]	GO:0005575(cellular_component)|GO:0008152(metabolic process)|GO:0016491(oxidoreductase activity)	GGAAAACGTTGCCTCTATCTTCCAAGGAAAACTCAACATCCTTGTAAGTTTATGTATAAG	1.33213	9.2924	4.98659	6.74952e-05	0.00148652	1.60433
36500	52	101	A_84_P23348	A_84_P23348	FALSE			3770585	AT4G36230	pseudo		tair|AT4G36230.1|tc|TC294917	chr4:17146189-17146248	pseudogene, glycine-rich protein, glycine-rich protein GRP22, rape, PIR2:S31415 [AT4G36230.1]		GGCGGAAACTTTGGTCGTTGTTGGTATCCCGGTTGTACTAAAAAGTCAACGGAAAGTCAT	1.3289	8.13008	5.06488	5.62888e-05	0.00130916	1.783
44867	3	27	A_84_P605653	A_84_P605653	FALSE	NM_124657	NM_124657	835356	AT5G52790	CBS domain-containing protein-related	At.50527	tair|AT5G52790.1|ref|NM_124657|ug|BX831668|ta|CNS0A15R	chr5:21409127-21408970	CBS domain-containing protein-related [AT5G52790.1]	GO:0003674(molecular_function)|GO:0008150(biological_process)|GO:0012505(endomembrane system)	CTTGTCTCCTAGTAGGGTGTTGAGGAAATCGTATGAAAAGCTATCAAGATCAAATGGTTC	1.32809	9.04326	4.90232	8.21038e-05	0.00169531	1.41162
40702	27	28	A_84_P14443	A_84_P14443	FALSE	NM_128485	NM_128485	817480	AT2G29310	tropinone reductase, putative / tropine dehydrogenase, putative	At.38493	tair|AT2G29310.1|ref|NM_128485|ug|AK175221|ta|TA44352_3702	chr2:12597795-12597951	tropinone reductase, putative / tropine dehydrogenase, putative [AT2G29310.1]	GO:0008152(metabolic process)|GO:0012505(endomembrane system)|GO:0016491(oxidoreductase activity)	GTATCAGTTCAATGTGGATCCATTTATAGTCTAACTAAAGGAGCTTTGAACCAGTTAACT	1.32418	10.3512	5.905	8.31851e-06	0.000346938	3.66771
32308	76	156	A_84_P22790	A_84_P22790	FALSE	NM_101026	NM_101026	837696	ATCXXS1	ATCXXS1 (C-TERMINAL CYSTEINE RESIDUE IS CHANGED TO A SERINE 1); thiol-disulfide exchange intermediate	At.11326	tair|AT1G11530.1|ref|NM_101026|ta|TA34892_3702|ta|AF144390	chr1:3875242-3875301	ATCXXS1 (C-TERMINAL CYSTEINE RESIDUE IS CHANGED TO A SERINE 1); thiol-disulfide exchange intermediate [AT1G11530.1]	GO:0005575(cellular_component)|GO:0030508(thiol-disulfide exchange intermediate activity)|GO:0045454(cell redox homeostasis)	AAACCCTGATGAGATTAAGAAACGGGTCGATGGTTTCGTTCAGTCCTCACGTGTTGTTCA	1.32198	11.7316	9.73159	4.21556e-09	2.09027e-06	11.0942
8391	217	50	A_84_P10158	A_84_P10158	FALSE	NM_001036767	NM_001036767	830558	AT5G06690	(THIOREDOXIN-LIKE 5); thiol-disulfide exchange intermediate	At.24443	tair|AT5G06690.1|tair|AT5G06690.2|ref|NM_001036767|ref|NM_120752	chr5:2060737-2060678	(THIOREDOXIN-LIKE 5); thiol-disulfide exchange intermediate [AT5G06690.1]	GO:0030508(thiol-disulfide exchange intermediate activity)|GO:0045454(cell redox homeostasis)	ATGAGATGAAAGAGGAGGTGATTGGAGGTCACAAAGGATGGCTTGTCATCGAAGAAGTTA	1.32175	9.9928	6.24145	3.9539e-06	0.000211949	4.40139
26626	110	129	A_84_P10170	A_84_P10170	FALSE	NM_121052	NM_121052	830878	FLC	FLC (FLOWERING LOCUS C); transcription factor	At.1629	tair|AT5G10140.1|ref|NM_121052|ug|AF116527|ta|TA40895_3702	chr5:3174832-3173781	FLC (FLOWERING LOCUS C); transcription factor [AT5G10140.1]	GO:0003700(transcription factor activity)|GO:0009266(response to temperature stimulus)|GO:0009910(negative regulation of flower development)|GO:0010048(vernalization response)|GO:0016566(specific transcriptional repressor activity)|GO:0042752(regulation of circadian rhythm)|GO:0043234(protein complex)	TTTTGGCTAGCCAGATGGAGAATAATCATCATGTGGGAGCAGAAGCTGAGATGGAGATGT	1.32113	8.04625	5.70238	1.31032e-05	0.000478241	3.21952
30949	84	154	A_84_P13720	A_84_P13720	FALSE	NM_115189	NM_115189	824496	CYP71B30P	CYP71B30P (cytochrome P450, family 71, subfamily B, polypeptide 30 pseudogene); oxygen binding	At.53914	tair|AT3G53290.1|ref|NM_115189|tc|NP184323	chr3:19770519-19770578	CYP71B30P (cytochrome P450, family 71, subfamily B, polypeptide 30 pseudogene); oxygen binding [AT3G53290.1]	GO:0005575(cellular_component)|GO:0006118(electron transport)|GO:0019825(oxygen binding)	GGAGCTTTAAACATAGCTAAGAAAGTACCTCTTGAGCTCGTACCAACTCTTCATCATTCG	1.31794	8.78955	6.59776	1.8265e-06	0.000128869	5.16283
42485	17	31	A_84_P21746	A_84_P21746	FALSE	NM_001084087	NM_001084087	838347	AT1G17710	phosphoric monoester hydrolase	At.49892	tair|AT1G17710.1|tair|AT1G17710.2|ref|NM_001084087|ref|NM_101633	chr1:6090845-6090786	phosphoric monoester hydrolase [AT1G17710.1]	GO:0008152(metabolic process)|GO:0016791(phosphatase activity)	AATGACAAGATGTTGAGCTCTGAAAACTGCAAGATATCTGTTGGGATTGTTCATGAACCT	1.31715	7.33065	2.87482	0.0092561	0.0490722	-3.16254
42185	18	122	A_84_P11143	A_84_P11143	FALSE	NM_122163	NM_122163	832320	WRKY38	WRKY38 (WRKY DNA-binding protein 38); transcription factor	At.27347	tair|AT5G22570.1|ref|NM_122163|ta|TA44131_3702|tc|TC291364	chr5:7495691-7495632	WRKY38 (WRKY DNA-binding protein 38); transcription factor [AT5G22570.1]	GO:0003700(transcription factor activity)|GO:0005634(nucleus)|GO:0006355(regulation of transcription, DNA-dependent)	AGTGAAAGTGCTGACTTTAATTCTGATTTGTTATTTGACAACCCAGACTCGTGGGATCGT	1.31115	8.07368	2.90878	0.0085774	0.0466232	-3.09091
9593	210	26	A_84_P13191	A_84_P13191	FALSE	NM_122118	NM_122118	832234	AT5G21100	L-ascorbate oxidase, putative	At.23158	tair|AT5G21100.1|ref|NM_122118|ta|TA43457_3702|ta|BP637913	chr5:7170641-7170700	L-ascorbate oxidase, putative [AT5G21100.1]	GO:0005507(copper ion binding)|GO:0012505(endomembrane system)|GO:0016491(oxidoreductase activity)	ATTGGTAAGATGGAGATACCGGATGAAGCGCTTGGTTGTGGATTAACCAGGAAATGGCTT	1.3106	11.3902	6.93967	8.84161e-07	7.75563e-05	5.87746
40076	31	89	A_84_P723748	A_84_P723748	FALSE	NM_001123774	NM_001123774	6241460	AT1G08165	hypothetical protein	At.73004	tair|AT1G08165.1|ref|NM_001123774	chr1:2561845-2561786	unknown protein [AT1G08165.1]		GCAACCACAATGGATAATAGTCGAACATCATGTGTCTTTCTCTTTGACCGGGCAACTTCG	1.30746	7.21866	4.76506	0.000113091	0.00210503	1.09692
751	262	30	A_84_P21732	A_84_P21732	FALSE	NM_105826	NM_105826	843498	AT1G71695	peroxidase 12 (PER12) (P12) (PRXR6)	At.94	tair|AT1G71695.1|ref|NM_105826|ta|TA30681_3702|ta|N95954	chr1:26970151-26970210	peroxidase 12 (PER12) (P12) (PRXR6) [AT1G71695.1]	GO:0004601(peroxidase activity)|GO:0006118(electron transport)|GO:0006979(response to oxidative stress)|GO:0009505(plant-type cell wall)	GCCAGAAACACCCAAAGTTTCATGTCCGTTTTGGAAGAAGGCATAGAGGAAGCTATTTCC	1.3061	12.5903	6.27866	3.64477e-06	0.000200496	4.48168
24797	121	47	A_84_P603421	A_84_P603421	FALSE	NM_111062	NM_111062	821109	AT3G01960	hypothetical protein	At.50986	tair|AT3G01960.1|ref|NM_111062|ta|BT015594|tc|TC304235	chr3:324647-324588	unknown protein [AT3G01960.1]	GO:0003674(molecular_function)|GO:0008150(biological_process)	AAGGCGGACCAATATTGTGAGAAACTGACGACTGTTATTAGCTTAGATGATGAAAATTGA	1.30068	7.165	3.56832	0.00188425	0.0157466	-1.64531
12917	191	7	A_84_P15194	A_84_P15194	FALSE	NM_179474	NM_179474	841840	AT1G54020	myrosinase-associated protein, putative	At.20006	tair|AT1G54020.1|tair|AT1G54020.3|tair|AT1G54020.2|ref|NM_179474	chr1:20165657-20165598	myrosinase-associated protein, putative [AT1G54020.1]	GO:0004091(carboxylesterase activity)|GO:0006629(lipid metabolic process)|GO:0012505(endomembrane system)	ACTTCGACGCACGTCATAACACAGAGAAAGCACAAGAAGCGTTTGCTCATCTTATCTTTG	1.29766	6.99	4.04352	0.000616974	0.00697967	-0.563261
5272	235	168	A_84_P255730	A_84_P255730	FALSE	NM_148603	NM_148603	842223	AT1G58725	GDSL-motif lipase, putative	At.50953	tair|AT1G58725.1|ref|NM_148603	chr1:21776104-21775958	GDSL-motif lipase, putative [AT1G58725.1]	GO:0004091(carboxylesterase activity)|GO:0005575(cellular_component)|GO:0006629(lipid metabolic process)|GO:0016298(lipase activity)	CCCGTCGGTTGTGTTCCACTCCAAAGAACAGTTTTTGGAGATAAAGAGCTAGATGGTGTT	1.29634	6.50518	6.37129	2.97842e-06	0.000176926	4.68078
30745	86	51	A_84_P513894	A_84_P513894	FALSE	NM_117366	NM_117366	826909	AT4G12970	hypothetical protein	At.43880	tair|AT4G12970.1|ref|NM_117366|ta|TA47426_3702|tc|TC302575	chr4:7586208-7586149	similar to unnamed protein product [Vitis vinifera] (GB:CAO17947.1) [AT4G12970.1]	GO:0003674(molecular_function)|GO:0008150(biological_process)|GO:0012505(endomembrane system)	CATTGCAATTTTTGTACGACTTAATTGCATTTTGGTTTTTGAATGAGATGTTTTGGTCAA	1.29075	9.79944	3.45951	0.00242849	0.0189715	-1.88954
34090	66	161	A_84_P545036	A_84_P545036	FALSE	NM_148410	NM_148410	830138	AT4G39795	senescence-associated protein-related	At.45310	tair|AT4G39795.1|ref|NM_148410|ta|TA51258_3702|tc|TC305036	chr4:18467290-18467349	senescence-associated protein-related [AT4G39795.1]	GO:0003674(molecular_function)|GO:0008150(biological_process)	AACCGCGTCGTACTATCACCTTCAAAATAAAAATACGCATGGCTCAAATTTACTATTACT	1.28832	7.23109	7.13707	5.85711e-07	5.77637e-05	6.28268
18265	159	22	A_84_P18991	A_84_P18991	FALSE	NM_101280	NM_101280	837974	AT1G14150	oxygen evolving enhancer 3 (PsbQ) family protein	At.47475	tair|AT1G14150.1|ref|NM_101280|ta|TA34537_3702|ta|AA404877	chr1:4840542-4840601	oxygen evolving enhancer 3 (PsbQ) family protein [AT1G14150.1]	GO:0005509(calcium ion binding)|GO:0009535(chloroplast thylakoid membrane)|GO:0009543(chloroplast thylakoid lumen)|GO:0015979(photosynthesis)|GO:0030095(chloroplast photosystem II)	TGTACGGACGCCAAAGGTGTACGAGTCCTATCTTTACTACGAGAAGACATTGAAATCGAT	1.28772	11.8952	4.97178	6.98576e-05	0.00152631	1.57048
14649	180	114	A_84_P22191	A_84_P22191	FALSE	NM_114235	NM_114235	823469	AT3G43670	copper amine oxidase, putative	At.24887	tair|AT3G43670.1|ref|NM_114235|ta|TA37417_3702|ta|AI099793	chr3:15580646-15580705	copper amine oxidase, putative [AT3G43670.1]	GO:0005507(copper ion binding)|GO:0009308(amine metabolic process)|GO:0012505(endomembrane system)	AACCGGTCAATTTCTTCGAATCGAACCCGGTACTTGGGATTTCACCTTTCTTCGAGAAAG	1.28542	11.8251	5.05921	5.70325e-05	0.00131833	1.77008
4170	242	161	A_84_P831354	A_84_P831354	FALSE	NM_117850	NM_117850	827458	AT4G17470	palmitoyl protein thioesterase family protein	At.21864	tair|AT4G17470.1|ref|NM_117850|ta|TA48845_3702|ta|BP791194	chr4:9743003-9742944	palmitoyl protein thioesterase family protein [AT4G17470.1]	GO:0006464(protein modification process)|GO:0008474(palmitoyl-(protein) hydrolase activity)|GO:0012505(endomembrane system)	CCTTGTCAAATACGTTGTGCCTTACCTCCAGAATGAGTCTTTGTTCTCTTCTGAACACGA	1.27721	7.48978	3.0349	0.0064518	0.0381869	-2.82205
10397	205	118	A_84_P281230	A_84_P281230	FALSE	NM_121520	NM_121520	831368	AT5G15160	bHLH family protein	At.1763	tair|AT5G15160.1|ref|NM_121520|ug|BX831979|ta|TA45656_3702	chr5:4921549-4921490	bHLH family protein [AT5G15160.1]	GO:0003677(DNA binding)|GO:0003700(transcription factor activity)|GO:0005634(nucleus)|GO:0009507(chloroplast)|GO:0045449(regulation of transcription)	GAATCCATTGATCCTAATAGCCCACAAGCCGCAGTTATTAGGAGCTTGATTAATGGATAA	1.27069	8.81621	5.62896	1.5466e-05	0.000531936	3.05601
30451	87	130	A_84_P231779	A_84_P231779	FALSE	NM_001084580	NM_001084580	5007959	AT2G43445	hypothetical protein	At.36896	tair|AT2G43445.1|ref|NM_001084580|ug|AK228196|ta|TA43847_3702	chr2:18049973-18050032	Identical to F-box/Kelch-repeat protein At2g43440 [Arabidopsis Thaliana] (GB:Q0WRU9;GB:O22858;GB:Q56YI6); similar to unknown protein [Arabidopsis thaliana] (TAIR:AT2G43440.1); similar to F-box domain containing protein [Brassica oleracea] (GB:ABD65166.1); contains InterPro domain Cyclin-like F-box (InterPro:IPR001810); contains InterPro domain F-box associated type 1 (InterPro:IPR006527) [AT2G434…		CTTGTTTCCGACGCGAGGTTCTTGGATATCCAAAGTTTTTAGAAGGAATGTTTTGTTTAC	1.26903	9.81202	8.12403	8.08321e-08	1.50452e-05	8.22528
37773	44	106	A_84_P11258	A_84_P11258	FALSE	NM_125522	NM_125522	836250	AT5G61290	flavin-containing monooxygenase family protein / FMO family protein	At.71207	tair|AT5G61290.1|ref|NM_125522|ta|TA45646_3702	chr5:24667786-24667845	flavin-containing monooxygenase family protein / FMO family protein [AT5G61290.1]	GO:0004497(monooxygenase activity)|GO:0005575(cellular_component)|GO:0006118(electron transport)	TTATCGTGACTCTTGGGACGATGATGATCTTCTTCAAGAAACTCTTCAAGACCCTTACTT	1.26265	9.05053	5.72596	1.24255e-05	0.000459215	3.2719
22759	133	43	A_84_P264050	A_84_P264050	FALSE	NM_001084019	NM_001084019	837351	AT1G08310	esterase/lipase/thioesterase family protein	At.42266	tair|AT1G08310.1|tair|AT1G08310.2|ref|NM_001084019|ref|NM_100704	chr1:2620241-2620300	esterase/lipase/thioesterase family protein [AT1G08310.1]	GO:0003824(catalytic activity)|GO:0008150(biological_process)	GACATCTGATCGTACACTACGATGGCATTTGCGATACGATTCTACGTGCACTATTGCTCA	1.2613	8.93769	4.42239	0.000252665	0.00367729	0.308532
5478	234	96	A_84_P842688	A_84_P842688	FALSE	NM_105990	NM_105990	843665	SCPL4	SCPL4 (serine carboxypeptidase-like 4); serine carboxypeptidase	At.52494	tair|AT1G73310.1|ref|NM_105990|tc|NP282092|tc|NP305263	chr1:27566535-27566476	SCPL4 (serine carboxypeptidase-like 4); serine carboxypeptidase [AT1G73310.1]	GO:0004185(serine carboxypeptidase activity)|GO:0006508(proteolysis)|GO:0012505(endomembrane system)	TTTACACCAAAGGAAACCTTTATGATGTTCCAAAGGTGGATCAATGGCCAACCTCTGTGA	1.25729	9.60232	5.95973	7.36374e-06	0.000316357	3.78798
17801	162	99	A_84_P17580	A_84_P17580	FALSE	NM_117145	NM_117145	826672	ATOPT7	ATOPT7 (oligopeptide transporter 7); oligopeptide transporter	At.4238	tair|AT4G10770.1|ref|NM_117145|ta|TA39862_3702|ta|BP613452	chr4:6628751-6628692	ATOPT7 (oligopeptide transporter 7); oligopeptide transporter [AT4G10770.1]	GO:0006857(oligopeptide transport)|GO:0015198(oligopeptide transporter activity)|GO:0016020(membrane)	TTGAGAATGTGAGTTTGGATTGGTGGGGAAATGAGCTTGATGGTTGTCCTTTGGCCTCTT	1.25278	10.1869	6.57712	1.90922e-06	0.000133127	5.11918
36384	52	164	A_84_P21370	A_84_P21370	FALSE	NM_117302	NM_117302	826841	CYP706A6	CYP706A6 (cytochrome P450, family 706, subfamily A, polypeptide 6); oxygen binding	At.33484	tair|AT4G12320.1|ref|NM_117302|ug|AY090991|ta|TA38352_3702	chr4:7315527-7315468	CYP706A6 (cytochrome P450, family 706, subfamily A, polypeptide 6); oxygen binding [AT4G12320.1]	GO:0005575(cellular_component)|GO:0006118(electron transport)|GO:0019825(oxygen binding)	CAACACAATAGAGTTTGCAATGGCCGAACTAATAAGAAAGCCGGAGTTGATGAAGAGAGC	1.24751	8.81931	4.81991	9.94938e-05	0.00193574	1.22277
29475	93	42	A_84_P556409	A_84_P556409	FALSE	NM_115929	NM_115929	825236	AT3G60650	hypothetical protein	At.34405	tair|AT3G60650.1|ref|NM_115929|ug|T88638|ta|TA51856_3702	chr3:22431106-22431165	unknown protein [AT3G60650.1]	GO:0003674(molecular_function)|GO:0005575(cellular_component)|GO:0008150(biological_process)	GACAAAAAGGTGTCGTCTAAAAGAGTCTCAAGAACTTGGAAAATCCCTAAGTATCCAAAG	1.24597	6.50787	6.44509	2.53786e-06	0.000156484	4.83861
5226	236	89	A_84_P17338	A_84_P17338	FALSE	NM_130038	NM_130038	819082	CYCP4;1	CYCP4;1 (cyclin p4;1); cyclin-dependent protein kinase	At.23538	tair|AT2G44740.1|ref|NM_130038|ta|TA44774_3702|tc|TC295423	chr2:18449459-18449400	CYCP4;1 (cyclin p4;1); cyclin-dependent protein kinase [AT2G44740.1]	GO:0004693(cyclin-dependent protein kinase activity)|GO:0051726(regulation of cell cycle)	TCTCTCTCGTTGTTGTCCCATCATCAAGATCTCTCATTACCTTCAACGACGATGAAGCTT	1.24561	8.39645	7.91389	1.21887e-07	1.99094e-05	7.8234
44398	5	116	A_84_P15182	A_84_P15182	FALSE			3767578	AT1G60260	pseudo	At.36686	tair|AT1G60260.1|ug|AY090350|ta|TA39350_3702|tc|NP041545	chr1:22222746-22222687	pseudogene, glycosyl hydrolase family 1, contains Pfam PF00232 : Glycosyl hydrolase family 1 domain; TIGRFAM TIGR01233: 6-phospho-beta-galactosidase; similar to amygdalin hydrolase isoform AH I precursor (GI:16757966) (Prunus serotina); blastp match of 60% identity and 6.4e-121 P-value to GP [AT1G60260.1]		GGTCATTTATGGATTTATTCGAGCTTATAGGGCGGTACGATTATGGTTATGGATTGTACT	1.24421	7.64148	8.43692	4.43279e-08	9.70889e-06	8.812
40200	30	12	A_84_P805628	A_84_P805628	FALSE			NA			At.10348	ta|TA26093_3702|ta|DR379526|tc|TC305658	chr1:6612937-6612996	NM_101773 LHCA2*1; chlorophyll binding {Arabidopsis thaliana} (exp=-1; wgp=0; cg=0), partial (22%) [TC305658]		GGTTCGTGCCGGCAAAGAAGTTTCTAGCGTCTGTGAAAATGAGATATTATATGTGCAACT	1.24087	8.88655	5.58097	1.72414e-05	0.000579601	2.94884
38517	40	147	A_84_P10923	A_84_P10923	FALSE	NM_116120	NM_116120	825429	AT3G62550	universal stress protein (USP) family protein	At.20280	tair|AT3G62550.1|ref|NM_116120|ug|AY035146|ta|TA32252_3702	chr3:23147986-23148045	universal stress protein (USP) family protein [AT3G62550.1]	GO:0003674(molecular_function)|GO:0006950(response to stress)	AGTATTGCGCCAAACGAGTCAAGTGTCCTGTGGTTATCGTCAAGAAGCAAGCTCAAGATA	1.23823	13.0198	4.37579	0.000281957	0.00395682	0.201176
1125	260	131	A_84_P199214	A_84_P199214	FALSE	NM_102110	NM_102110	838869	AT1G22630	heat shock protein binding / unfolded protein binding	At.24666	tair|AT1G22630.1|ref|NM_102110|ta|TA37873_3702|ta|AI100452	chr1:8004116-8004175	heat shock protein binding / unfolded protein binding [AT1G22630.1]	GO:0006457(protein folding)|GO:0012505(endomembrane system)|GO:0031072(heat shock protein binding)|GO:0051082(unfolded protein binding)	GCAAGGGAGGCTTGACGCCTGAACAGAGAGGGGAACGATAGACTTATACTATTTGTTTTT	1.23792	13.1017	6.2944	3.52153e-06	0.000197676	4.5156
19896	149	160	A_84_P12630	A_84_P12630	FALSE	NM_111015	NM_111015	821136	AT3G01490	protein kinase, putative	At.26765	tair|AT3G01490.1|ref|NM_111015|ta|TA40283_3702|ta|BX836733	chr3:191215-191156	protein kinase, putative [AT3G01490.1]	GO:0004712(protein serine/threonine/tyrosine kinase activity)|GO:0005575(cellular_component)|GO:0006468(protein amino acid phosphorylation)|GO:0016301(kinase activity)	ATGGAGGAAGTTGTGGCTATGTTGGAGGCTATTGATACTTCCAAAGGCGGAGGAATGATT	1.23401	10.1638	6.33691	3.20978e-06	0.000185847	4.60701
21879	138	103	A_84_P16240	A_84_P16240	FALSE	NM_101773	NM_101773	838498	LHCA6	LHCA6 (Photosystem I light harvesting complex gene 6); chlorophyll binding	At.359	tair|AT1G19150.1|ref|NM_101773|ug|BT002807|ta|TA39024_3702	chr1:6613632-6613789	LHCA6 (Photosystem I light harvesting complex gene 6); chlorophyll binding [AT1G19150.1]	GO:0015979(photosynthesis)|GO:0016168(chlorophyll binding)|GO:0030076(light-harvesting complex)	CATGGCTCATCTGGCTGATCCTGGTCATTGCAACGTCTTTTCGGCATTTACATCACATTA	1.23307	13.2435	4.21799	0.000408918	0.00518054	-0.162194
13752	186	37	A_84_P556002	A_84_P556002	FALSE	NM_202245	NM_202245	841088	AT1G45191	glycosyl hydrolase family 1 protein	At.49953	tair|AT1G45191.2|ref|NM_202245|ta|TA51129_3702|tc|TC310129	chr1:17121516-17121575	glycosyl hydrolase family 1 protein [AT1G45191.2]	GO:0003824(catalytic activity)|GO:0004553(hydrolase activity, hydrolyzing O-glycosyl compounds)|GO:0005975(carbohydrate metabolic process)|GO:0012505(endomembrane system)|GO:0043169(cation binding)	GTGCTAGTGTAGTAGAATTGCTATTAATTCTGATGTATCCGGTTCAGTTTATAGTCAGAT	1.2327	9.40916	4.57789	0.00017532	0.00281056	0.666612
4462	240	88	A_84_P819712	A_84_P819712	FALSE	NM_116264	NM_116264	828140	GPAT8	GPAT8 (GLYCEROL-3-PHOSPHATE ACYLTRANSFERASE 8); acyltransferase/ glycerol-3-phosphate O-acyltransferase	At.34564	tair|AT4G00400.1|ref|NM_116264|ta|TA35093_3702|ta|TA35091_3702	chr4:174394-174335	GPAT8 (GLYCEROL-3-PHOSPHATE ACYLTRANSFERASE 8); acyltransferase/ glycerol-3-phosphate O-acyltransferase [AT4G00400.1]	GO:0004366(glycerol-3-phosphate O-acyltransferase activity)|GO:0008152(metabolic process)|GO:0008415(acyltransferase activity)|GO:0010143(cutin biosynthetic process)	CCGAACTTACTCGCAAGGATAAATATCTTTTGCTTGGAGGTAATGACGGCAAGGTAGAGT	1.22884	10.4042	10.0117	2.60299e-09	1.57508e-06	11.5582
30586	87	29	A_84_P837229	A_84_P837229	FALSE	NM_119023	NM_119023	829000	AT4G28790	basic helix-loop-helix (bHLH) family protein	At.31988	tair|AT4G28790.1|tair|AT4G28790.2|ref|NM_119023|ref|NM_202905	chr4:14220052-14220111	basic helix-loop-helix (bHLH) family protein [AT4G28790.1]	GO:0003700(transcription factor activity)|GO:0005634(nucleus)|GO:0045449(regulation of transcription)	GGCAGGCTCATATGGCGGAAGGTGTAGGTCCTGTTGATTTATTTAGAGAGAATGAAGAAA	1.22803	8.78347	7.30081	4.17883e-07	4.65895e-05	6.61462
14235	183	91	A_84_P19990	A_84_P19990	FALSE	NM_105555	NM_105555	843213	AT1G68810	basic helix-loop-helix (bHLH) family protein	At.46879	tair|AT1G68810.1|ref|NM_105555|ta|TA44088_3702|ta|DR751259	chr1:25866440-25866499	basic helix-loop-helix (bHLH) family protein [AT1G68810.1]	GO:0003677(DNA binding)|GO:0003700(transcription factor activity)|GO:0005634(nucleus)|GO:0045449(regulation of transcription)	CAATGTAGAGGAATCATCTTCTTCTGGAAATGCTAAGAGACAGAGAATGAGTAGTCACAA	1.22435	8.34606	5.16937	4.42108e-05	0.0011053	2.02079
15275	177	51	A_84_P766073	A_84_P766073	FALSE			3771302	AT5G35796	pseudo	At.65578	tair|AT5G35796.1|ug|AY085891|ta|TA49192_3702|tc|TC285948	chr5:13986044-13985985	pseudogene, similar to Putative protein kinase, blastp match of 29% identity and 1.6e-16 P-value to GP [AT5G35796.1]		TTTCTTCCACAGTGGTCCTCTCAAACCAGACTTAAAACACACAAAGGCATTGCTACCAAG	1.22142	9.39627	4.53506	0.000193868	0.00303033	0.568017
22492	134	68	A_84_P188764	A_84_P188764	FALSE	NM_116671	NM_116671	825753	AT4G04330	hypothetical protein	At.34032	tair|AT4G04330.1|ref|NM_116671|ug|AY045782|ta|T75927	chr4:2116643-2116584	similar to unnamed protein product [Vitis vinifera] (GB:CAO69665.1) [AT4G04330.1]		CACTTGAAACCGTTTGTACATACATATACATACCATTGTGCTATGTTACTCCCAGGTTTT	1.22042	11.3573	6.1814	4.51065e-06	0.000233384	4.27145
36621	51	30	A_84_P15874	A_84_P15874	FALSE	NM_122320	NM_122320	832480	SQP1	SQP1 (Squalene monooxygenase 1)	At.411	tair|AT5G24150.1|tair|AT5G24150.2|ref|NM_122320|ref|NM_001036858	chr5:8172904-8172678	SQP1 (Squalene monooxygenase 1) [AT5G24150.1]	GO:0004506(squalene monooxygenase activity)|GO:0012505(endomembrane system)|GO:0016126(sterol biosynthetic process)	ATTTGGCATAGCCTTCGACTTTTTGGTTTGGCTATGAAAATGTTGGTTCCCCATCTCAAG	1.21675	9.12398	6.26838	3.72759e-06	0.000204422	4.45952
27990	102	121	A_84_P764875	A_84_P764875	FALSE	NM_001036727	NM_001036727	3770591	NDH-M	NDH-M (SUBUNIT NDH-M OF NAD(P)H:PLASTOQUINONE DEHYDROGENASE COMPLEX)	At.49770	tair|AT4G37925.1|ref|NM_001036727|ta|TA42635_3702|tc|TC306549	chr4:17831028-17830885	NDH-M (SUBUNIT NDH-M OF NAD(P)H:PLASTOQUINONE DEHYDROGENASE COMPLEX) [AT4G37925.1]	GO:0009535(chloroplast thylakoid membrane)|GO:0010258(NADH dehydrogenase complex (plastoquinone) assembly)	AGGGAGCACCATTAACGGAGTACACATTGAGATTGATAGGATCGGACGTAGAACATTACA	1.21574	11.4055	4.57641	0.000175927	0.00281902	0.663221
11414	199	124	A_84_P16455	A_84_P16455	FALSE	NM_112682	NM_112682	821325	WOX1	WOX1 (WUSCHEL RELATED HOMEOBOX 1); transcription factor	At.49388	tair|AT3G18010.1|ref|NM_112682|ta|TA47429_3702|tc|TC289709	chr3:6161242-6161183	WOX1 (WUSCHEL RELATED HOMEOBOX 1); transcription factor [AT3G18010.1]	GO:0003700(transcription factor activity)|GO:0005634(nucleus)|GO:0006355(regulation of transcription, DNA-dependent)	AGGGTTTTGTAGCGATGGTGAGAAAGACAAGAACATTAGTGGCATTCACTGTTTCTATGA	1.21522	7.81731	5.03268	6.06498e-05	0.00138532	1.70955
17520	163	152	A_84_P16156	A_84_P16156	FALSE	NM_103012	NM_103012	840172	AT1G32780	alcohol dehydrogenase, putative	At.40067	tair|AT1G32780.1|ref|NM_103012|ta|TA48718_3702|tc|NP184574	chr1:11870032-11869973	alcohol dehydrogenase, putative [AT1G32780.1]	GO:0003824(catalytic activity)|GO:0005488(binding)|GO:0008152(metabolic process)|GO:0008270(zinc ion binding)|GO:0016491(oxidoreductase activity)	CGATGCGTTTCAGCTGCTTCGCGATGGAAAATCTCTTCGGTGCATTCTTCAAATCTCTAA	1.2144	7.5893	6.10934	5.2862e-06	0.000260496	4.11496
30885	85	111	A_84_P17366	A_84_P17366	FALSE	NM_100008	NM_100008	839322	AT1G01250	AP2 domain-containing transcription factor, putative	At.42657	tair|AT1G01250.1|ref|NM_100008|ta|TA41859_3702|tc|TC292230	chr1:104919-104860	AP2 domain-containing transcription factor, putative [AT1G01250.1]	GO:0003677(DNA binding)|GO:0003700(transcription factor activity)|GO:0005634(nucleus)|GO:0006355(regulation of transcription, DNA-dependent)	ATCATCAAAATGGGAGATGATGACGTGGCAGGAATAGACGACGGAGATGATTTCTGGGAA	1.21163	7.22019	6.85414	1.05857e-06	8.90347e-05	5.70021
34258	65	165	A_84_P805764	A_84_P805764	FALSE		NM_001084052	837732	AT1G11850	hypothetical protein	At.10642	tair|AT1G11850.4|tair|AT1G11850.1|tair|AT1G11850.3|tair|AT1G11850.2	chr1:3999553-3999611	unknown protein [AT1G11850.4]	GO:0003674(molecular_function)|GO:0008150(biological_process)|GO:0012505(endomembrane system)	CCTTCCTTGAACGTATTGACAAGTGTGCGTGTGAGAGCCTGATTCTCAGCTTATTACTAA	1.20472	13.0344	4.49843	0.000211294	0.00321818	0.483662
5925	232	51	A_84_P785892	A_84_P785892	FALSE	NM_103838	NM_103838	841374	AT1G49500	hypothetical protein	At.23092	tair|AT1G49500.1|ref|NM_103838|ug|AY099654|ta|TA32810_3702	chr1:18325689-18325630	similar to unknown protein [Arabidopsis thaliana] (TAIR:AT3G19030.1) [AT1G49500.1]	GO:0003674(molecular_function)|GO:0008150(biological_process)|GO:0012505(endomembrane system)	CGCCGTTCCCATTCCTCTCGTGGGGTTTCTGTAGTTAATATATTCTTCTTTTGTGGTTCT	1.20467	13.4799	5.60313	1.63969e-05	0.000557509	2.99837
1267	259	18	A_84_P54620	A_84_P54620	FALSE	NM_125874	NM_125874	836599	AT5G64780	hypothetical protein	At.28940	tair|AT5G64780.1|ref|NM_125874|ug|AY074385|ta|TA45046_3702	chr5:25917963-25917904	similar to unknown protein [Arabidopsis thaliana] (TAIR:AT4G09830.1); similar to unnamed protein product [Vitis vinifera] (GB:CAO71731.1); similar to hypothetical protein [Vitis vinifera] (GB:CAN64859.1); contains InterPro domain Uncharacterised conserved protein UCP009193 (InterPro:IPR016549) [AT5G64780.1]	GO:0003674(molecular_function)|GO:0005575(cellular_component)|GO:0008150(biological_process)	ACAATCCCAACTCTACAGGTGAACACTTATCTTACTGAATAAAATCTTGTTTCATTTGCC	1.20177	7.57198	9.45113	6.89545e-09	2.81247e-06	10.6192
15386	176	169	A_84_P14783	A_84_P14783	FALSE	NM_118611	NM_118611	828580	AT4G24780	pectate lyase family protein	At.23543	tair|AT4G24780.1|ref|NM_118611|ug|AF360140|ta|TA33068_3702	chr4:12770716-12770657	pectate lyase family protein [AT4G24780.1]	GO:0008150(biological_process)|GO:0012505(endomembrane system)|GO:0016829(lyase activity)|GO:0030570(pectate lyase activity)	TAAACCGTCTTCTCTAGTTGGACCATTGACGTCTACTTCTGGTGCACTGAATTGCCGTAA	1.20157	12.521	5.31741	3.14503e-05	0.000869046	2.35628
2969	249	14	A_84_P18649	A_84_P18649	FALSE	NM_120200	NM_120200	831888	SQD2	SQD2 (SULFOQUINOVOSYLDIACYLGLYCEROL 2); UDP-sulfoquinovose:DAG sulfoquinovosyltransferase/ transferase, transferring glycosyl groups	At.47995	tair|AT5G01220.1|ref|NM_120200|ta|TA41501_3702|ta|TA41500_3702	chr5:86979-86920	SQD2 (SULFOQUINOVOSYLDIACYLGLYCEROL 2); UDP-sulfoquinovose:DAG sulfoquinovosyltransferase/ transferase, transferring glycosyl groups [AT5G01220.1]	GO:0008194(UDP-glycosyltransferase activity)|GO:0009247(glycolipid biosynthetic process)|GO:0009507(chloroplast)|GO:0016036(cellular response to phosphate starvation)|GO:0016757(transferase activity, transferring glycosyl groups)|GO:0046506(sulfolipid biosynthetic process)|GO:0046510(UDP-sulfoquinovose:DAG sulfoquinovosyltransferase activity)	AGAAAGTTCATGTTTTGGGACCAATCAATTGGTTGATTAAACGACTGTTTCCAGTACCGG	1.19754	10.3429	5.32973	3.05742e-05	0.000850763	2.38412
18127	160	127	A_84_P59930	A_84_P59930	FALSE	NM_101383	NM_101383	838080	AT1G15150	MATE efflux family protein	At.28355	tair|AT1G15150.1|ref|NM_101383|ug|AY070445|ta|TA44347_3702	chr1:5214763-5214822	MATE efflux family protein [AT1G15150.1]	GO:0005215(transporter activity)|GO:0006855(multidrug transport)|GO:0015297(antiporter activity)|GO:0016020(membrane)	GCAGCCAAATCGTTATATGTTACTGCTGGACTAGTGGTTGCCGTGAATAATTGGTCTTTT	1.19584	7.79354	4.46479	0.000228683	0.00341456	0.406189
20974	143	44	A_84_P579600	A_84_P579600	FALSE	NM_148370	NM_148370	828528	AT4G24265	hypothetical protein	At.45333	tair|AT4G24265.1|ref|NM_148370|ug|DR379977|ta|TA46187_3702	chr4:12580785-12580726	unknown protein [AT4G24265.1]	GO:0003674(molecular_function)|GO:0008150(biological_process)	TTAAGTTCGAGTCTAGTTCGTTGTTTCATACCGTAATTTGAGCAGTTTTATGGAAACCAA	1.19534	9.16292	5.00558	6.45846e-05	0.0014447	1.6477
15838	173	116	A_84_P750559	A_84_P750559	FALSE		NM_104264	841824	AT1G53870	hypothetical protein	At.37318	tair|AT1G53870.2|tair|AT1G53870.1|tair|AT1G53890.1|tair|AT1G53890.2	chr1:20116259-20116427	similar to unknown protein [Arabidopsis thaliana] (TAIR:AT1G53890.2); similar to unnamed protein product [Vitis vinifera] (GB:CAO62790.1); contains InterPro domain Protein of unknown function DUF567 (InterPro:IPR007612) [AT1G53870.2]	GO:0003674(molecular_function)|GO:0005575(cellular_component)|GO:0008150(biological_process)	GAAACTGGGATTCTTCAAATCTTGGGAAGGATATAACTCAACCGGGACCAGATTTCGACT	1.1919	7.30165	4.30473	0.000333323	0.00447367	0.0375011
39186	36	169	A_84_P11926	A_84_P11926	FALSE	NM_118058	NM_118058	827679	AT4G19380	alcohol oxidase-related	At.32817	tair|AT4G19380.1|ref|NM_118058|ta|TA49931_3702|ta|BE522039	chr4:10568543-10568484	alcohol oxidase-related [AT4G19380.1]	GO:0005575(cellular_component)|GO:0006118(electron transport)|GO:0009055(electron carrier activity)	AAGTGTTTTTCCGACCGCTTTAGGGGTTAATCCGATGGTCACCGTTCAGTCTATTGCTTA	1.19083	9.45953	6.42379	2.65765e-06	0.000162746	4.79313
15959	173	43	A_84_P810038	A_84_P810038	FALSE		NM_001036806	831326	CA2	CA2 (BETA CARBONIC ANHYDRASE 2); carbonate dehydratase/ zinc ion binding	At.23743	tair|AT5G14740.3|tair|AT5G14740.4|tair|AT5G14740.2|tair|AT5G14740.1	chr5:4760815-4760874	CA2 (BETA CARBONIC ANHYDRASE 2); carbonate dehydratase/ zinc ion binding [AT5G14740.3]	GO:0004089(carbonate dehydratase activity)|GO:0005737(cytoplasm)|GO:0005829(cytosol)|GO:0008270(zinc ion binding)|GO:0009535(chloroplast thylakoid membrane)|GO:0015976(carbon utilization)	TCTTTTGATCCCGTCGAACGAATTAAGGAAGGCTTCGTCACCTTCAAGAAGGAGAAATAC	1.18809	13.58	5.26856	3.51824e-05	0.000939178	2.24579
33679	68	134	A_84_P22728	A_84_P22728	FALSE	NM_100847	NM_100847	837504	AT1G09750	chloroplast nucleoid DNA-binding protein-related	At.48174	tair|AT1G09750.1|ref|NM_100847|ta|TA26768_3702|tc|TC284351	chr1:3158812-3158871	chloroplast nucleoid DNA-binding protein-related [AT1G09750.1]	GO:0004190(aspartic-type endopeptidase activity)|GO:0004194(pepsin A activity)|GO:0006508(proteolysis)|GO:0012505(endomembrane system)	GGGAACGCTGACGTGTCTATCCATGGCCGGGATACGGCAGAACGCAAACGCTGTTCTAAA	1.1828	13.6584	4.74516	0.000118475	0.00217129	1.05124
44142	7	117	A_84_P809499	A_84_P809499	FALSE	NM_111016	NM_111016	821134	CA1	CA1 (CARBONIC ANHYDRASE 1); carbonate dehydratase/ zinc ion binding	At.21999	tair|AT3G01500.2|tair|AT3G01500.1|tair|AT3G01500.3|ref|NM_111016	chr3:194763-194731	CA1 (CARBONIC ANHYDRASE 1); carbonate dehydratase/ zinc ion binding [AT3G01500.2]	GO:0004089(carbonate dehydratase activity)|GO:0008270(zinc ion binding)|GO:0009409(response to cold)|GO:0009507(chloroplast)|GO:0009535(chloroplast thylakoid membrane)|GO:0010319(stromule)|GO:0015976(carbon utilization)	CCACTAGCAAACCTATTGACATATCCCATTTGTGAGAGAAGGACTTGTGAAGGGAACACT	1.179	14.5119	3.85994	0.000950719	0.00962883	-0.983597
29686	92	129	A_84_P599263	A_84_P599263	FALSE	NM_119557	NM_119557	829542	AT4G33960	hypothetical protein	At.31534	tair|AT4G33960.1|ref|NM_119557|ug|DR277034|ta|CNS0A2MN	chr4:16277669-16277728	similar to unknown protein [Arabidopsis thaliana] (TAIR:AT2G15830.1) [AT4G33960.1]	GO:0003674(molecular_function)|GO:0008150(biological_process)|GO:0012505(endomembrane system)	TATTTAGATCTTATTCTTCTTAATTCTTGTAACTCTGTATATTGCTTAATTTCTTCAACC	1.17748	10.0824	5.96424	7.2902e-06	0.000314918	3.79788
19030	155	21	A_84_P828451	A_84_P828451	FALSE	NM_116343	NM_116343	828207	AT4G01130	acetylesterase, putative	At.34475	tair|AT4G01130.1|ref|NM_116343|ta|TA44974_3702|tc|TC293518	chr4:487584-487761	acetylesterase, putative [AT4G01130.1]	GO:0004091(carboxylesterase activity)|GO:0006629(lipid metabolic process)|GO:0012505(endomembrane system)	GACACGCACAAGATATTGCTTGATCTCTTTCAACACCCCAAATCCTACGGTATGAAACAC	1.17345	8.8534	6.81094	1.15977e-06	9.51837e-05	5.6103
452	264	117	A_84_P19468	A_84_P19468	FALSE	NM_117057	NM_117057	826579	AT4G09890	hypothetical protein	At.48838	tair|AT4G09890.1|ref|NM_117057|ug|BT004240|ug|CB265174	chr4:6218698-6218757	similar to unknown protein [Arabidopsis thaliana] (TAIR:AT2G47480.1); similar to unknown [Populus trichocarpa] (GB:ABK92947.1) [AT4G09890.1]	GO:0003674(molecular_function)|GO:0005575(cellular_component)|GO:0008150(biological_process)	CAGTTTCAAATGGATCAAGAACAAATTCTCAGGCGATGATAATAGTATCCGGTACAACGT	1.17277	9.94533	5.94237	7.65373e-06	0.000324906	3.74988
29236	95	9	A_84_P19550	A_84_P19550	FALSE	NM_119457	NM_119457	829440	SQD1	SQD1 (sulfoquinovosyldiacylglycerol 1); UDPsulfoquinovose synthase	At.2479	tair|AT4G33030.1|ref|NM_119457|ta|TA32103_3702|ta|AI999253	chr4:15937503-15937562	SQD1 (sulfoquinovosyldiacylglycerol 1); UDPsulfoquinovose synthase [AT4G33030.1]	GO:0008146(sulfotransferase activity)|GO:0009247(glycolipid biosynthetic process)|GO:0009507(chloroplast)|GO:0016036(cellular response to phosphate starvation)|GO:0046506(sulfolipid biosynthetic process)|GO:0046507(UDPsulfoquinovose synthase activity)	GAAACAAATCATGCCTAGTGTTTCCTGGAAGAAGATTGGCGTCAAGACTAAGTCCATGAC	1.17007	13.3061	5.56728	1.77849e-05	0.000591743	2.91823
12981	190	50	A_84_P810031	A_84_P810031	FALSE			NA			At.23743	ta|TA28340_3702|ta|BP618309|ta|BP608102	chr5:004762331-004762392			CTCCTTTGAGCTTTGGGGGTCCATTTTGGATTTCCCCCGTTCATTCTATATGAACTAACA	1.16828	13.5567	5.11057	5.06419e-05	0.00121602	1.88706
28059	101	154	A_84_P16907	A_84_P16907	FALSE	NM_124965	NM_124965	835677	AT5G55830	lectin protein kinase, putative	At.29420	tair|AT5G55830.1|ref|NM_124965|ta|AV563597	chr5:22613848-22613907	lectin protein kinase, putative [AT5G55830.1]	GO:0006468(protein amino acid phosphorylation)|GO:0012505(endomembrane system)|GO:0016301(kinase activity)	TTTCTCTTGTGGGTTAAGTCTTGATGACATTGTTTCGGAAGATGAAGAAGGAGACAGCAT	1.16813	8.41465	4.67616	0.000139239	0.00241661	0.892679
10340	206	61	A_84_P599862	A_84_P599862	FALSE	NM_001084601	NM_001084601	819276	AT2G46640	hypothetical protein	At.36483	tair|AT2G46640.1|tair|AT2G46640.2|ref|NM_001084601|ref|NM_130229	chr2:19157621-19157680	unknown protein [AT2G46640.1]	GO:0003674(molecular_function)|GO:0005575(cellular_component)|GO:0008150(biological_process)	ATCCAGATGTCGATGCAACTAAGGCTTTAAAGAAGGACGTTCCATACAAGCCAACTCGGA	1.16421	8.38407	4.29611	0.000340158	0.00453303	0.0176591
39781	32	170	A_84_P23099	A_84_P23099	FALSE	NM_104230	NM_104230	841787	AT1G53520	chalcone-flavanone isomerase-related	At.37393	tair|AT1G53520.1|ref|NM_104230|ug|AY084729|ta|TA47755_3702	chr1:19980215-19980156	chalcone-flavanone isomerase-related [AT1G53520.1]	GO:0009813(flavonoid biosynthetic process)|GO:0045430(chalcone isomerase activity)	TCTCCAGTTTCTCCTACATTGAAATCCTCAGTGGCTAACCAATTAGCCATGACCCTAGTG	1.15832	12.0009	6.13726	4.97065e-06	0.000250292	4.17567
30869	85	143	A_84_P786909	A_84_P786909	FALSE	NM_101339	NM_101339	838035	ATPAP3/PAP3	ATPAP3/PAP3 (purple acid phosphatase 3); acid phosphatase/ protein serine/threonine phosphatase	At.28419	tair|AT1G14700.1|tair|AT1G14700.2|ref|NM_101339|ref|NM_001084069	chr1:5060873-5060932	ATPAP3/PAP3 (purple acid phosphatase 3); acid phosphatase/ protein serine/threonine phosphatase [AT1G14700.1]	GO:0003993(acid phosphatase activity)|GO:0004722(protein serine/threonine phosphatase activity)|GO:0012505(endomembrane system)	TCGGTTCACGTATCAGAAGCTGAACTGCGTGTAGTCTTTTATGATCTTTTTGGACACGTT	1.15716	11.6335	5.60453	1.63451e-05	0.00055628	3.00148
11911	196	150	A_84_P244235	A_84_P244235	FALSE	NM_001035656	NM_001035656	821629	AT3G20810	transcription factor jumonji (jmjC) domain-containing protein	At.38175	tair|AT3G20810.1|tair|AT3G20810.3|tair|AT3G20810.2|ref|NM_001035656	chr3:7278229-7278288	transcription factor jumonji (jmjC) domain-containing protein [AT3G20810.1]	GO:0003700(transcription factor activity)|GO:0005575(cellular_component)|GO:0008150(biological_process)	AAGAAAACAACTGCTCCGAGCATGAAGATGTTTGTTTGGTTTACGTCTATGTTGTAAAAG	1.15656	9.71013	7.66748	1.98787e-07	2.87861e-05	7.34406
36630	51	12	A_84_P146129	A_84_P146129	FALSE	NM_113466	NM_113466	822155	AT3G25670	leucine-rich repeat family protein	At.65155	tair|AT3G25670.1|ref|NM_113466|tc|NP301254	chr3:9345875-9345816	leucine-rich repeat family protein [AT3G25670.1]	GO:0005515(protein binding)|GO:0007165(signal transduction)|GO:0012505(endomembrane system)	CAATGGGTGTGATGGTTACTAGACATGTGTTGTTGTCAAATGGGTTCATGTGGGATTTGC	1.15604	7.8724	5.35424	2.89046e-05	0.00082057	2.43946
1809	256	123	A_84_P536709	A_84_P536709	FALSE	NM_128809	NM_128809	817811	AT2G32500	hypothetical protein	At.38065	tair|AT2G32500.1|ref|NM_128809|ta|TA43060_3702|ta|AY461610	chr2:13802480-13802421	similar to unknown protein [Arabidopsis thaliana] (TAIR:AT2G31670.1); similar to unnamed protein product [Vitis vinifera] (GB:CAO63710.1); contains InterPro domain Dimeric alpha-beta barrel (InterPro:IPR011008); contains InterPro domain Stress responsive alpha-beta barrel (InterPro:IPR013097) [AT2G32500.1]	GO:0003674(molecular_function)|GO:0008150(biological_process)	TCAGTGGATCCCGTTGGTACCGACGTCATGTAAAACATTTCAACTCTACATTGGGTTGCA	1.1519	10.7078	7.21397	4.99603e-07	5.14015e-05	6.43904
3047	249	27	A_84_P11358	A_84_P11358	FALSE	NM_100261	NM_100261	839400	AT1G03820	hypothetical protein	At.42519	tair|AT1G03820.1|ref|NM_100261|ug|AK176258|ta|TA44192_3702	chr1:960077-960018	similar to E6-4 [Gossypium hirsutum] (GB:AAY43793.1); similar to E6-3 [Gossypium hirsutum] (GB:AAY43792.1); similar to E6 (GB:AAB03081.1) [AT1G03820.1]	GO:0003674(molecular_function)|GO:0008150(biological_process)|GO:0012505(endomembrane system)	CCAACGAGTTTGAAACTATGGAGGAATACTACAAGAGCTTGGAGGGTAGTCAAGAAGAGT	1.15133	9.17749	4.52166	0.000200067	0.00310278	0.537168
41772	21	97	A_84_P768715	A_84_P768715	FALSE	NM_001085119	NM_001085119	5008213	AT5G15265	hypothetical protein	At.48026	tair|AT5G15265.1|ref|NM_001085119|ug|DQ108788|ta|TA47496_3702	chr5:4956751-4957270	unknown protein [AT5G15265.1]	GO:0012505(endomembrane system)	GTTTACAGTACTGCTGAGCTATTTCCTTCCACGGAAGGAATTGTGAGGAAGACAATGGAG	1.14745	8.75973	5.41211	2.53206e-05	0.00074414	2.56994
41974	20	33	A_84_P812524	A_84_P812524	FALSE	NM_119894	NM_119894	829885	MEE59	MEE59 (maternal effect embryo arrest 59)	At.24659	tair|AT4G37300.1|ref|NM_119894|ta|TA29616_3702|ta|TA29617_3702	chr4:17554967-17555107	MEE59 (maternal effect embryo arrest 59) [AT4G37300.1]	GO:0003674(molecular_function)|GO:0005575(cellular_component)|GO:0009793(embryonic development ending in seed dormancy)	ATCACCGACCATCCTGAAGCTGACAAATTCAAATCTCTCCAGTCACAAACTCATGGTAAA	1.14629	12.97	8.37772	4.96157e-08	1.03838e-05	8.70205
21257	141	158	A_84_P20872	A_84_P20872	FALSE	NM_105192	NM_105192	842826	AT1G65190	protein kinase family protein	At.11162	tair|AT1G65190.1|ref|NM_105192|ta|TA41150_3702|tc|TC287733	chr1:24219980-24219921	protein kinase family protein [AT1G65190.1]	GO:0004672(protein kinase activity)|GO:0005524(ATP binding)|GO:0005575(cellular_component)|GO:0006468(protein amino acid phosphorylation)	TAAAAAATATGGGTCAAATCTTAGAACAAGAGCTCTTTCAAATGAAAGCTTTCCGGATGC	1.14613	7.67585	4.31606	0.000324542	0.00438323	0.063602
7356	223	80	A_84_P831272	A_84_P831272	FALSE	NM_116642	NM_116642	825716	MEE51	MEE51 (maternal effect embryo arrest 51); diphosphate-fructose-6-phosphate 1-phosphotransferase	At.34079	tair|AT4G04040.1|ref|NM_116642|ta|TA48786_3702|ta|Z29041	chr4:1942846-1942905	MEE51 (maternal effect embryo arrest 51); diphosphate-fructose-6-phosphate 1-phosphotransferase [AT4G04040.1]	GO:0006096(glycolysis)|GO:0009793(embryonic development ending in seed dormancy)|GO:0010318(pyrophosphate-dependent phosphofructokinase complex, beta-subunit complex)|GO:0047334(diphosphate-fructose-6-phosphate 1-phosphotransferase activity)	AGTCAAGTGAACCAACAAGTGGTCATCAATGTGTAAGTCCTGTATTGTGGTGTCACTTGA	1.14582	12.2093	8.03954	9.52779e-08	1.67765e-05	8.06447
23961	126	19	A_84_P17265	A_84_P17265	FALSE	NM_179668	NM_179668	816553	AT2G20340	tyrosine decarboxylase, putative	At.13964	tair|AT2G20340.1|ref|NM_179668|ug|AY074539|ta|TA42830_3702	chr2:8789496-8789555	tyrosine decarboxylase, putative [AT2G20340.1]	GO:0004837(tyrosine decarboxylase activity)|GO:0005575(cellular_component)|GO:0006520(amino acid metabolic process)	ATTGACGGAGGAGAAGCACGTTAAGGAGGCGTGGAAGATTATTCAGGAAGAAGCATCTTA	1.14254	8.96206	5.64276	1.49907e-05	0.000520305	3.08679
17621	163	119	A_84_P591378	A_84_P591378	FALSE	NM_203153	NM_203153	2746190	AT5G44565	hypothetical protein	At.49821	tair|AT5G44565.1|ref|NM_203153|ta|CNS09Z13	chr5:17970183-17970242	unknown protein [AT5G44565.1]	GO:0003674(molecular_function)|GO:0008150(biological_process)|GO:0012505(endomembrane system)	TTCATCAACATTACCTTCCTTAGGTTTTGGCCAGTATACAAAGTTGTGTAATAATTCACC	1.14049	7.17365	4.84706	9.33873e-05	0.00185018	1.28503
34311	65	59	A_84_P13046	A_84_P13046	FALSE	NM_122521	NM_122521	832689	AT5G26200	mitochondrial substrate carrier family protein	At.68496	tair|AT5G26200.1|ref|NM_122521|ug|AY058876|ta|TA31890_3702	chr5:9158237-9158296	mitochondrial substrate carrier family protein [AT5G26200.1]	GO:0005488(binding)|GO:0005743(mitochondrial inner membrane)|GO:0006810(transport)|GO:0006839(mitochondrial transport)	GCAACAACGATGATCACAACCTACGAGTTCTTGAAGCGCCTAGCAACAAAGAAGCAGAAA	1.13938	11.4082	5.57526	1.74659e-05	0.000585372	2.93608
33274	71	93	A_84_P502380	A_84_P502380	FALSE	NM_118115	NM_118115	827741	AT4G19970	hypothetical protein	At.50356	tair|AT4G19970.1|ref|NM_118115|ta|CNS0A2M1|tc|TC281857	chr4:10825266-10825325	similar to unknown protein [Arabidopsis thaliana] (TAIR:AT5G44820.1); similar to unnamed protein product [Vitis vinifera] (GB:CAO46707.1); contains domain PTHR10483:SF6 (PTHR10483:SF6); contains domain PTHR10483 (PTHR10483) [AT4G19970.1]	GO:0003674(molecular_function)|GO:0005575(cellular_component)|GO:0008150(biological_process)	TCTTGTTCTTGATGACTGGAGAAACTATTTGTCTTTGTCTGAACCAGTTAAAAACACAAC	1.13465	8.21672	5.84523	9.50688e-06	0.000383508	3.53599
10276	206	20	A_84_P311493	A_84_P311493	FALSE	NM_123260	NM_123260	833890	AT5G38980	hypothetical protein	At.19784	tair|AT5G38980.1|ref|NM_123260|ta|TA28130_3702|ta|DR211686	chr5:15624394-15624453	unknown protein [AT5G38980.1]	GO:0003674(molecular_function)|GO:0008150(biological_process)|GO:0012505(endomembrane system)	AACTTGCTTGTAACAAAATGTACGGTGTCTGTTTGTTGCCAAATTATTGAGTGTTGTTTC	1.13258	13.6971	7.07154	6.71118e-07	6.37223e-05	6.14878
32679	74	94	A_84_P17223	A_84_P17223	FALSE	NM_129922	NM_129922	818962	AT2G43600	glycoside hydrolase family 19 protein	At.66342	tair|AT2G43600.1|ref|NM_129922|tc|TC292375	chr2:18093201-18093142	glycoside hydrolase family 19 protein [AT2G43600.1]	GO:0004568(chitinase activity)|GO:0012505(endomembrane system)|GO:0016998(cell wall catabolic process)	GAAGAACAAAGTTAAGCAATACATAGAGTTCTGCGAGATGCTTGGAGTAACTCCTGATCA	1.13224	8.25648	4.37684	0.000281257	0.00395477	0.203608
9192	212	148	A_84_P81739	A_84_P81739	FALSE	NM_124061	NM_124061	834735	AT5G46900	protease inhibitor/seed storage/lipid transfer protein (LTP) family protein	At.26820	tair|AT5G46900.1|ref|NM_124061|ta|TA35917_3702|ta|H76793	chr5:19057552-19057493	protease inhibitor/seed storage/lipid transfer protein (LTP) family protein [AT5G46900.1]	GO:0006869(lipid transport)|GO:0008289(lipid binding)|GO:0012505(endomembrane system)	AAGATTGCTCTTCTCCTCATCTTCAATGTCATCTTCTTCACTTTAGTCAGCTCGACTTCA	1.13156	8.56498	3.33487	0.00324301	0.0233002	-2.16698
12699	192	103	A_84_P810593	A_84_P810593	FALSE	NM_102249	NM_102249	839014	MLP423	MLP423 (MLP-LIKE PROTEIN 423)	At.25399	tair|AT1G24020.1|ref|NM_102249|ta|TA28618_3702|tc|NP227868	chr1:8500831-8500772	MLP423 (MLP-LIKE PROTEIN 423) [AT1G24020.1]	GO:0005575(cellular_component)|GO:0006952(defense response)|GO:0009607(response to biotic stimulus)	GTTGGAGTACTACAAAACCTTCAAAGGAACCATCACCGTTATCCCTAAGGATGGTGGTAG	1.13135	13.5544	4.05487	0.00060068	0.00684266	-0.537198
33284	71	73	A_84_P854889	A_84_P854889	FALSE	NM_130119	NM_130119	819165	CYP76C2	CYP76C2 (cytochrome P450, family 76, subfamily C, polypeptide 2); oxygen binding	At.27289	tair|AT2G45570.1|ref|NM_130119|ta|TA29204_3702|ta|BP653979	chr2:18787169-18787111	CYP76C2 (cytochrome P450, family 76, subfamily C, polypeptide 2); oxygen binding [AT2G45570.1]	GO:0006118(electron transport)|GO:0019825(oxygen binding)	CAGTGCCTCTTATGCTTGCTTCTCTTCTTTATTCATTTGACTGGAAGCTTCCAAACGGTC	1.13052	11.715	7.32745	3.95685e-07	4.48456e-05	6.66826
29517	93	127	A_84_P840115	A_84_P840115	FALSE	NM_115462	NM_115462	824770	AT3G56040	hypothetical protein	At.5211	tair|AT3G56040.1|ref|NM_115462|tc|NP207778|ta|BX835933	chr3:20803900-20803747	similar to hypothetical protein OsJ_018104 [Oryza sativa (japonica cultivar-group)] (GB:EAZ34621.1); similar to hypothetical protein [Vitis vinifera] (GB:CAN60362.1); similar to unnamed protein product [Vitis vinifera] (GB:CAO41406.1); contains domain Nucleotide-diphospho-sugar transferases (SSF53448); contains domain no description (G3DSA:3.90.550.10) [AT3G56040.1]	GO:0008150(biological_process)|GO:0009507(chloroplast)	CACATCAGGAAATGCAGGTTTAAGCATCAACTTGGAAGCACTGAAAGAAGAGGTAATGGA	1.1304	11.2783	6.33831	3.20003e-06	0.000185767	4.61001
13416	188	29	A_84_P24143	A_84_P24143	FALSE	NM_101999	NM_101999	838749	AT1G21500	hypothetical protein	At.21705	tair|AT1G21500.1|ref|NM_101999|ta|TA30621_3702|ta|TA26077_3702	chr1:7530100-7530041	similar to hypothetical protein OsI_030994 [Oryza sativa (indica cultivar-group)] (GB:EAZ09762.1); similar to Os09g0517000 [Oryza sativa (japonica cultivar-group)] (GB:NP_001063677.1); similar to unknown protein [Oryza sativa (japonica cultivar-group)] (GB:BAD33829.1) [AT1G21500.1]	GO:0005943(1-phosphatidylinositol-4-phosphate 3-kinase, class IA complex)	CTAAACTTAGAGAGAAAGGCAAACCTGTTGTTGAAGCAAAACCATCCTCTTCTTCTTCAG	1.1275	13.6656	6.12651	5.08984e-06	0.000253847	4.1523
19979	149	163	A_84_P178234	A_84_P178234	FALSE	NM_117454	NM_117454	827014	AT4G13800	permease-related	At.33337	tair|AT4G13800.1|ref|NM_117454|ta|TA50059_3702|ta|CNS0A47L	chr4:8001980-8001921	permease-related [AT4G13800.1]	GO:0008150(biological_process)	GGATAACGGAAGGTTTAGTGAATGATTTGTTAGGGATACTATTTGATTGATTGCTTCATG	1.12574	6.47276	4.52315	0.000199367	0.0030973	0.540604
31157	83	78	A_84_P22218	A_84_P22218	FALSE	NM_114884	NM_114884	824186	KICP-02	KICP-02; microtubule motor	At.71136	tair|AT3G50240.1|ref|NM_114884|ug|AB061676|ta|TA52978_3702	chr3:18634438-18634379	KICP-02; microtubule motor [AT3G50240.1]	GO:0003777(microtubule motor activity)|GO:0005875(microtubule associated complex)|GO:0007018(microtubule-based movement)|GO:0009507(chloroplast)	ACGTCATGTCTAAGAGTCATCATGATGATGAGGATGATCACTCGTGGAACCGACACTCAA	1.12537	9.03355	4.94902	7.36514e-05	0.00158113	1.51846
35553	57	126	A_84_P18454	A_84_P18454	FALSE	NM_115317	NM_115317	824625	AT3G54600	DJ-1 family protein	At.28058	tair|AT3G54600.1|ref|NM_115317|ta|TA35084_3702|ta|CF774162	chr3:20223785-20223844	DJ-1 family protein [AT3G54600.1]	GO:0012505(endomembrane system)	ATCAACTTCCGATCTTCCTGCCTTTTTGTATGCATTGTCGACTGCACTTGGTCTCTCTGT	1.12528	13.2687	4.50337	0.000208855	0.00319466	0.495042
23245	130	91	A_84_P191924	A_84_P191924	FALSE	NM_124039	NM_124039	834712	BHLH071	BHLH071 (BETA HLH PROTEIN 71); DNA binding / transcription factor	At.29935	tair|AT5G46690.1|ref|NM_124039|ta|TA40277_3702|ta|AF488603	chr5:18964589-18964648	BHLH071 (BETA HLH PROTEIN 71); DNA binding / transcription factor [AT5G46690.1]	GO:0003677(DNA binding)|GO:0003700(transcription factor activity)|GO:0005634(nucleus)|GO:0045449(regulation of transcription)	TTGTTGCTCATCAATGTCAGAATTACCATTTGACTTCTCTTTGAATCACTCAAATGTCAC	1.12053	8.51416	4.21518	0.000411638	0.00520208	-0.168668
44997	2	107	A_84_P788106	A_84_P788106	FALSE	NM_129294	NM_129294	818315	AT2G37390	heavy-metal-associated domain-containing protein	At.37430	tair|AT2G37390.1|ref|NM_129294|ug|AY144105|ta|TA50703_3702	chr2:15701674-15701733	heavy-metal-associated domain-containing protein [AT2G37390.1]	GO:0005575(cellular_component)|GO:0030001(metal ion transport)|GO:0046872(metal ion binding)	CGTTGTTGAAGCTGATCACTAATGACATTGGCTTAGCAAGGAAGAGTTTCAGCTGTGTTG	1.12024	8.7034	5.43824	2.38542e-05	0.000715645	2.62875
26586	110	40	A_84_P558998	A_84_P558998	FALSE	NM_114148	NM_114148	823322	AT3G42800	hypothetical protein	At.50241	tair|AT3G42800.1|ref|NM_114148|ta|TA47723_3702|tc|TC288671	chr3:14917782-14917841	similar to unknown protein [Arabidopsis thaliana] (TAIR:AT1G54200.1); similar to expressed protein [Olimarabidopsis pumila] (GB:ABA18092.1) [AT3G42800.1]	GO:0003674(molecular_function)|GO:0008150(biological_process)	GAACTTCCAGTCTATGAAACTACTGATTTCAAGACTAATCAAGCCATTGCTAGAAGCTTG	1.11877	7.28399	4.21458	0.000412223	0.00520212	-0.170055
11371	200	39	A_84_P18613	A_84_P18613	FALSE	NM_102474	NM_102474	839601	AT1G27120	galactosyltransferase family protein	At.16267	tair|AT1G27120.1|ref|NM_102474|ta|TA43703_3702|ta|DR383593	chr1:9423782-9423841	galactosyltransferase family protein [AT1G27120.1]	GO:0006486(protein amino acid glycosylation)|GO:0012505(endomembrane system)|GO:0016020(membrane)|GO:0016757(transferase activity, transferring glycosyl groups)|GO:0016758(transferase activity, transferring hexosyl groups)	AGTTTGGTTGCATAGAAGACTACTTCACCGCTCATTATCAGTCGCCTCGCCAGATGATTT	1.11838	9.78784	5.86205	9.156e-06	0.000372299	3.57309
36711	51	19	A_84_P267160	A_84_P267160	FALSE	NM_124060	NM_124060	834734	AT5G46890	protease inhibitor/seed storage/lipid transfer protein (LTP) family protein	At.49136	tair|AT5G46890.1|ref|NM_124060|ug|CF651775|ta|TA35918_3702	chr5:19054082-19054023	protease inhibitor/seed storage/lipid transfer protein (LTP) family protein [AT5G46890.1]	GO:0006869(lipid transport)|GO:0008289(lipid binding)|GO:0012505(endomembrane system)	AGAAATACTCTAACTGAAACTTTACTTCTTCATCAATGGCTTATTCTAAGGTTGCCCTTC	1.11824	8.25509	3.04883	0.0062509	0.0374095	-2.79209
8957	214	107	A_84_P856901	A_84_P856901	FALSE	NM_121608	NM_121608	831460	AT5G16030	hypothetical protein	At.19750	tair|AT5G16030.1|tair|AT5G16030.2|tair|AT5G16030.3|ref|NM_121608	chr5:5238440-5238687	similar to unknown protein [Arabidopsis thaliana] (TAIR:AT3G02500.1); similar to hypothetical protein [Cleome spinosa] (GB:ABD96956.1) [AT5G16030.1]	GO:0003674(molecular_function)|GO:0005575(cellular_component)|GO:0008150(biological_process)	TACACTCTCAAAGAAGAGATGGACCCATCAACATATTCCTTCACCAATGCACTCAAAGCA	1.11188	9.65935	5.87825	8.83037e-06	0.000362777	3.60881
36521	52	59	A_84_P862353	A_84_P862353	FALSE	NM_127857	NM_127857	816823	SCPL12	SCPL12; serine carboxypeptidase	At.39371	tair|AT2G22920.2|tair|AT2G22920.1|ref|NM_127857|ref|NM_179702	chr2:9764420-9764479	SCPL12; serine carboxypeptidase [AT2G22920.2]	GO:0004185(serine carboxypeptidase activity)|GO:0006508(proteolysis)|GO:0012505(endomembrane system)	GGAAGTGGGCACACAGCAGAGTATAAACCAAACGAGACTTTTATCATGTTTCAAAGGTGG	1.11154	10.3271	3.15955	0.00485569	0.0311226	-2.55228
31426	82	49	A_84_P19093	A_84_P19093	FALSE	NM_106496	NM_106496	844185	CYP708A3	CYP708A3 (cytochrome P450, family 708, subfamily A, polypeptide 3); oxygen binding	At.19257	tair|AT1G78490.1|ref|NM_106496|ta|TA33276_3702|ta|AV561891	chr1:29535197-29535256	CYP708A3 (cytochrome P450, family 708, subfamily A, polypeptide 3); oxygen binding [AT1G78490.1]	GO:0006118(electron transport)|GO:0012505(endomembrane system)|GO:0019825(oxygen binding)	GGTCCAAGACTCCGAGATCATTCGTTCACCATTCCATCAATACACCAAGGATCTGCTTAT	1.1104	10.7664	4.10257	0.000536793	0.00629154	-0.427638
13787	185	138	A_84_P758943	A_84_P758943	FALSE	NM_116140	NM_116140	825450	AT3G62750	hydrolase, hydrolyzing O-glycosyl compounds	At.43830	tair|AT3G62750.1|ref|NM_116140|ug|AK176786|ta|TA37280_3702	chr3:23227029-23227246	hydrolase, hydrolyzing O-glycosyl compounds [AT3G62750.1]	GO:0004553(hydrolase activity, hydrolyzing O-glycosyl compounds)|GO:0005975(carbohydrate metabolic process)|GO:0012505(endomembrane system)	TTCTTTACAGACATGGGCGCGTATATTATCTCCACTGGGAACTCTTCATCATTCGTGTTT	1.10908	10.618	5.81289	1.0221e-05	0.000404995	3.46454
32322	76	128	A_84_P565849	A_84_P565849	FALSE	NM_106549	NM_106549	844240	AT1G78995	hypothetical protein	At.34197	tair|AT1G78995.1|ref|NM_106549|ta|TA46544_3702|tc|TC293630	chr1:29720216-29720157	similar to unnamed protein product [Vitis vinifera] (GB:CAO41778.1) [AT1G78995.1]	GO:0003674(molecular_function)|GO:0008150(biological_process)	AAAGAATACACAGGTTTCAGAGAATTGCTTGGCAGATTGAGGGAATCCAAGTGACTGTGT	1.10892	10.1409	6.46052	2.45455e-06	0.000153767	4.87151
26298	112	105	A_84_P17767	A_84_P17767	FALSE	NM_122357	NM_122357	832520	AT5G24490	30S ribosomal protein, putative	At.49057	tair|AT5G24490.1|ref|NM_122357|ta|TA25601_3702|ta|TA25591_3702	chr5:8366930-8367104	30S ribosomal protein, putative [AT5G24490.1]	GO:0003735(structural constituent of ribosome)|GO:0005840(ribosome)|GO:0006412(translation)	AAACTGGTGAGATAAACATAGTGTACAAGAGAAAAGAAGGAGGTTACGGTCTGATAATCC	1.10772	11.9642	3.79152	0.00111668	0.0107952	-1.13963
43801	9	119	A_84_P16114	A_84_P16114	FALSE	NM_100805	NM_100805	837457	ATGOLS3	ATGOLS3 (ARABIDOPSIS THALIANA GALACTINOL SYNTHASE 3); transferase, transferring glycosyl groups / transferase, transferring hexosyl groups	At.15716	tair|AT1G09350.1|ref|NM_100805|ug|AF370546|ta|TA36856_3702	chr1:3021130-3021189	ATGOLS3 (ARABIDOPSIS THALIANA GALACTINOL SYNTHASE 3); transferase, transferring glycosyl groups / transferase, transferring hexosyl groups [AT1G09350.1]	GO:0005575(cellular_component)|GO:0016051(carbohydrate biosynthetic process)|GO:0016757(transferase activity, transferring glycosyl groups)|GO:0016758(transferase activity, transferring hexosyl groups)	AGGAAACCGAAAACCCTTCCACAGTTCTTTACAGATTTGTCTGAAGCTGATGTGCTTCAA	1.10737	8.69265	4.01371	0.000661878	0.00733719	-0.631652
27549	104	154	A_84_P859998	A_84_P859998	FALSE	NM_115317	NM_115317	824625	AT3G54600	DJ-1 family protein	At.28058	tair|AT3G54600.1|ref|NM_115317|ta|TA35084_3702|tc|TC312512	chr3:20222200-20222489	DJ-1 family protein [AT3G54600.1]	GO:0012505(endomembrane system)	CTCGAGATATACACCGAACTGGTGGTTGACCATCTAAAACTAAACGCTAACTTCGATGGC	1.10581	9.57254	4.22865	0.000398774	0.0050827	-0.137667
19400	152	132	A_84_P16441	A_84_P16441	FALSE	NM_111581	NM_111581	819886	AT3G07010	pectate lyase family protein	At.18756	tair|AT3G07010.1|ref|NM_111581|ta|TA33059_3702|ta|CNS0A6EF	chr3:2213191-2213132	pectate lyase family protein [AT3G07010.1]	GO:0008150(biological_process)|GO:0012505(endomembrane system)|GO:0016829(lyase activity)|GO:0030570(pectate lyase activity)	AGAGAGTACACAGGAGAATCGAAATGGAAGCACTGGAATTGGAGATCAGAAGGAGATCTT	1.10276	9.49138	4.82821	9.75848e-05	0.00190745	1.24181
38252	41	168	A_84_P59780	A_84_P59780	FALSE	NM_101739	NM_101739	838463	AT1G18810	phytochrome kinase substrate-related	At.41777	tair|AT1G18810.1|ref|NM_101739|ta|TA44740_3702|ta|BX835551	chr1:6485775-6485716	phytochrome kinase substrate-related [AT1G18810.1]	GO:0003674(molecular_function)|GO:0005575(cellular_component)|GO:0008150(biological_process)	GGTTGATCATCACGAGATGTCTCATCAGAAGAAGTTTAAAACTGAGATTAGGATTCAAGA	1.10261	8.05764	5.02247	6.2102e-05	0.00140858	1.68627
8227	218	38	A_84_P22596	A_84_P22596	FALSE	NM_125325	NM_125325	836053	WOX2	WOX2 (WUSCHEL-related homeobox 2); transcription factor	At.49429	tair|AT5G59340.1|ref|NM_125325|ug|BX831489|ta|TA50150_3702	chr5:23950714-23950655	WOX2 (WUSCHEL-related homeobox 2); transcription factor [AT5G59340.1]	GO:0003700(transcription factor activity)|GO:0005634(nucleus)|GO:0006355(regulation of transcription, DNA-dependent)	GGCCGAGAGCAGCCGTTTATTGATTTCTTTTCTGGTGGTTCTACTTCTACTCGTTTCGAT	1.10071	7.19259	6.61986	1.74203e-06	0.000124136	5.20949
41568	22	165	A_84_P862999	A_84_P862999	FALSE	NM_122456	NM_122456	832620	AT5G25460	hypothetical protein	At.19291	tair|AT5G25460.1|ref|NM_122456|ta|BP826199|ta|DR245077	chr5:8864611-8864670	similar to unknown protein [Arabidopsis thaliana] (TAIR:AT5G11420.1); similar to unknown [Ricinus communis] (GB:CAB02653.1); contains InterPro domain Protein of unknown function DUF642 (InterPro:IPR006946) [AT5G25460.1]	GO:0003674(molecular_function)|GO:0008150(biological_process)|GO:0009505(plant-type cell wall)	TTATAGTAGTAGTGGTTGGGATTTATATGCTTGGGCGTTTCAAGCTGAGAGTGATGTGGC	1.10038	10.7992	6.36023	3.05093e-06	0.000180035	4.65706
39696	33	169	A_84_P784371	A_84_P784371	FALSE	NM_114928	NM_114928	824232	AT3G50685	hypothetical protein	At.841	tair|AT3G50685.1|ref|NM_114928|ug|AK176517|ta|TA30717_3702	chr3:18845351-18845292	similar to unnamed protein product [Vitis vinifera] (GB:CAO22868.1) [AT3G50685.1]	GO:0003674(molecular_function)|GO:0008150(biological_process)	TATCTGTCGGTTCTAGCCATTCTTGTGGTGTTTGGTATTCAGTTCTTGGATAATGGGTCG	1.09892	14.1333	6.08903	5.52868e-06	0.00026709	4.07072
1726	256	120	A_84_P845875	A_84_P845875	FALSE	NM_118909	NM_118909	828884	AT4G27700	rhodanese-like domain-containing protein	At.24242	tair|AT4G27700.1|ref|NM_118909|ta|TA28436_3702|ta|TA25701_3702	chr4:13826630-13826571	rhodanese-like domain-containing protein [AT4G27700.1]	GO:0003674(molecular_function)|GO:0007568(aging)|GO:0009535(chloroplast thylakoid membrane)	TATAAGAACGTATTTCACCTAGAAGGTGGAATCTACACATGGGGCAAGGAAGGTCTTCCT	1.09506	12.7327	7.25708	4.5715e-07	4.91014e-05	6.52634
43105	13	151	A_84_P565562	A_84_P565562	FALSE	NM_125161	NM_125161	835886	AT5G57780	transcription regulator	At.29313	tair|AT5G57780.1|ref|NM_125161|ta|CNS0A1PT	chr5:23422750-23422691	transcription regulator [AT5G57780.1]	GO:0005634(nucleus)|GO:0030528(transcription regulator activity)|GO:0045449(regulation of transcription)	ACGATCGTAGGAACAAATAAATGTACATGCATCACTCTTGTGAATATGAAGTAGCTAATG	1.09505	8.76771	6.90467	9.51644e-07	8.26634e-05	5.80505
36529	52	43	A_84_P12775	A_84_P12775	FALSE	NM_115188	NM_115188	824495	CYP71B5	CYP71B5 (CYTOCHROME P450 71B5); oxygen binding	At.335	tair|AT3G53280.1|ref|NM_115188|ug|BX823840|ta|TA37528_3702	chr3:19768105-19768164	CYP71B5 (CYTOCHROME P450 71B5); oxygen binding [AT3G53280.1]	GO:0006118(electron transport)|GO:0019825(oxygen binding)	GAACACCATGATCCAAATCAACACGTACACAATTGGACGTGACCCCAAAAACTGGACAAA	1.09492	9.31561	6.87945	1.00354e-06	8.64515e-05	5.75277
17186	165	140	A_84_P145909	A_84_P145909	FALSE	NM_106451	NM_106451	844137	AT1G78020	senescence-associated protein-related	At.16526	tair|AT1G78020.1|ref|NM_106451|ug|AY088355|ta|TA34259_3702	chr1:29344509-29344568	senescence-associated protein-related [AT1G78020.1]		ATCACCCTCGTGTTGTGGTGAAATTAGATGATTTTCGAGGGTTAAATTTTACAAGTTTTG	1.09215	11.1577	5.34509	2.95163e-05	0.000831042	2.41882
7437	223	87	A_84_P10218	A_84_P10218	FALSE	NM_122908	NM_122908	833471	AT5G35170	adenylate kinase family protein	At.28348	tair|AT5G35170.1|tair|AT5G35170.2|ref|NM_122908|ref|NM_001036889	chr5:13440399-13440458	adenylate kinase family protein [AT5G35170.1]	GO:0006139(nucleobase, nucleoside, nucleotide and nucleic acid metabolic process)|GO:0009061(anaerobic respiration)|GO:0009117(nucleotide metabolic process)|GO:0009535(chloroplast thylakoid membrane)|GO:0019201(nucleotide kinase activity)	ACGAGGAAAATGGAAAGGAGAAATATGTCTTGCTAGCAACGTACGCTGAAAGACCAACCC	1.0906	10.027	7.12921	5.95334e-07	5.82159e-05	6.26665
28773	97	86	A_84_P561544	A_84_P561544	FALSE	NM_180108	NM_180108	819164	CYP76C1	CYP76C1 (cytochrome P450, family 76, subfamily C, polypeptide 1); heme binding / iron ion binding / monooxygenase	At.334	tair|AT2G45560.1|ref|NM_180108|ta|TA34959_3702|tc|TC283598	chr2:18783392-18783333	CYP76C1 (cytochrome P450, family 76, subfamily C, polypeptide 1); heme binding / iron ion binding / monooxygenase [AT2G45560.1]	GO:0004497(monooxygenase activity)|GO:0005506(iron ion binding)|GO:0006118(electron transport)|GO:0012505(endomembrane system)|GO:0020037(heme binding)	TTTCGGTTCTAGAGTTTGTTTGTTTCTCTCTCTTGAGGTGGCTAGAGCTTGAAGAAGTCA	1.08994	12.2398	6.54117	2.06261e-06	0.000140798	5.04301
18211	159	130	A_84_P22911	A_84_P22911	FALSE	NM_127054	NM_127054	815979	AT2G14900	gibberellin-regulated family protein	At.40482	tair|AT2G14900.1|ref|NM_127054|ta|TA31258_3702|ta|TA31259_3702	chr2:6412027-6412086	gibberellin-regulated family protein [AT2G14900.1]	GO:0003674(molecular_function)|GO:0009739(response to gibberellin stimulus)|GO:0012505(endomembrane system)	GACTGTCAGTGTGTTCCTTCAGGCACTTATGGGAATAAGCATGAATGTGCTTGCTATCGT	1.08936	12.6261	5.79358	1.06734e-05	0.000414245	3.42182
9540	210	132	A_84_P103766	A_84_P103766	FALSE	NM_111447	NM_111447	819742	AT3G05730	hypothetical protein	At.26747	tair|AT3G05730.1|ref|NM_111447|ug|AK117841|ta|TA45563_3702	chr3:1696612-1696671	Encodes a defensin-like (DEFL) family protein. [AT3G05730.1]	GO:0012505(endomembrane system)	AAACAGTAGGACGAAGCTAATGACGGCTTCTCTCTGCTTCTATAATAAGATCATGTTGTA	1.08915	14.7559	5.01393	6.33447e-05	0.00143112	1.66677
39592	34	37	A_84_P20191	A_84_P20191	FALSE	NM_110979	NM_110979	821209	MYB106	MYB106 (myb domain protein 106); DNA binding / transcription factor	At.69663	tair|AT3G01140.1|ref|NM_110979|ta|TA40234_3702|ta|DR750661	chr3:46700-46641	MYB106 (myb domain protein 106); DNA binding / transcription factor [AT3G01140.1]	GO:0003677(DNA binding)|GO:0003700(transcription factor activity)|GO:0006355(regulation of transcription, DNA-dependent)	GATAACAAGAATTACTGGAATAGCATTCTCAACTTGGTTGATTCTTCACCGTCCGATTCC	1.08786	6.89414	3.63674	0.0016056	0.0140597	-1.49091
25789	115	103	A_84_P22425	A_84_P22425	FALSE	NM_117791	NM_117791	827396	AT4G16880	disease resistance protein-related	At.33043	tair|AT4G16880.1|ref|NM_117791|ta|TA48501_3702|ta|BX840511	chr4:9496795-9496736	disease resistance protein-related [AT4G16880.1]	GO:0003674(molecular_function)|GO:0005575(cellular_component)|GO:0008150(biological_process)	TCCCTGAGATTATTATGCACAGTTTCAGAGGAGAAATTGACATCGAGGTAGCAGATTGTT	1.08532	10.0564	5.67874	1.38207e-05	0.000492185	3.16694
14824	179	104	A_84_P500756	A_84_P500756	FALSE	NM_122775	NM_122775	833014	AT5G28910	hypothetical protein	At.30712	tair|AT5G28910.1|tair|AT5G28910.2|ref|NM_122775|ref|NM_001036886	chr5:10930646-10930587	similar to unknown protein [Arabidopsis thaliana] (TAIR:AT5G28960.1); similar to unnamed protein product [Vitis vinifera] (GB:CAO44656.1) [AT5G28910.1]	GO:0005739(mitochondrion)|GO:0008150(biological_process)	GTTCTGGTAACTTTGCGAGTTCCACACTATGTACATAATAAGACTCCTCTCCTTTTTTCT	1.08468	7.45136	5.67072	1.40731e-05	0.000495488	3.14908
9613	210	155	A_84_P15227	A_84_P15227	FALSE	NM_101362	NM_101362	838058	AT1G14930	major latex protein-related / MLP-related	At.26212	tair|AT1G14930.1|ref|NM_101362|ug|AK118349|ta|TA36563_3702	chr1:5152871-5152709	major latex protein-related / MLP-related [AT1G14930.1]	GO:0003674(molecular_function)|GO:0005575(cellular_component)|GO:0006952(defense response)|GO:0009607(response to biotic stimulus)	TCCATCAAATCCTGGAACTACACACTTGATGGGAAGCCGGAAGTCATCAAGGAGAAAAGA	1.07975	6.07187	6.2834	3.60716e-06	0.000200267	4.49191
35939	55	34	A_84_P13011	A_84_P13011	FALSE	NM_121180	NM_121180	831013	AT5G11420	hypothetical protein	At.21285	tair|AT5G11420.1|ref|NM_121180|ta|TA30796_3702|ta|TA30797_3702	chr5:3646870-3646929	similar to unknown protein [Arabidopsis thaliana] (TAIR:AT5G25460.1); similar to unknown [Ricinus communis] (GB:CAB02653.1); contains InterPro domain Protein of unknown function DUF642 (InterPro:IPR006946); contains InterPro domain Galactose-binding like (InterPro:IPR008979) [AT5G11420.1]	GO:0003674(molecular_function)|GO:0008150(biological_process)|GO:0012505(endomembrane system)	GTTTCGACCCGCACAAGAGTTATGTTTTACAGCACATTTTACTCGATGAGAAGCGATGAT	1.07947	12.1374	5.21092	4.01722e-05	0.00102829	2.11514
4815	238	62	A_84_P551031	A_84_P551031	FALSE	NM_148845	NM_148845	823683	AT3G45443	hypothetical protein	At.19103	tair|AT3G45443.1|ref|NM_148845|ug|BX826081|ta|TA47692_3702	chr3:16679102-16679043	unknown protein [AT3G45443.1]	GO:0003674(molecular_function)|GO:0005575(cellular_component)|GO:0008150(biological_process)	ATGGGATAACTATTTGTGGGATTCTTTCTCAATCTCTCTGCAATCCTTTTGAGTTCAACC	1.07635	8.82527	6.85354	1.05991e-06	8.90347e-05	5.69896
10208	206	156	A_84_P266870	A_84_P266870	FALSE	NM_119409	NM_119409	829392	TIFY8	TIFY8	At.48928	tair|AT4G32570.1|ref|NM_119409|ta|TA51975_3702|ta|TA39407_3702	chr4:15716338-15716279	TIFY8 [AT4G32570.1]	GO:0003674(molecular_function)|GO:0005575(cellular_component)|GO:0008150(biological_process)	TTTGTTGACTTGATAGCTTTGTACAATGCTCTGTACCTTTCTAGGTTTGTATTCAAACTC	1.07605	10.9687	6.19825	4.34674e-06	0.000225885	4.30796
25616	116	109	A_84_P20536	A_84_P20536	FALSE	NM_117891	NM_117891	827503	AT4G17810	nucleic acid binding / transcription factor/ zinc ion binding	At.32965	tair|AT4G17810.1|ref|NM_117891|ta|TA53144_3702|ta|AA042173	chr4:9907462-9907521	nucleic acid binding / transcription factor/ zinc ion binding [AT4G17810.1]	GO:0003676(nucleic acid binding)|GO:0003700(transcription factor activity)|GO:0005622(intracellular)|GO:0008270(zinc ion binding)|GO:0045449(regulation of transcription)	AGCATTGGCTCGATGAAAGAAGCGACAGGAACATCAGTGGATGAGCTTGATCTTGAACTT	1.07518	10.1913	5.7325	1.22438e-05	0.000453909	3.28643
44858	3	45	A_84_P532282	A_84_P532282	FALSE	NM_129286	NM_129286	818307	AT2G37300	hypothetical protein	At.37444	tair|AT2G37300.1|ref|NM_129286|ug|BX819610|ta|AI999766	chr2:15669983-15669924	unknown protein [AT2G37300.1]	GO:0003674(molecular_function)|GO:0005575(cellular_component)|GO:0008150(biological_process)	AGTCATAAAGAAGAATCCCAGTTTGGTAATGAGTTTTCTTGGTACTCAGATGCAACTTAA	1.07513	8.59984	5.78236	1.09457e-05	0.000420184	3.39698
30607	86	158	A_84_P846050	A_84_P846050	FALSE	NM_117273	NM_117273	826811	AT4G12030	bile acid:sodium symporter family protein	At.27008	tair|AT4G12030.1|tair|AT4G12030.2|ref|NM_117273|ref|NM_202809	chr4:7212297-7212358	bile acid:sodium symporter family protein [AT4G12030.1]	GO:0005215(transporter activity)|GO:0006814(sodium ion transport)|GO:0008508(bile acid:sodium symporter activity)|GO:0016020(membrane)	TAGGAGCACCCCTTGCTTGAATATAGATTCAATCTTGTCTCCGTTGGTGCAACCATTTTG	1.07465	10.092	4.17278	0.000454908	0.00558291	-0.266224
8153	219	15	A_84_P214638	A_84_P214638	FALSE		NM_179092	828388	PGR5-LIKE A	PGR5-LIKE A	At.2370	tair|AT4G22890.1|tair|AT4G22890.3|tair|AT4G22890.5|tair|AT4G22890.4	chr4:12009356-12009415	PGR5-LIKE A [AT4G22890.1]	GO:0003674(molecular_function)|GO:0009535(chloroplast thylakoid membrane)|GO:0009579(thylakoid)|GO:0009773(photosynthetic electron transport in photosystem I)|GO:0015979(photosynthesis)	GCTCTCTCTCCTTCACATGTTTTCTGATTTGTAAGTATTGTGTGTAAGCAATAAGAGATA	1.07249	13.846	7.59166	2.31456e-07	3.18039e-05	7.1948
1803	256	135	A_84_P280900	A_84_P280900	FALSE	NM_111614	NM_111614	819923	AT3G07350	hypothetical protein	At.28250	tair|AT3G07350.1|ref|NM_111614|ta|TA32634_3702|tc|TC303606	chr3:2348590-2348649	similar to unknown protein [Arabidopsis thaliana] (TAIR:AT3G25240.1); similar to unnamed protein product [Vitis vinifera] (GB:CAO38687.1); contains InterPro domain Protein of unknown function DUF506, plant (InterPro:IPR006502) [AT3G07350.1]	GO:0003674(molecular_function)|GO:0005575(cellular_component)|GO:0008150(biological_process)	AAGACCACGTGTCATTTTTAACTTGATTTTTTCCATATACGTTCTAGAGAATAATAATTC	1.07235	8.9052	4.22706	0.000400271	0.00509571	-0.141326
19144	154	133	A_84_P846967	A_84_P846967	FALSE	NM_124684	NM_124684	835385	AT5G53050	hydrolase, alpha/beta fold family protein	At.29576	tair|AT5G53050.1|tair|AT5G53050.2|ref|NM_124684|ref|NM_203201	chr5:21530080-21529938	hydrolase, alpha/beta fold family protein [AT5G53050.1]	GO:0016787(hydrolase activity)	AAGCTCACATAATTGGTCATTCTATGGGAGCAATGATAGCTTGCAAGTTAGCTGCAATGG	1.07231	8.03542	5.31357	3.17287e-05	0.000874226	2.3476
44394	5	124	A_84_P11000	A_84_P11000	FALSE	NM_118533	NM_118533	828501	ATCSLG1	ATCSLG1 (Cellulose synthase-like G1); transferase/ transferase, transferring glycosyl groups	At.66648	tair|AT4G24010.1|ref|NM_118533|ug|AK220630|ta|TA45193_3702	chr4:12469711-12469770	ATCSLG1 (Cellulose synthase-like G1); transferase/ transferase, transferring glycosyl groups [AT4G24010.1]	GO:0000271(polysaccharide biosynthetic process)|GO:0016020(membrane)|GO:0016740(transferase activity)|GO:0016757(transferase activity, transferring glycosyl groups)|GO:0016759(cellulose synthase activity)	AACAATAATACGTCTGGCTGGTTCAAGCGGAAGAAACACAATATGAATGAATCTGTGTAA	1.06838	6.91748	5.49357	2.10281e-05	0.00066085	2.75306
19561	151	150	A_84_P810724	A_84_P810724	FALSE	NM_102180	NM_102180	838940	GGT1	GGT1 (ALANINE-2-OXOGLUTARATE AMINOTRANSFERASE 1)	At.24749	tair|AT1G23310.1|tair|AT1G23310.2|ref|NM_102180|ref|NM_001036006	chr1:8268794-8268735	GGT1 (ALANINE-2-OXOGLUTARATE AMINOTRANSFERASE 1) [AT1G23310.1]	GO:0003840(gamma-glutamyltransferase activity)|GO:0004021(alanine transaminase activity)|GO:0005777(peroxisome)|GO:0006751(glutathione catabolic process)|GO:0006979(response to oxidative stress)|GO:0009853(photorespiration)|GO:0016756(glutathione gamma-glutamylcysteinyltransferase activity)|GO:0047958(glycine transaminase activity)|GO:0048046(apoplast)	TGCCGGAGATCATGGATAGCTTCAAGAAGTTCAACGACGAGTTCATGACTCAGTATGATA	1.0682	15.0131	5.50604	2.04397e-05	0.000648061	2.78105
43465	11	111	A_84_P20210	A_84_P20210	FALSE	NM_111189	NM_111189	821227	ATGSTF11	ATGSTF11 (GLUTATHIONE S-TRANSFERASE F11); glutathione transferase	At.24063	tair|AT3G03190.1|ref|NM_111189|ta|TA32306_3702|tc|TC293280	chr3:735771-735830	ATGSTF11 (GLUTATHIONE S-TRANSFERASE F11); glutathione transferase [AT3G03190.1]	GO:0004364(glutathione transferase activity)|GO:0005737(cytoplasm)|GO:0006979(response to oxidative stress)|GO:0009407(toxin catabolic process)	AATGAAACCAGTTTGAGTGGTTTGGTTACGTCTCGAGAGAATCTCAACCGGTGGTGGAAT	1.06748	9.75961	4.33967	0.000306989	0.00421207	0.117973
36098	54	56	A_84_P24081	A_84_P24081	FALSE	NM_100159	NM_100159	839385	ATCEL2	ATCEL2 (Arabidopsis thaliana Cellulase 2); hydrolase, hydrolyzing O-glycosyl compounds	At.10575	tair|AT1G02800.1|ref|NM_100159|ug|AK228979|ta|TA38653_3702	chr1:613685-613626	ATCEL2 (Arabidopsis thaliana Cellulase 2); hydrolase, hydrolyzing O-glycosyl compounds [AT1G02800.1]	GO:0004553(hydrolase activity, hydrolyzing O-glycosyl compounds)|GO:0007389(pattern specification process)|GO:0008810(cellulase activity)|GO:0009624(response to nematode)|GO:0012505(endomembrane system)	AACCCGTTGAAGATGTCATACATGGTTGGTTATGGTCTGAAATATCCACGTCGGATTCAC	1.06644	7.07397	3.18683	0.00456134	0.0297324	-2.49275
31373	82	155	A_84_P228349	A_84_P228349	FALSE	NM_103955	NM_103955	841495	AT1G50730	hypothetical protein	At.45993	tair|AT1G50730.1|ref|NM_103955|ta|DR290133|ta|CB263076	chr1:18806847-18806906	similar to unnamed protein product [Vitis vinifera] (GB:CAO38919.1); contains domain PTHR13673 (PTHR13673) [AT1G50730.1]		TTTGGTAACCAATTTTCTGGTTCCATCGTTGCTTTTCAAGTCTCTCCAAGGTGAAGAAGA	1.06596	11.4692	4.9145	7.98082e-05	0.00166359	1.43951
45000	2	101	A_84_P93839	A_84_P93839	FALSE	NM_106493	NM_106493	844182	AT1G78460	SOUL heme-binding family protein	At.14786	tair|AT1G78460.1|ref|NM_106493|ug|AY057661|ta|TA38940_3702	chr1:29523509-29523450	SOUL heme-binding family protein [AT1G78460.1]	GO:0005488(binding)|GO:0008150(biological_process)|GO:0012505(endomembrane system)	TGTTTATAACCCGCCATCTCATACCACGGCTAGGGTGATTAATGAGATCATGGTTCCGTT	1.06595	11.5016	4.48012	0.000220585	0.00332165	0.441504
25027	119	98	A_84_P723830	A_84_P723830	FALSE			NA			At.69259	ug|EF183145	chr1:8919382-8919441	Arabidopsis thaliana clone asmbl_1609 unknown mRNA sequence [EF183145]		CATAAGACAAAACTGAAGTTGGGGAGATTTTTAACGTTTTTCTATCGGTTCGGTTAATAG	1.06532	7.73457	6.09963	5.40073e-06	0.000263764	4.09381
2002	255	77	A_84_P19950	A_84_P19950	FALSE	NM_105268	NM_105268	842908	GAD2	GAD2 (GLUTAMATE DECARBOXYLASE 2)	At.24993	tair|AT1G65960.1|tair|AT1G65960.2|ref|NM_105268|ref|NM_001124084	chr1:24560760-24560819	GAD2 (GLUTAMATE DECARBOXYLASE 2); calmodulin binding [AT1G65960.1]	GO:0004351(glutamate decarboxylase activity)|GO:0005516(calmodulin binding)|GO:0006536(glutamate metabolic process)|GO:0006807(nitrogen compound metabolic process)	AGATACCTTGCCTTCCAAGATATCTAAGAAGATGGGAATAGAAGGGATCGCGGAAAATGT	1.06513	14.42	7.78459	1.57394e-07	2.42203e-05	7.57296
18350	159	21	A_84_P15936	A_84_P15936	FALSE	NM_124221	NM_124221	834901	AT5G48460	fimbrin-like protein, putative	At.24143	tair|AT5G48460.1|ref|NM_124221|ta|TA42131_3702|ta|AA651376	chr5:19653548-19653489	fimbrin-like protein, putative [AT5G48460.1]	GO:0008150(biological_process)	TAAAGCAACCTCTTCATCTGAATAAGCCTATCGGATCTCCTGATAGCCACAATGGAAGTT	1.06447	10.1605	5.39769	2.61692e-05	0.000763291	2.53744
21615	139	122	A_84_P857350	A_84_P857350	FALSE	NM_102161	NM_102161	838921	AT1G23130	Bet v I allergen family protein	At.23930	tair|AT1G23130.1|ref|NM_102161|ta|TA30954_3702|ta|TA30953_3702	chr1:8200568-8200627	Bet v I allergen family protein [AT1G23130.1]	GO:0003674(molecular_function)|GO:0005575(cellular_component)|GO:0006952(defense response)|GO:0009607(response to biotic stimulus)	CTTTGCATGAGGGAGAGTTTGGCAAAGTTGGCAGTGTCATATTCTGGAACTATGCTATTG	1.06415	12.0649	3.94928	0.000770387	0.00819291	-0.779315
149	266	43	A_84_P11530	A_84_P11530	FALSE	NM_106484	NM_106484	844173	ATGSTU20	ATGSTU20 (Arabidopsis thaliana Glutathione S-transferase (class tau) 20); glutathione transferase	At.25338	tair|AT1G78370.1|ref|NM_106484|ta|TA31945_3702|ta|AV819763	chr1:29489411-29489352	ATGSTU20 (Arabidopsis thaliana Glutathione S-transferase (class tau) 20); glutathione transferase [AT1G78370.1]	GO:0004364(glutathione transferase activity)|GO:0005737(cytoplasm)|GO:0009407(toxin catabolic process)	GTGCATGGAGAAAGAGAGTGTGTCTAAGTCTCTCCCTGACTCTGAGAAGATTGTTGCATA	1.06114	14.6722	4.51361	0.000203889	0.00314158	0.518621
7206	224	40	A_84_P21543	A_84_P21543	FALSE	NM_121927	NM_121927	832042	ADG2	ADG2 (ADPG PYROPHOSPHORYLASE 2); glucose-1-phosphate adenylyltransferase	At.429	tair|AT5G19220.1|ref|NM_121927|ta|TA37557_3702|ta|CNS0A21V	chr5:6464018-6463959	ADG2 (ADPG PYROPHOSPHORYLASE 2); glucose-1-phosphate adenylyltransferase [AT5G19220.1]	GO:0005978(glycogen biosynthetic process)|GO:0008878(glucose-1-phosphate adenylyltransferase activity)|GO:0009058(biosynthetic process)|GO:0009507(chloroplast)|GO:0030244(cellulose biosynthetic process)	ATAGGTCATCCGATGGATTTTACATCAGATCTGGCATTACTGTAATCTTGAAGAACTCAG	1.06101	12.8441	5.87357	8.92317e-06	0.000366168	3.5985
34237	65	38	A_84_P18126	A_84_P18126	FALSE	NM_001035987	NM_001035987	838405	ATLP-1	ATLP-1 (Arabidopsis thaumatin-like protein 1)	At.326	tair|AT1G18250.1|tair|AT1G18250.2|ref|NM_001035987|ref|NM_101683	chr1:6277135-6277076	ATLP-1 (Arabidopsis thaumatin-like protein 1) [AT1G18250.1]	GO:0012505(endomembrane system)|GO:0051707(response to other organism)	AAATCTTCAAAGTCGCTTGCCCAAAAGCTTACTCTTATGCTTACGACGACCCAACCAGTA	1.05885	11.1499	3.75148	0.00122681	0.0115441	-1.23073
37557	46	27	A_84_P788097	A_84_P788097	FALSE	NM_104230	NM_104230	841787	AT1G53520	chalcone-flavanone isomerase-related	At.37393	tair|AT1G53520.1|ref|NM_104230|ug|AY084729|ta|TA47755_3702	chr1:19980593-19980534	chalcone-flavanone isomerase-related [AT1G53520.1]	GO:0009813(flavonoid biosynthetic process)|GO:0045430(chalcone isomerase activity)	TTGCAGATTGTTCTTGTGAGAGATGTTGATGGTAAAACCTTCTGGGATGCATTGGATGAA	1.05845	10.891	4.34433	0.000303635	0.00418698	0.128716
14697	180	18	A_84_P558306	A_84_P558306	FALSE	NM_001125681	NM_001125681	831775	AT5G01910	hypothetical protein	At.51399	tair|AT5G01910.1|tair|AT5G01910.2|ref|NM_001125681|ref|NM_120269	chr5:358007-357948	similar to unnamed protein product [Vitis vinifera] (GB:CAO48882.1) [AT5G01910.1]	GO:0003674(molecular_function)|GO:0008150(biological_process)	CAAAAGTAATGTGTTGGAGAGAGATATGATCATCGCAAATACCCAACCCATCATATCTTG	1.0584	8.90158	3.73119	0.00128666	0.0119872	-1.27684
3931	243	130	A_84_P94079	A_84_P94079	FALSE	NM_105758	NM_105758	843429	AT1G70900	hypothetical protein	At.11632	tair|AT1G70900.1|ref|NM_105758|ta|TA39776_3702|tc|TC288721	chr1:26737444-26737503	similar to unknown protein [Arabidopsis thaliana] (TAIR:AT1G23110.3); similar to unknown protein [Arabidopsis thaliana] (TAIR:AT1G23110.1); similar to unknown protein [Arabidopsis thaliana] (TAIR:AT1G23110.2); similar to hypothetical protein [Vitis vinifera] (GB:CAN77015.1) [AT1G70900.1]	GO:0003674(molecular_function)	AACCGAAACAAGTCACCTGTTGTAATATAAGGACAAAGGCCACTCGTCTCTATATATTCG	1.05818	10.8199	6.50959	2.20781e-06	0.000145557	4.97595
29935	90	142	A_84_P77369	A_84_P77369	FALSE	NM_100418	NM_100418	837040	AT1G05385	photosystem II 11 kDa protein-related	At.15340	tair|AT1G05385.1|ref|NM_100418|ug|AF370242|ta|TA41547_3702	chr1:1582769-1582710	photosystem II 11 kDa protein-related [AT1G05385.1]	GO:0003674(molecular_function)|GO:0008150(biological_process)	AACAAGGCTGAAGAGTTTTTGTGACATTTTTGCTGTAACATGTTTCACCCATGTTATACA	1.05521	10.947	4.30154	0.000335835	0.00449219	0.0301613
13407	188	47	A_84_P20378	A_84_P20378	FALSE	NM_116106	NM_116106	825414	CP12-2	CP12-2	At.23855	tair|AT3G62410.1|ref|NM_116106|ug|BP560686|ta|TA30794_3702	chr3:23102090-23102149	CP12-2 [AT3G62410.1]	GO:0005515(protein binding)|GO:0009416(response to light stimulus)|GO:0009570(chloroplast stroma)|GO:0009744(response to sucrose stimulus)|GO:0018316(peptide cross-linking via L-cystine)|GO:0019253(reductive pentose-phosphate cycle)	AATCTTGGGTCAAGAACAACTAACCGGATGATGAAACTTCAGCCGATTAAAGCAGCACCG	1.05346	10.6729	4.96275	7.13381e-05	0.00155106	1.54985
10848	203	65	A_84_P137779	A_84_P137779	FALSE	NM_119164	NM_119164	829141	AT4G30180	transcription factor/ transcription regulator	At.31852	tair|AT4G30180.1|ref|NM_119164|ug|AK228734|ta|TA47153_3702	chr4:14769451-14769510	transcription factor/ transcription regulator [AT4G30180.1]	GO:0003700(transcription factor activity)|GO:0005634(nucleus)|GO:0030528(transcription regulator activity)|GO:0045449(regulation of transcription)	ATTAAATGTCTTGAGTTGCAGACGATTGCTCTCAAGTCCATTGTTCAAGATAGTACTTGA	1.05321	7.11914	4.73549	0.000121185	0.00220511	1.02903
29985	90	42	A_84_P15585	A_84_P15585	FALSE	NM_103744	NM_103744	841269	RKL1	RKL1 (Receptor-like kinase 1); ATP binding / kinase/ protein serine/threonine kinase	At.15307	tair|AT1G48480.1|ref|NM_103744|ug|AF360176|ta|TA33764_3702	chr1:17924334-17924393	RKL1 (Receptor-like kinase 1); ATP binding / kinase/ protein serine/threonine kinase [AT1G48480.1]	GO:0004674(protein serine/threonine kinase activity)|GO:0005524(ATP binding)|GO:0006468(protein amino acid phosphorylation)|GO:0007169(transmembrane receptor protein tyrosine kinase signaling pathway)|GO:0012505(endomembrane system)|GO:0016301(kinase activity)	GAGATGTCGGAAGTGGTTAGGAAGATGGAGAATTTGCGACCTTATTCTGGTTCAGACCAA	1.0531	12.0806	5.28301	3.4034e-05	0.000917709	2.27849
22864	132	4	A_84_P843355	A_84_P843355	FALSE	NM_120838	NM_120838	830649	GRP20	GRP20 (Glycine rich protein 20); nutrient reservoir	At.5236	tair|AT5G07560.1|ref|NM_120838|ta|TA29941_3702|ta|TA29939_3702	chr5:2390766-2390592	GRP20 (Glycine rich protein 20); nutrient reservoir [AT5G07560.1]	GO:0008289(lipid binding)|GO:0016020(membrane)|GO:0019915(sequestering of lipid)|GO:0019953(sexual reproduction)|GO:0045735(nutrient reservoir activity)	GGTGTGTCGGGTCTCACCATCTTAATGTGGCTTTACAAGAAATATACGGGTAGAGACTTT	1.05278	6.18937	5.02529	6.16979e-05	0.00140366	1.69269
22463	134	126	A_84_P756272	A_84_P756272	FALSE			817285	AT2G27395	pseudo	At.68734	tair|AT2G27395.1|ta|DQ459184	chr2:11728306-11728247	pseudogene of cysteine protease-related [AT2G27395.1]		GGGATATTCAACGGAGAATGTGAGACGGATTTTGCATCATGCGGTTACAATTGTTGGTTA	1.05163	6.54215	4.3523	0.00029799	0.00413192	0.147073
7093	225	95	A_84_P21970	A_84_P21970	FALSE	NM_127788	NM_127788	816754	AT2G22200	AP2 domain-containing transcription factor	At.39467	tair|AT2G22200.1|ref|NM_127788|ta|TA47369_3702|tc|TC292891	chr2:9450621-9450562	AP2 domain-containing transcription factor [AT2G22200.1]	GO:0003677(DNA binding)|GO:0003700(transcription factor activity)|GO:0005634(nucleus)|GO:0006355(regulation of transcription, DNA-dependent)	GATAAAACATTCCTGGATTTCTCGGATACTGAGTTTGAAGAGATTGGAAGTTTCGGGCTT	1.05012	7.95751	6.15709	4.75834e-06	0.000242805	4.21873
19540	152	21	A_84_P822874	A_84_P822874	FALSE	NM_202676	NM_202676	824087	IQD21	IQD21 (IQ-DOMAIN 21, IQ-domain 21); calmodulin binding	At.19623	tair|AT3G49260.2|tair|AT3G49260.1|ref|NM_202676|ref|NM_114785	chr3:18276615-18276674	IQD21 (IQ-DOMAIN 21, IQ-domain 21); calmodulin binding [AT3G49260.2]	GO:0005516(calmodulin binding)|GO:0005575(cellular_component)|GO:0008150(biological_process)	CAACCGTCAAACTACAAGGAACTTCGTTTATGCCGTATTGGAACTCCTCGACCAAAAACG	1.04998	10.5389	4.67724	0.000138887	0.00241285	0.895162
33925	67	151	A_84_P204568	A_84_P204568	FALSE	NM_104290	NM_104290	841852	AT1G54120	hypothetical protein	At.11115	tair|AT1G54120.1|ref|NM_104290|ug|AV822676|ta|TA46203_3702	chr1:20211083-20211142	similar to unknown protein [Arabidopsis thaliana] (TAIR:AT3G14060.1); similar to unnamed protein product [Vitis vinifera] (GB:CAO45609.1) [AT1G54120.1]	GO:0003674(molecular_function)|GO:0008150(biological_process)	TTTCAGTCCATGACCGAGCACGGTATTTTCTTGTATAGCCAAAATTATATTCTTTGTAAC	1.04877	10.4282	7.34233	3.83816e-07	4.45011e-05	6.69818
17942	161	157	A_84_P816911	A_84_P816911	FALSE	NM_113525	NM_113525	822219	CYP71B20	CYP71B20 (cytochrome P450, family 71, subfamily B, polypeptide 20); oxygen binding	At.48705	tair|AT3G26180.1|tair|AT3G26180.2|ref|NM_113525|ref|NM_202635	chr3:9579471-9579454	CYP71B20 (cytochrome P450, family 71, subfamily B, polypeptide 20); oxygen binding [AT3G26180.1]	GO:0006118(electron transport)|GO:0012505(endomembrane system)|GO:0019825(oxygen binding)	TGATACTGAAGAAGCTGGTACTCTTACAATCGTCAAGAAAGCTCCCTCTCCAGCTCGTTC	1.04865	9.93586	5.49932	2.07545e-05	0.000654556	2.76598
34298	65	85	A_84_P753376	A_84_P753376	FALSE	NR_022130	NR_022130	5007721	AT1G24825	miscRNA	At.48022	tair|AT1G24825.1|tair|AT1G24825.2|tair|AT1G25175.1|ref|NR_022130	chr1:8814764-8814823	other RNA [AT1G24825.1]		GGGAGCCGCCATTGGAGATTCTCTGTGAGAGAGAGAGAGAGAAATAGTTTGAGAATCAAT	1.04387	11.9628	5.10718	5.10398e-05	0.00122048	1.87936
5764	233	33	A_84_P206718	A_84_P206718	FALSE	NM_129003	NM_129003	818014	AT2G34510	hypothetical protein	At.19519	tair|AT2G34510.1|ref|NM_129003|ta|TA36364_3702|ta|BP636229	chr2:14551263-14551204	similar to unknown protein [Arabidopsis thaliana] (TAIR:AT1G29980.1); similar to unknown [Populus trichocarpa] (GB:ABK95079.1); contains InterPro domain Protein of unknown function DUF642 (InterPro:IPR006946); contains InterPro domain Galactose-binding like (InterPro:IPR008979) [AT2G34510.1]	GO:0003674(molecular_function)|GO:0008150(biological_process)|GO:0031225(anchored to membrane)	GGTTCTCCGGGTCTAGTAGAATTGGATTTAGTTTTCCGCTTTTTATTCTTCTTTCTTTGG	1.04339	11.492	5.33873	2.99498e-05	0.000840596	2.40445
11991	196	159	A_84_P17048	A_84_P17048	FALSE	NM_104826	NM_104826	842439	AT1G61450	hypothetical protein	At.52306	tair|AT1G61450.1|ref|NM_104826|ug|EG449534|tc|NP042246	chr1:022677404-022677463	similar to unknown protein [Arabidopsis thaliana] (TAIR:AT1G61415.1); similar to Os05g0275600 [Oryza sativa (japonica cultivar-group)] (GB:NP_001055074.1) [AT1G61450.1]	GO:0003674(molecular_function)|GO:0005575(cellular_component)|GO:0008150(biological_process)	GATTTGTTGCTTAAGAAGTGAGCACAGTGAGCTAATTACAAAGACTAACCGAGAAGCGGT	1.04322	8.52518	4.50052	0.000210256	0.00321196	0.48849
12240	195	1	A_84_P137179	A_84_P137179	FALSE	NM_125649	NM_125649	836375	AT5G62550	hypothetical protein	At.29044	tair|AT5G62550.1|ref|NM_125649|tc|TC298673|tc|TC303973	chr5:25123203-25123069	similar to unknown protein [Arabidopsis thaliana] (TAIR:AT3G28770.1); similar to unknown [Populus trichocarpa] (GB:ABK92769.1) [AT5G62550.1]	GO:0003674(molecular_function)|GO:0008150(biological_process)|GO:0009507(chloroplast)	AGAGAAAATGGAGAACAAAGAAAACACGGTTGTTGTTGGTGCAGGAGAAGACATCCAGGT	1.04293	9.317	4.52441	0.000198777	0.00309186	0.543507
26882	108	128	A_84_P181884	A_84_P181884	FALSE	NM_101574	NM_101574	838284	AT1G17140	tropomyosin-related	At.70431	tair|AT1G17140.1|tair|AT1G17140.2|ref|NM_101574|ref|NM_202119	chr1:5856670-5856611	tropomyosin-related [AT1G17140.1]	GO:0000166(nucleotide binding)	TGCTGTATTTACCTGGAAGTTTTTGTAAGTGGGTCCGCTTCATCAGAAGCTAACTATCAA	1.04217	11.5862	5.36985	2.78894e-05	0.000799742	2.4747
25797	115	87	A_84_P546148	A_84_P546148	FALSE	NM_116389	NM_116389	828118	AT4G01580	transcriptional factor B3 family protein	At.34404	tair|AT4G01580.1|ref|NM_116389|ug|AK175333|ta|TA34355_3702	chr4:686513-686644	transcriptional factor B3 family protein [AT4G01580.1]	GO:0003677(DNA binding)|GO:0003700(transcription factor activity)|GO:0006355(regulation of transcription, DNA-dependent)	GAGTTTGACAAGATTCTACACGATGTTGATGTGATGCAAGTGCTTAAAGAAGAAGAAGAA	1.0418	9.67992	4.0972	0.000543637	0.00635299	-0.439986
3308	247	16	A_84_P19726	A_84_P19726	FALSE	NM_203191	NM_203191	835078	AT5G50130	short-chain dehydrogenase/reductase (SDR) family protein	At.9029	tair|AT5G50130.1|tair|AT5G50130.2|ref|NM_203191|ref|NM_124392	chr5:20410187-20410246	short-chain dehydrogenase/reductase (SDR) family protein [AT5G50130.1]	GO:0008152(metabolic process)|GO:0016491(oxidoreductase activity)	GCTCTCAAGCTCTGCACCCAAAGCCGTGCCTTAATCCATGATCATTTGCATGAATTTCAA	1.0416	7.33656	3.66665	0.00149694	0.0133873	-1.42322
2492	252	117	A_84_P20866	A_84_P20866	FALSE	NM_100306	NM_100306	839568	AXR3	AXR3 (AUXIN RESISTANT 3); transcription factor	At.20252	tair|AT1G04250.1|ref|NM_100306|ta|TA32471_3702|ta|TA32470_3702	chr1:1137739-1137798	AXR3 (AUXIN RESISTANT 3); transcription factor [AT1G04250.1]	GO:0000502(proteasome complex)|GO:0003700(transcription factor activity)|GO:0005634(nucleus)|GO:0008180(signalosome)|GO:0009733(response to auxin stimulus)|GO:0009734(auxin mediated signaling pathway)|GO:0019005(SCF ubiquitin ligase complex)	AATGTTCGTCGATACATGCAAGCGTTTACGTCTCATGAAAGGATCGGATGCCATTGGTCT	1.04146	12.8954	5.88233	8.75032e-06	0.000360733	3.61779
42007	19	138	A_84_P767147	A_84_P767147	FALSE			3771489	AT5G52055	pseudo		tair|AT5G52055.1	unmapped	transposable element gene [AT5G52055.1]		ATATTGGGCTTTGAAATGCCTAGAGTGTGAGGAATCTCGAAGACCAATTGATGACTACCG	1.0411	6.36584	4.66125	0.000144188	0.00247722	0.858397
35347	59	27	A_84_P23814	A_84_P23814	FALSE	NM_202141	NM_202141	838592	AT1G20030	pathogenesis-related thaumatin family protein	At.19670	tair|AT1G20030.1|tair|AT1G20030.2|ref|NM_202141|ref|NM_101858	chr1:6946945-6947004	pathogenesis-related thaumatin family protein [AT1G20030.1]	GO:0003674(molecular_function)|GO:0031225(anchored to membrane)|GO:0051707(response to other organism)	ATCACGAGCAATCACAGTCGTTCTTCTCTCGCTTGCTTTTTGTCGTATGTGGTGGTTCTT	1.04103	10.5497	5.26375	3.5574e-05	0.000945325	2.23488
2075	254	102	A_84_P133275	A_84_P133275	FALSE	NM_117603	NM_117603	827180	AT4G15140	hypothetical protein	At.4322	tair|AT4G15140.1|ref|NM_117603|tc|TC294871	chr4:8639635-8639576	similar to unknown [Populus trichocarpa] (GB:ABK96081.1) [AT4G15140.1]	GO:0003674(molecular_function)|GO:0005575(cellular_component)|GO:0008150(biological_process)	GACCTTTGATGAATTGTGAAGTTGAGCTGTTTCTATTATGGTCATCATGTAATCATTTGG	1.04024	8.98126	5.74525	1.18975e-05	0.0004457	3.31473
11215	201	11	A_84_P126261	A_84_P126261	FALSE	NM_148367	NM_148367	825893	AT4G21445	hypothetical protein	At.28452	tair|AT4G21445.1|ref|NM_148367|ta|TA47657_3702|ta|DR373335	chr4:11425176-11425235	similar to unnamed protein product [Vitis vinifera] (GB:CAO42770.1) [AT4G21445.1]	GO:0003674(molecular_function)|GO:0008150(biological_process)	TTCCTTAAGGACAAGCTGAAGAGAGAGCATAACATTGAATCTGCTGTTCTTCAATGGGAT	1.03858	9.46427	4.4815	0.000219872	0.00331629	0.444676
16164	171	144	A_84_P580100	A_84_P580100	FALSE	NM_106445	NM_106445	844131	AT1G77960	hypothetical protein	At.52553	tair|AT1G77960.1|ref|NM_106445|ta|TA53331_3702|tc|NP1422681	chr1:29315812-29315663	similar to unknown protein [Arabidopsis thaliana] (TAIR:AT1G28630.4) [AT1G77960.1]	GO:0003674(molecular_function)|GO:0005575(cellular_component)|GO:0008150(biological_process)	GGACAATCATCATCATCTTCGGCTCAACGAAGGAGAATTGTACCAGCAAGCGAAAATGTT	1.0384	6.53767	6.81169	1.15793e-06	9.51837e-05	5.61186
42003	19	146	A_84_P500750	A_84_P500750	FALSE	NM_122528	NM_122528	832696	AT5G26270	hypothetical protein	At.55015	tair|AT5G26270.1|ref|NM_122528	chr5:9207291-9207350	unknown protein [AT5G26270.1]	GO:0003674(molecular_function)|GO:0005575(cellular_component)|GO:0008150(biological_process)	GCAGTTCTTGTAACCTCTTGTGTTACGTTGGATACAGTCTTCCAAGAATCTAGCCAGATC	1.0382	10.8478	4.51428	0.000203564	0.00313863	0.520184
43098	13	165	A_84_P203368	A_84_P203368	FALSE	NM_113805	NM_113805	822516	AT3G28840	hypothetical protein	At.42721	tair|AT3G28840.1|ref|NM_113805|ta|TA44382_3702|ta|CNS0A62I	chr3:10840875-10840934	similar to unknown protein [Arabidopsis thaliana] (TAIR:AT3G28780.1); contains InterPro domain Protein of unknown function DUF1216 (InterPro:IPR009605) [AT3G28840.1]	GO:0012505(endomembrane system)	TGGAGCCTCCTTTAAAGGTGCTATGAACTTTCAAGGAAAGGCATCCTCTCAGTCTCAACA	1.03456	6.27042	4.38065	0.000278747	0.00393283	0.212379
33838	67	156	A_84_P15640	A_84_P15640	FALSE	NM_115893	NM_115893	825200	AT3G60290	oxidoreductase, acting on paired donors, with incorporation or reduction of molecular oxygen, 2-oxoglutarate as one donor, and incorporation of one atom each of oxygen into both donors	At.34474	tair|AT3G60290.1|ref|NM_115893|ta|TA52943_3702|tc|TC311025	chr3:22295264-22295323	oxidoreductase, acting on paired donors, with incorporation or reduction of molecular oxygen, 2-oxoglutarate as one donor, and incorporation of one atom each of oxygen into both donors [AT3G60290.1]	GO:0005575(cellular_component)|GO:0009058(biosynthetic process)|GO:0016706(oxidoreductase activity, acting on paired donors, with incorporation or reduction of molecular oxygen, 2-oxoglutarate as one donor, and incorporation of one atom each of oxygen into both donors)	CTCGTCAATGAAAATAAACCAGCTGCATATGGAGAATTCAGCTTCAACGATTTTCTTGAT	1.03341	7.45497	5.08384	5.38716e-05	0.00126949	1.8262
36054	54	144	A_84_P558950	A_84_P558950	FALSE	NM_112589	NM_112589	820970	AT3G17130	invertase/pectin methylesterase inhibitor family protein	At.49611	tair|AT3G17130.1|ref|NM_112589|tc|NP210797	chr3:5844565-5844506	invertase/pectin methylesterase inhibitor family protein [AT3G17130.1]	GO:0012505(endomembrane system)|GO:0046910(pectinesterase inhibitor activity)	AGCTAGTTAAAAATCTTTGTGACGTGGCGATTTCTGTGCTTAAGTCTCTGATGAATGGTC	1.03056	8.81488	5.65244	1.46664e-05	0.000512837	3.10836
20662	145	157	A_84_P613622	A_84_P613622	FALSE	NM_124206	NM_124206	834884	AT5G48310	hypothetical protein	At.27983	tair|AT5G48310.1|ref|NM_124206|ta|TA49553_3702|tc|TC296285	chr5:19592459-19592318	similar to unknown protein [Arabidopsis thaliana] (TAIR:AT4G24610.1); similar to unknown protein [Arabidopsis thaliana] (TAIR:AT5G65440.1); similar to predicted protein [Physcomitrella patens subsp. patens] (GB:EDQ82245.1); similar to predicted protein [Physcomitrella patens subsp. patens] (GB:EDQ70121.1); similar to unnamed protein product [Vitis vinifera] (GB:CAO41110.1); contains InterPro doma…		ACGAAGTAGGGTACAAAGGCTCTTACTATGCTCTTGGGATAATTGAGGACACGTTCGCAT	1.02869	9.50236	3.77668	0.00115629	0.0110702	-1.1734
22727	133	107	A_84_P853770	A_84_P853770	FALSE			NA			At.19291	ta|BP813084|tc|TC308657	chr5:008864597-008864657	Q940Q9_ARATH (Q940Q9) AT5g25460/F18G18_200, partial (33%) [TC308657]		CCGATTCAGACGGTTTATAGTAGTAGTGGTTGGGATTTATATGCTGGGGCGTAAAAGCTG	1.02836	10.9699	4.32866	0.000315049	0.0042971	0.0926298
42941	14	139	A_84_P819560	A_84_P819560	FALSE	NM_116304	NM_116304	828009	AT4G00780	meprin and TRAF homology domain-containing protein / MATH domain-containing protein	At.3777	tair|AT4G00780.1|ref|NM_116304|ta|TA34936_3702|ta|CNS0A2JK	chr4:335371-335430	meprin and TRAF homology domain-containing protein / MATH domain-containing protein [AT4G00780.1]	GO:0003674(molecular_function)|GO:0005575(cellular_component)|GO:0008150(biological_process)	TCCAGAACCAGCTAGTGAGGGGTTTTTAAGGTTCATATCTCTTGCTGATCTTGAGAGAAA	1.02609	8.93493	3.72112	0.00131742	0.0122103	-1.2997
10405	205	102	A_84_P563499	A_84_P563499	FALSE	NM_116403	NM_116403	826911	AT4G01730	zinc finger (DHHC type) family protein	At.54087	tair|AT4G01730.1|ref|NM_116403|tc|NP039921|tc|TC293965	chr4:751902-751961	zinc finger (DHHC type) family protein [AT4G01730.1]	GO:0008150(biological_process)|GO:0008270(zinc ion binding)|GO:0012505(endomembrane system)	GCCGAAGCAAAAATACAGAACTAACTTTGACTTGAAGCTAACTGAAGTCTCTAGGGAGCT	1.02268	8.96458	4.89375	8.3759e-05	0.00171675	1.392
23272	130	37	A_84_P856227	A_84_P856227	FALSE			NA			At.5970	ta|BE039478|tc|TC310331	chr3:11013561-11013504	EXPA5_ARATH (Q38864) Alpha-expansin 5 precursor (AtEXPA5) (At-EXP5) (AtEx5) (Ath-ExpAlpha-1.4), partial (56%) [TC310331]		TTGTTCAGCCGATCTACGAGAAAATTGCTCTCTACAAACCCGGTATCATTTCCCGATATG	1.02224	7.72355	3.95506	0.000759967	0.00812079	-0.766075
22423	135	35	A_84_P18330	A_84_P18330	FALSE	NM_111141	NM_111141	821260	ATF1/TRXF1	ATF1/TRXF1 (THIOREDOXIN F-TYPE 1); thiol-disulfide exchange intermediate	At.20211	tair|AT3G02730.1|ref|NM_111141|ug|AY065391|ta|TA36311_3702	chr3:588679-588620	ATF1/TRXF1 (THIOREDOXIN F-TYPE 1); thiol-disulfide exchange intermediate [AT3G02730.1]	GO:0009507(chloroplast)|GO:0030508(thiol-disulfide exchange intermediate activity)|GO:0045454(cell redox homeostasis)	CAAGATTTTGAAGGATAACAAGGTTGTCAAGGAAGTGACCGGTGCAAAATACGATGATCT	1.02108	13.6611	5.25813	3.60366e-05	0.000951584	2.22216
28293	100	26	A_84_P17678	A_84_P17678	FALSE	NM_120014	NM_120014	830010	ATPLC1	ATPLC1 (PHOSPHOLIPASE C 1); phospholipase C	At.2775	tair|AT4G38530.1|ref|NM_120014|ug|U13203|tc|TC283200	chr4:18022691-18022750	ATPLC1 (PHOSPHOLIPASE C 1); phospholipase C [AT4G38530.1]	GO:0004629(phospholipase C activity)|GO:0005575(cellular_component)|GO:0007165(signal transduction)	AGAACTGGCGCTTCTGTGGTTCAAAGTCCAAGACTACGACAATGACACCCAGAATGATTT	1.02104	8.03721	4.62528	0.000156871	0.00260851	0.775672
13683	186	6	A_84_P834799	A_84_P834799	FALSE	NM_116634	NM_116634	825706	AT4G03960	tyrosine specific protein phosphatase family protein	At.26383	tair|AT4G03960.1|ref|NM_116634|ta|TA51687_3702|ta|TA40498_3702	chr4:1887811-1888078	tyrosine specific protein phosphatase family protein [AT4G03960.1]	GO:0004721(phosphoprotein phosphatase activity)|GO:0005575(cellular_component)|GO:0016311(dephosphorylation)	TCCTGAACCCGTCAGTTTCAGCTTTCTCCAGTCTTTGCGTCTCAAATCCATCATATATTT	1.02083	8.96653	4.72903	0.000123031	0.00222848	1.01418
15451	176	39	A_84_P21260	A_84_P21260	FALSE	NM_114604	NM_114604	823890	ATHSD3	ATHSD3 (HYDROXYSTEROID DEHYDROGENASE 3); oxidoreductase	At.25222	tair|AT3G47360.1|ref|NM_114604|ug|AY075608|ta|TA31850_3702	chr3:17463721-17463780	ATHSD3 (HYDROXYSTEROID DEHYDROGENASE 3); oxidoreductase [AT3G47360.1]	GO:0008152(metabolic process)|GO:0012505(endomembrane system)|GO:0016491(oxidoreductase activity)	TGGATGAAATGGCTGTTTATAATGAAAAATGTATGTCCCGAAATCGTTGATTACGGACTT	1.0204	8.29112	6.9129	9.35305e-07	8.14422e-05	5.8221
11181	201	79	A_84_P127561	A_84_P127561	FALSE	NM_117659	NM_117659	827245	AT4G15680	glutaredoxin family protein	At.33153	tair|AT4G15680.1|ref|NM_117659|ta|TA46927_3702|tc|TC295479	chr4:8932105-8932164	glutaredoxin family protein [AT4G15680.1]	GO:0006118(electron transport)|GO:0008794(arsenate reductase (glutaredoxin) activity)|GO:0012505(endomembrane system)|GO:0030508(thiol-disulfide exchange intermediate activity)	GCACTATGGCTTTGATTTCAAGATAAGGGGATATTTACGTTATGAACGTAGCATGGTAAT	1.02015	9.58519	4.62183	0.000158146	0.00262359	0.767735
32488	75	136	A_84_P19532	A_84_P19532	FALSE	NM_119029	NM_119029	829006	AT4G28850	xyloglucan:xyloglucosyl transferase, putative / xyloglucan endotransglycosylase, putative / endo-xyloglucan transferase, putative	At.50378	tair|AT4G28850.1|ref|NM_119029|ug|AK230242|ta|CNS0A30B	chr4:14245719-14245778	xyloglucan:xyloglucosyl transferase, putative / xyloglucan endotransglycosylase, putative / endo-xyloglucan transferase, putative [AT4G28850.1]	GO:0005618(cell wall)|GO:0005975(carbohydrate metabolic process)|GO:0006073(glucan metabolic process)|GO:0012505(endomembrane system)|GO:0016798(hydrolase activity, acting on glycosyl bonds)|GO:0048046(apoplast)	GATTATTGCAAGGACACTAACAGATTTAAAGGTGTTATGCCTCCGGAATGCTCGAAGAAG	1.01881	9.1264	3.12648	0.00523721	0.0328658	-2.62421
37726	45	29	A_84_P14703	A_84_P14703	FALSE	NM_001083996	NM_001083996	5007665	AT1G05835	hypothetical protein	At.67200	tair|AT1G05835.1|ref|NM_001083996|ug|DR221847|ta|TA27768_3702	chr1:1762497-1762556	similar to unknown protein [Arabidopsis thaliana] (TAIR:AT1G32583.1); contains domain PTHR13793:SF28 (PTHR13793:SF28); contains domain PTHR13793 (PTHR13793) [AT1G05835.1]	GO:0012505(endomembrane system)	AATCATCAACCTTCGTCTGAAATGTCAAGGATTTCCTCAGTCGCTTGTGGACCCCACATT	1.01876	8.45414	2.98178	0.00727668	0.0416255	-2.93583
41230	24	161	A_84_P546636	A_84_P546636	FALSE	NM_114928	NM_114928	824232	AT3G50685	hypothetical protein	At.841	tair|AT3G50685.1|ref|NM_114928|ug|AK176517|ta|TA30717_3702	chr3:18845292-18845233	similar to unnamed protein product [Vitis vinifera] (GB:CAO22868.1) [AT3G50685.1]	GO:0003674(molecular_function)|GO:0008150(biological_process)	GGTTCCAGGTCCACTTCCTAGTGACCAGTGTTTTGGTTAACCACGTGTAATGTCGTATAA	1.01815	13.8248	5.97159	7.17201e-06	0.000312253	3.81401
28494	99	133	A_84_P757095	A_84_P757095	FALSE	NM_001036271	NM_001036271	3768692	AT2G12462	hypothetical protein	At.47797	tair|AT2G12462.1|ref|NM_001036271|ta|TA42221_3702|ta|TA42222_3702	chr2:5057807-5057748	similar to unknown protein [Arabidopsis thaliana] (TAIR:AT1G15760.1); similar to unnamed protein product [Vitis vinifera] (GB:CAO67750.1); contains InterPro domain Sterile alpha motif homology (InterPro:IPR010993) [AT2G12462.1]	GO:0003674(molecular_function)|GO:0005575(cellular_component)|GO:0008150(biological_process)	TAGATGGAAACTTAAACGAACGATTGAGATTATCAGGGCCGTTGAAAGGAAGACCACCAA	1.01681	9.16625	7.3824	3.53649e-07	4.23678e-05	6.7786
10454	205	4	A_84_P21492	A_84_P21492	FALSE	NM_120315	NM_120315	831740	AT5G02370	kinesin motor protein-related	At.73025	tair|AT5G02370.1|ref|NM_120315|ta|TA25556_3702|tc|NP207157	chr5:506310-506369	kinesin motor protein-related [AT5G02370.1]	GO:0003777(microtubule motor activity)|GO:0005622(intracellular)|GO:0005875(microtubule associated complex)|GO:0007018(microtubule-based movement)	GACAGGTACATAACCTATTCAAAAAAGCCACTGAAGGAGTCCTCGAGAAGCCAGTTTCTG	1.01662	8.52595	5.52017	1.97936e-05	0.000634338	2.81272
27675	104	71	A_84_P565339	A_84_P565339	FALSE	NM_118429	NM_118429	828399	AT4G23000	protein serine/threonine phosphatase	At.54483	tair|AT4G23000.1|ref|NM_118429|tc|TC280811	chr4:12059493-12059552	protein serine/threonine phosphatase [AT4G23000.1]	GO:0004722(protein serine/threonine phosphatase activity)|GO:0005575(cellular_component)|GO:0008150(biological_process)	TAACATCTGTCGAGAAAGGAATGGGAGTCACTTTCTCGAAGCGGAGCAAGCCATCTATTA	1.01561	6.52038	4.8618	9.02315e-05	0.00180873	1.31882
12583	192	166	A_84_P146418	A_84_P146418	FALSE	NM_105196	NM_105196	842830	AT1G65230	hypothetical protein	At.35907	tair|AT1G65230.1|ref|NM_105196|ta|TA40206_3702|tc|TC290492	chr1:24234379-24234438	similar to hypothetical protein [Vitis vinifera] (GB:CAN76393.1) [AT1G65230.1]	GO:0003674(molecular_function)|GO:0008150(biological_process)|GO:0009507(chloroplast)	TCTAGCCATTGTCTATTTTGTTGTACAGTTCTTGAAGAACACAATCTAGTTACCTTCTCT	1.01539	10.6186	5.38789	2.67621e-05	0.000776776	2.51536
19720	151	1	A_84_P259030	A_84_P259030	FALSE	NM_119816	NM_119816	829805	AT4G36530	hydrolase, alpha/beta fold family protein	At.4614	tair|AT4G36530.1|tair|AT4G36530.2|ref|NM_119816|ref|NM_179176	chr4:17240089-17240030	hydrolase, alpha/beta fold family protein [AT4G36530.1]	GO:0009507(chloroplast)|GO:0016787(hydrolase activity)	AATACATTGTTACCTTTTACAATTGCTGCTTCTGTGCTTGTGTTATCTGAGATTTAGCAG	1.01383	11.4144	6.69334	1.48891e-06	0.000113338	5.3642
20149	148	163	A_84_P299600	A_84_P299600	FALSE	NM_128916	NM_128916	817921	AT2G33560	spindle checkpoint protein-related	At.37908	tair|AT2G33560.1|ref|NM_128916|ta|TA50188_3702|tc|TC285206	chr2:14220788-14220729	spindle checkpoint protein-related [AT2G33560.1]	GO:0003674(molecular_function)|GO:0005575(cellular_component)|GO:0008150(biological_process)	TTGTGATGTACTGGGATATACTATCCTACTATGTACCATGATGTGCCTTTCATGTTTTGA	1.0137	9.7586	4.13516	0.000497103	0.0059459	-0.352749
5742	233	77	A_84_P825382	A_84_P825382	FALSE	NM_115049	NM_115049	824353	SULTR3;1	SULTR3;1 (SULFATE TRANSPORTER 1); sulfate transmembrane transporter	At.11928	tair|AT3G51895.1|ref|NM_115049|ta|TA41135_3702|tc|NP042413	chr3:19262642-19262583	SULTR3;1 (SULFATE TRANSPORTER 1); sulfate transmembrane transporter [AT3G51895.1]	GO:0008272(sulfate transport)|GO:0015116(sulfate transmembrane transporter activity)|GO:0016020(membrane)|GO:0016021(integral to membrane)	GAGGTCGTGAAGAAATTAACCAGATCCAAATTCATCGGTGATCATTTGGGCAAAGAGTGG	1.01304	7.52452	6.94792	8.68972e-07	7.64117e-05	5.89452
10700	204	21	A_84_P751171	A_84_P751171	FALSE	NM_102320	NM_102320	839092	AT1G24996	hypothetical protein	At.70417	tair|AT1G24996.1|tair|AT1G24822.1|tair|AT1G25097.1|ref|NM_102320	chr1:8828449-8828390	similar to unknown protein [Arabidopsis thaliana] (TAIR:AT1G25097.1); similar to unknown protein [Arabidopsis thaliana] (TAIR:AT1G24822.1) [AT1G24996.1]	GO:0003674(molecular_function)|GO:0005575(cellular_component)|GO:0008150(biological_process)	CACTTGCAAAAATGCTATCAACTTCTACAATGTTAGGATCGCCACTGGCTTGTACAGGTT	1.01185	8.19795	5.44782	2.33386e-05	0.000705514	2.65029
15543	175	26	A_84_P13924	A_84_P13924	FALSE	NM_120281	NM_120281	831745	LSN	LSN (LARSON); DNA binding / transcription factor	At.4802	tair|AT5G02030.1|ref|NM_120281|ta|TA36028_3702|ta|DR749802	chr5:398788-398847	LSN (LARSON); DNA binding / transcription factor [AT5G02030.1]	GO:0003677(DNA binding)|GO:0003700(transcription factor activity)|GO:0005515(protein binding)|GO:0005634(nucleus)|GO:0010076(maintenance of floral meristem identity)|GO:0010154(fruit development)|GO:0010228(vegetative to reproductive phase transition)|GO:0048645(organ formation)	GTATGAAGGGCAAAATCGTCAGTTTGGGAGAGATTTTATTGGTGGTAGTAATCATCAGTT	1.01102	10.0203	5.68054	1.37647e-05	0.000491086	3.17094
23986	125	140	A_84_P504309	A_84_P504309	FALSE	NM_180531	NM_180531	832247	AT5G21430	DNAJ heat shock N-terminal domain-containing protein	At.44750	tair|AT5G21430.1|tair|AT5G21430.2|ref|NM_180531|ref|NM_001036842	chr5:7223494-7223553	DNAJ heat shock N-terminal domain-containing protein [AT5G21430.1]	GO:0009535(chloroplast thylakoid membrane)|GO:0031072(heat shock protein binding)	TGTTCAAGCTACAACAATATAACGTATCTTTGTATGTGGGTATTTACGTATCTCGTTTCC	1.01086	10.3237	3.67457	0.00146941	0.0132073	-1.40528
26917	108	58	A_84_P13687	A_84_P13687	FALSE	NM_001035737	NM_001035737	823721	PHOT1	PHOT1 (phototropin 1); kinase	At.3720	tair|AT3G45780.1|tair|AT3G45780.2|ref|NM_001035737|ref|NM_114447	chr3:16834849-16834908	PHOT1 (phototropin 1); kinase [AT3G45780.1]	GO:0004674(protein serine/threonine kinase activity)|GO:0005515(protein binding)|GO:0005737(cytoplasm)|GO:0009637(response to blue light)|GO:0009638(phototropism)|GO:0009882(blue light photoreceptor activity)|GO:0009898(internal side of plasma membrane)|GO:0009903(chloroplast avoidance movement)|GO:0009904(chloroplast accumulation movement)|GO:0010119(regulation of stomatal movement)|GO:0010155(r…	TCCAGAGCTCGAGACTCCGATATTTTCTGGTGAAGCTGAAAACGGAGAGAAAGTTGTTGA	1.01011	12.8874	5.41558	2.5121e-05	0.000741193	2.57774
33016	72	100	A_84_P500468	A_84_P500468	FALSE	NM_113904	NM_113904	822684	RALFL27	RALFL27 (RALF-LIKE 27)	At.65188	tair|AT3G29780.1|ref|NM_113904|ta|H76801|tc|TC313579	chr3:11674542-11674601	RALFL27 (RALF-LIKE 27) [AT3G29780.1]	GO:0004871(signal transducer activity)|GO:0007267(cell-cell signaling)|GO:0048046(apoplast)	CTTACTACCAGAGATGCAAACGTGCCGCATAGTTATTTATCTTCGTGTCTTTTTTATAAT	1.00847	8.9247	4.49972	0.000210653	0.0032139	0.486641
20657	145	167	A_84_P23180	A_84_P23180	FALSE	NM_115240	NM_115240	824547	AT3G53800	armadillo/beta-catenin repeat family protein	At.1396	tair|AT3G53800.1|ref|NM_115240|ta|TA44293_3702|tc|TC286763	chr3:19943501-19943560	armadillo/beta-catenin repeat family protein [AT3G53800.1]	GO:0005488(binding)|GO:0005575(cellular_component)|GO:0008150(biological_process)	ATAGTCTTTGGACCGTGTGTTATGATGAACCGTCCCTTCTAAGAGAAAGAGGTCTGGTCT	1.00783	10.3701	6.13367	5.01018e-06	0.000251573	4.16785
37530	46	81	A_84_P765116	A_84_P765116	FALSE	NR_022950	NR_022950	5008136	AT4G12917	misc_RNA	At.49723	tair|AT4G12917.1|ref|NR_022950|ug|BX828992|ta|CNS0A48D	chr4:7563494-7563435	other RNA [AT4G12917.1]		ATGAAGTATGTCTTGTACAAGGTGGTGAGGTTGTGACCGTGTTCATGAGTTTCTGTGTTT	1.00666	9.05768	6.50827	2.21409e-06	0.000145557	4.97315
2156	254	109	A_84_P118262	A_84_P118262	FALSE	NM_130184	NM_130184	819229	AT2G46220	hypothetical protein	At.23006	tair|AT2G46220.1|ref|NM_130184|ta|TA31312_3702|ta|CNS0AAF3	chr2:18987631-18987690	similar to unknown protein [Arabidopsis thaliana] (TAIR:AT1G79510.2); similar to unknown protein [Arabidopsis thaliana] (TAIR:AT1G16320.1); similar to unknown protein [Arabidopsis thaliana] (TAIR:AT1G79510.1); similar to unnamed protein product [Vitis vinifera] (GB:CAO39696.1); contains domain NTF2-like (SSF54427) [AT2G46220.1]	GO:0003674(molecular_function)|GO:0008150(biological_process)	TTCATCATCATCGTCTGAAACATCATGCTGGTGTTATGTATACTAGTAGTCTTTTGTGTG	1.00574	12.5257	7.6192	2.18991e-07	3.06596e-05	7.24911
6063	231	115	A_84_P560703	A_84_P560703	FALSE	NM_111595	NM_111595	819901	AT3G07150	hypothetical protein	At.53211	tair|AT3G07150.1|ref|NM_111595|tc|NP502609	chr3:2263977-2263918	similar to hypothetical protein [Vitis vinifera] (GB:CAN68821.1) [AT3G07150.1]	GO:0005575(cellular_component)	TGAAGATTCACACCCACTCAAGAAACTAAAACTCAACATGGATGATAGTTTCGGAGGGAG	1.00463	7.34839	5.65953	1.44335e-05	0.000506675	3.12415
2097	254	58	A_84_P10989	A_84_P10989	FALSE	NM_118246	NM_118246	827876	ATK1	ATK1 (ARABIDOPSIS THALIANA KINESIN 1); microtubule motor	At.274	tair|AT4G21270.1|ref|NM_118246|ug|D11371|ta|TA51910_3702	chr4:11329659-11329600	ATK1 (ARABIDOPSIS THALIANA KINESIN 1); microtubule motor [AT4G21270.1]	GO:0003777(microtubule motor activity)|GO:0005634(nucleus)|GO:0005737(cytoplasm)|GO:0005872(minus-end kinesin complex)|GO:0008569(minus-end-directed microtubule motor activity)|GO:0009524(phragmoplast)|GO:0009971(anastral spindle assembly involved in male meiosis)	CGTGTGAAATTGGTATACCTAGGCGACAAACTTCAACGAAGCTCCTTGACTCTCGCTTAA	1.00336	8.36475	4.84044	9.48404e-05	0.00186771	1.26985
5571	234	79	A_84_P10789	A_84_P10789	FALSE	NM_112496	NM_112496	820871	AT3G16250	ferredoxin-related	At.6081	tair|AT3G16250.1|ref|NM_112496|ta|AA728475	chr3:5507169-5507110	ferredoxin-related [AT3G16250.1]	GO:0006118(electron transport)|GO:0009055(electron carrier activity)|GO:0009507(chloroplast)	AGAGTGGAAAGCTCATGAGTGGAACATCCCTAAGAATATACCTAATGACGATGATCTCGA	1.00326	12.4562	5.33254	3.03775e-05	0.000847515	2.39048
23224	130	133	A_84_P10684	A_84_P10684	FALSE	NM_127866	NM_127866	816832	SCPL9	SCPL9; serine carboxypeptidase	At.39356	tair|AT2G23010.1|tair|AT2G23010.2|ref|NM_127866|ref|NM_201788	chr2:9808580-9808639	SCPL9; serine carboxypeptidase [AT2G23010.1]	GO:0004185(serine carboxypeptidase activity)|GO:0006508(proteolysis)|GO:0012505(endomembrane system)	GGGAGTATAGGAGAATGGATACGAGATCATCGGGGTATTCCATACAAAAGCGACATTAGA	1.00055	8.01066	3.83243	0.00101428	0.0100698	-1.04638
9910	208	72	A_84_P14433	A_84_P14433	FALSE	NM_128859	NM_128859	817861	ATGH9B8	ATGH9B8 (ARABIDOPSIS THALIANA GLYCOSYL HYDROLASE 9B8); hydrolase, hydrolyzing O-glycosyl compounds	At.12479	tair|AT2G32990.1|ref|NM_128859|ta|TA39139_3702|ta|BP631189	chr2:14012810-14012869	ATGH9B8 (ARABIDOPSIS THALIANA GLYCOSYL HYDROLASE 9B8); hydrolase, hydrolyzing O-glycosyl compounds [AT2G32990.1]	GO:0004553(hydrolase activity, hydrolyzing O-glycosyl compounds)|GO:0005975(carbohydrate metabolic process)|GO:0012505(endomembrane system)	TTGTACGTACAATACTGCTCCTTTGGTCGGTGTGTTTGCGAGACTTATAGAGCTTGAGGA	1.00024	9.80904	4.47343	0.000224082	0.00335992	0.426095

## Sheet: down
ID	COL	ROW	NAME	SPOT_ID	CONTROL_TYPE	GB_ACC...7	GB_ACC...8	LOCUSLINK_ID	GENE_SYMBOL	GENE_NAME	UNIGENE_ID	ACCESSION_STRING	CHROMOSOMAL_LOCATION	DESCRIPTION	GO_ID	SEQUENCE	logFC	AveExpr	t	P.Value	adj.P.Val	B
25409	117	14	A_84_P11480	A_84_P11480	FALSE	NM_104226	NM_104226	841783	AT1G53480	hypothetical protein	At.43960	tair|AT1G53480.1|ref|NM_104226|ug|AF483188|ta|TA38880_3702	chr1:19967222-19967163	similar to unknown protein [Arabidopsis thaliana] (TAIR:AT5G03090.1) [AT1G53480.1]	GO:0003674(molecular_function)|GO:0005575(cellular_component)|GO:0008150(biological_process)	AAAGCTCTCCAATAAAGCCTCGACTTCAAGAAATTTTTGTCTCAGCCCGGTTGATCCGGT	-4.87427	9.84337	-9.96975	2.79618e-09	1.66378e-06	11.4894
35062	60	88	A_84_P23284	A_84_P23284	FALSE	NM_118288	NM_118288	828255	AT4G21680	proton-dependent oligopeptide transport (POT) family protein	At.2700	tair|AT4G21680.1|ref|NM_118288|ta|TA45031_3702|tc|TC283380	chr4:11517634-11517575	proton-dependent oligopeptide transport (POT) family protein [AT4G21680.1]	GO:0005215(transporter activity)|GO:0006857(oligopeptide transport)|GO:0016020(membrane)	ACTTGATTTGTGCCAAATGGTACAAGTATATTAAATCTGAAGCAAGTTTCTCTGAGTCCG	-4.11382	10.2685	-9.24509	9.95868e-09	3.66531e-06	10.2635
15457	176	27	A_84_P862376	A_84_P862376	FALSE	NM_115014	NM_115014	824318	FER	FER (FERONIA); kinase/ protein kinase	At.656	tair|AT3G51550.1|ref|NM_115014|ta|TA25955_3702|ta|TA25935_3702	chr3:19131534-19131475	FER (FERONIA); kinase/ protein kinase [AT3G51550.1]	GO:0004672(protein kinase activity)|GO:0005886(plasma membrane)|GO:0010483(pollen tube reception)|GO:0016301(kinase activity)|GO:0043680(filiform apparatus)|GO:0046777(protein amino acid autophosphorylation)	ACAGAGGGAGGATTCGGTCTCTCTCTTCTTCTTCTTCTTCTTTTCATATCTGCAGCAACT	-3.88875	10.5177	-8.13283	7.94633e-08	1.50101e-05	8.24198
12387	194	47	A_84_P703123	A_84_P703123	FALSE	NR_022889	NR_022889	5008104	AT3G62895	misc_RNA		tair|AT3G62895.1|ref|NR_022889|tc|TC306371	chr3:23259400-23259341	other RNA [AT3G62895.1]		CTTTTTTGTAGATAAGAAAGTAAAAGTTACAAATAGAGTTTTGCCGTCTTGCTTTGCCGG	-3.57879	8.63426	-36.0514	6.39604e-20	1.33297e-15	31.1088
35795	56	151	A_84_P15517	A_84_P15517	FALSE	NM_113067	NM_113067	821726	AT3G21720	isocitrate lyase, putative	At.38005	tair|AT3G21720.1|ref|NM_113067|ta|TA28991_3702|ta|TA28987_3702	chr3:7653308-7653249	isocitrate lyase, putative [AT3G21720.1]	GO:0004451(isocitrate lyase activity)|GO:0005575(cellular_component)|GO:0008152(metabolic process)	TCCGGTGCTAATTACTATGATCGTTATCTTAAGACCGTCCAAGGTGGAATCTCCTCCACT	-3.46471	12.8537	-7.06	6.87441e-07	6.49268e-05	6.12513
14558	181	125	A_84_P860044	A_84_P860044	FALSE			NA			At.38005	ta|BP603152|tc|TC312541	chr3:007652752-007652698	ACEA_ARATH (P28297) Isocitrate lyase (Isocitrase) (Isocitratase) (ICL) , partial (13%) [TC312541]		CTTCGTAGGAAAGCTTGGAAACCACACTATCGTTCAATATATATCTTTCCACACCCCGGG	-3.3921	13.2848	-7.49746	2.79913e-07	3.54525e-05	7.00823
11453	199	46	A_84_P12620	A_84_P12620	FALSE	NM_126351	NM_126351	814828	RNS1	RNS1 (RIBONUCLEASE 1); endoribonuclease	At.10792	tair|AT2G02990.1|ref|NM_126351|ta|TA35660_3702|ta|CNS0A866	chr2:874594-874653	RNS1 (RIBONUCLEASE 1); endoribonuclease [AT2G02990.1]	GO:0004521(endoribonuclease activity)|GO:0004540(ribonuclease activity)|GO:0005576(extracellular region)|GO:0007568(aging)|GO:0009611(response to wounding)|GO:0009718(anthocyanin biosynthetic process)|GO:0009867(jasmonic acid mediated signaling pathway)|GO:0016036(cellular response to phosphate starvation)	TTCCGGTTTAATCGAATGTCCGGTTTTCCCACATGGGAAATGTGGAGCTGAGATCGAATT	-3.38911	10.4575	-5.73493	1.21771e-05	0.000451909	3.29181
30434	87	164	A_84_P766447	A_84_P766447	FALSE	NM_120328	NM_120328	831020	HSC70-1	HSC70-1 (heat shock cognate 70 kDa protein 1); ATP binding	At.23663	tair|AT5G02500.1|tair|AT5G02500.2|ref|NM_120328|ref|NM_001125684	chr5:553834-553775	HSC70-1 (heat shock cognate 70 kDa protein 1); ATP binding [AT5G02500.1]	GO:0005524(ATP binding)|GO:0005829(cytosol)|GO:0006457(protein folding)|GO:0009408(response to heat)|GO:0009409(response to cold)|GO:0009615(response to virus)	GGTGTTTGTTCCCTTCCAATCTCGTAGGTGAAACATGACTTGTTGTTTGAAATGGGAAGT	-3.35064	12.5213	-15.1177	1.56035e-12	6.39769e-09	18.4671
36229	53	134	A_84_P581304	A_84_P581304	FALSE	NM_116155	NM_116155	825465	AT3G62900	zinc ion binding	At.49402	tair|AT3G62900.1|ref|NM_116155|tc|TC306810	chr3:23260320-23260261	zinc ion binding [AT3G62900.1]	GO:0005575(cellular_component)|GO:0008150(biological_process)|GO:0008270(zinc ion binding)	AGGAAATCACGTGTGGCATTAACAGCTTGTATTGAAAACTCAGGGGAGGCCCAACAACAA	-3.30333	9.68512	-18.5479	3.1859e-14	2.27479e-10	21.8423
19090	154	72	A_84_P17313	A_84_P17313	FALSE	NM_001036428	NM_001036428	818354	AT2G37770	aldo/keto reductase family protein	At.12803	tair|AT2G37770.1|tair|AT2G37770.2|ref|NM_001036428|ref|NM_129333	chr2:15843486-15843545	aldo/keto reductase family protein [AT2G37770.1]	GO:0016491(oxidoreductase activity)	ACTTTAATGTTTTCGACTGGTCAATACCCGATTACATGTTCGCTAAGTTTGCTGAGATTG	-3.30123	8.68853	-10.6954	8.33221e-10	6.76064e-07	12.6488
30929	85	23	A_84_P12241	A_84_P12241	FALSE	NM_122030	NM_122030	832145	ATBCB	ATBCB (ARABIDOPSIS BLUE-COPPER-BINDING PROTEIN); copper ion binding	At.20630	tair|AT5G20230.1|ref|NM_122030|ug|BX830782|ta|TA31208_3702	chr5:6827338-6827397	ATBCB (ARABIDOPSIS BLUE-COPPER-BINDING PROTEIN); copper ion binding [AT5G20230.1]	GO:0005507(copper ion binding)|GO:0006118(electron transport)|GO:0006979(response to oxidative stress)|GO:0009611(response to wounding)|GO:0009646(response to absence of light)|GO:0015690(aluminum ion transport)|GO:0031225(anchored to membrane)	AAATGCCGCTTCCTCATTAGGTGGTGCTACTTTTCTGGTCGCTTTTGTTTCTGCTGTTGT	-3.25758	13.4193	-7.35233	3.76047e-07	4.40172e-05	6.71827
41199	24	54	A_84_P13709	A_84_P13709	FALSE	NM_114937	NM_114937	824241	AT3G50770	calmodulin-related protein, putative	At.35457	tair|AT3G50770.1|ref|NM_114937|ug|L12115|ta|TA44995_3702	chr3:18885484-18885543	calmodulin-related protein, putative [AT3G50770.1]	GO:0005509(calcium ion binding)|GO:0008150(biological_process)|GO:0009507(chloroplast)	TCAAGAACGTACGGAGAGTGTGAAGCCATGATAAAGTTTTACGATATAGATGGTAATGGA	-3.17578	10.2261	-8.13959	7.84289e-08	1.48936e-05	8.25479
17414	164	24	A_84_P761835	A_84_P761835	FALSE	NR_022876	NR_022876	5008099	AT3G60952	misc_RNA	At.70708	tair|AT3G60952.1|ref|NR_022876|ug|DQ108832|tc|TC301633	chr3:22602070-22602129	other RNA [AT3G60952.1]		TCCGCGTTTTCCCAAATGATCGAGTCTCTTTCTATAGCCCAATTGTTCACAAGAATCTGA	-3.12073	6.3354	-9.49625	6.36651e-09	2.67401e-06	10.6964
32115	78	31	A_84_P297904	A_84_P297904	FALSE	NM_180017	NM_180017	818722	AT2G41230	hypothetical protein	At.27982	tair|AT2G41230.1|ref|NM_180017|ta|TA35532_3702|ta|TA35531_3702	chr2:17202316-17202257	unknown protein [AT2G41230.1]	GO:0008150(biological_process)	TCGTGCAAGTAAGATCATGTCATGTGATAGATCTCCGAGTTTTTCTTTTCAAGGATTTCG	-3.07408	12.1115	-9.17114	1.13776e-08	3.88639e-06	10.1345
9002	214	17	A_84_P20551	A_84_P20551	FALSE	NM_120467	NM_120467	831690	MLS	MLS (MALATE SYNTHASE); malate synthase	At.4884	tair|AT5G03860.1|ref|NM_120467|ug|AF360126|ta|TA35582_3702	chr5:1032339-1032280	MLS (MALATE SYNTHASE); malate synthase [AT5G03860.1]	GO:0004474(malate synthase activity)|GO:0006097(glyoxylate cycle)	TTCTTACACTTGCTGTTTATAATCACATTGTAGCTCACTACCCTATCAATGTCTCAAGGC	-3.05753	10.8314	-5.46526	2.24286e-05	0.000689686	2.6895
11775	197	82	A_84_P257260	A_84_P257260	FALSE	NM_130345	NM_130345	819390	AT2G47780	rubber elongation factor (REF) protein-related	At.48607	tair|AT2G47780.1|ref|NM_130345|ta|AA040976|ta|BT000468	chr2:19577912-19577971	rubber elongation factor (REF) protein-related [AT2G47780.1]	GO:0003674(molecular_function)|GO:0005575(cellular_component)|GO:0008150(biological_process)	AAGATCAGTGTCGAGCTGATTGACTATTTACTCTTCTGAAGCCAAAGATTCCTTCTTCTA	-3.00749	10.1925	-5.24972	3.67401e-05	0.000965164	2.20311
39408	35	65	A_84_P826986	A_84_P826986	FALSE	NM_179095	NM_179095	828413	CRK6	CRK6 (CYSTEINE-RICH RLK 6)	At.21993	tair|AT4G23140.2|tair|AT4G23140.1|ref|NM_179095|ref|NM_118443	chr4:12123989-12124048	CRK6 (CYSTEINE-RICH RLK 6) [AT4G23140.2]	GO:0006468(protein amino acid phosphorylation)|GO:0012505(endomembrane system)|GO:0016301(kinase activity)	ACCAAGTCTTTTCCAGCGTCTATTGATGATGAATCGATCACAGATTTATATCCGCGCTAA	-2.9169	9.12593	-6.27987	3.63509e-06	0.000200496	4.4843
11740	197	152	A_84_P227239	A_84_P227239	FALSE	NM_121324	NM_121324	831161	AT5G13210	hypothetical protein	At.28285	tair|AT5G13210.1|ref|NM_121324|ta|TA48724_3702|tc|TC282180	chr5:4216538-4216597	similar to unknown protein [Arabidopsis thaliana] (TAIR:AT3G24780.1); similar to unknown protein [Arabidopsis thaliana] (TAIR:AT5G43400.1); similar to unnamed protein product [Vitis vinifera] (GB:CAO70061.1); contains InterPro domain von Willebrand factor, type A (InterPro:IPR002035); contains InterPro domain Uncharacterized conserved protein UCP015417, vWA (InterPro:IPR011205) [AT5G13210.1]		ATGGAGACTGCTATTTCTAAAGATGAGTATAAGTCGCTTGTTGTTGTTGATTAAGAAGCT	-2.8719	9.22737	-15.5303	9.40511e-13	5.5962e-09	18.9179
5700	233	161	A_84_P761753	A_84_P761753	FALSE	NR_022786	NR_022786	5008039	AT3G27884	misc_RNA	At.64558	tair|AT3G27884.1|ref|NR_022786|ug|DQ108669|ta|TA44860_3702	chr3:10347604-10347545	other RNA [AT3G27884.1]		GTACAAGACTAAACGTTCCTTCGCGGTCTCTGGTTAATCAAGTTGCCGGATGAAAAAATG	-2.8229	9.10019	-7.6914	1.89503e-07	2.76301e-05	7.39096
37077	48	138	A_84_P87009	A_84_P87009	FALSE	NM_122734	NM_122734	832944	AT5G28510	glycosyl hydrolase family 1 protein	At.30739	tair|AT5G28510.1|ref|NM_122734|tc|TC303732	chr5:10481134-10481075	glycosyl hydrolase family 1 protein [AT5G28510.1]	GO:0004553(hydrolase activity, hydrolyzing O-glycosyl compounds)|GO:0005975(carbohydrate metabolic process)|GO:0012505(endomembrane system)	ACACGTCATGAGAAAGTTTCGGGCAAGTATTATAGAGAATTCCTTAGTGAGGGAGTTCGT	-2.73587	8.57905	-6.7836	1.22894e-06	9.90391e-05	5.55324
32280	77	41	A_84_P231939	A_84_P231939	FALSE	NM_104862	NM_104862	842477	GPT2	GPT2 (glucose-6-phosphate/phosphate translocator 2); antiporter/ glucose-6-phosphate transmembrane transporter	At.10733	tair|AT1G61800.1|ref|NM_104862|ta|TA43227_3702|tc|TC287297	chr1:22830241-22830300	GPT2 (glucose-6-phosphate/phosphate translocator 2); antiporter/ glucose-6-phosphate transmembrane transporter [AT1G61800.1]	GO:0009507(chloroplast)|GO:0015152(glucose-6-phosphate transmembrane transporter activity)|GO:0015297(antiporter activity)|GO:0015712(hexose phosphate transport)|GO:0016020(membrane)|GO:0016021(integral to membrane)	CCCCGGTCCATGGATATGAAGAAACTGGAGCTTGAAGTTGATAGAGTGTTTGCTTTTACT	-2.7282	13.7662	-8.8065	2.21638e-08	6.13387e-06	9.48711
11853	197	95	A_84_P12212	A_84_P12212	FALSE	NM_104484	NM_104484	842057	AT1G56060	hypothetical protein	At.42847	tair|AT1G56060.1|ref|NM_104484|ug|BT010775|ta|TA46407_3702	chr1:20970541-20970402	similar to unknown protein [Arabidopsis thaliana] (TAIR:AT2G32190.1); similar to unnamed protein product [Vitis vinifera] (GB:CAO68639.1); contains domain PD188784 (PD188784) [AT1G56060.1]	GO:0003674(molecular_function)|GO:0005575(cellular_component)|GO:0008150(biological_process)	TTTTTACGTGGATGTTTGGCTGCAATGTGCTGCTGCTGCGTTTTGGATTGTGTCTTCTAG	-2.68844	8.84135	-5.55211	1.84079e-05	0.000604025	2.88428
14246	183	69	A_84_P149248	A_84_P149248	FALSE	NM_101966	NM_101966	838708	AT1G21120	O-methyltransferase, putative	At.48214	tair|AT1G21120.1|ref|NM_101966|ug|AK221556|ta|TA31073_3702	chr1:7395552-7395493	O-methyltransferase, putative [AT1G21120.1]	GO:0005829(cytosol)|GO:0008168(methyltransferase activity)|GO:0008171(O-methyltransferase activity)|GO:0046983(protein dimerization activity)	CAGAGAACGGTAAAGTGGTAGTCATAGAATTAGTTACTCCTGATGAGGCAGAGAACGGAG	-2.66986	10.57	-7.06579	6.79203e-07	6.43189e-05	6.137
35888	55	136	A_84_P17676	A_84_P17676	FALSE	NM_119960	NM_119960	829955	ELI3-2	ELI3-2 (ELICITOR-ACTIVATED GENE 3)	At.41	tair|AT4G37990.1|ref|NM_119960|ta|TA36356_3702|tc|TC289307	chr4:17857193-17857252	ELI3-2 (ELICITOR-ACTIVATED GENE 3) [AT4G37990.1]	GO:0005575(cellular_component)|GO:0009617(response to bacterium)|GO:0009626(plant-type hypersensitive response)|GO:0018456(aryl-alcohol dehydrogenase activity)|GO:0046029(mannitol dehydrogenase activity)	TATGATAGGAGGGATAAAAGAGACCCAGGAAATGATAGATATGGCCGGGAAACACAACAT	-2.65094	6.84022	-6.81354	1.15342e-06	9.51837e-05	5.6157
6978	225	156	A_84_P15944	A_84_P15944	FALSE	NM_124457	NM_124457	835151	AT5G50790	nodulin MtN3 family protein	At.7905	tair|AT5G50790.1|ref|NM_124457|ta|TA44388_3702|ta|CNS0A18V	chr5:20673821-20673762	nodulin MtN3 family protein [AT5G50790.1]	GO:0008150(biological_process)|GO:0016020(membrane)	AACTCACAGATGAGAACTTTGGTGCCACAAGACAGTGCCGATATGGAAGCAACCATTGAT	-2.61118	8.20587	-8.45549	4.2793e-08	9.60851e-06	8.84637
20780	144	92	A_84_P19255	A_84_P19255	FALSE	NM_100001	NM_100001	839233	CYP78A8	CYP78A8 (cytochrome P450, family 78, subfamily A, polypeptide 8); oxygen binding	At.51445	tair|AT1G01190.1|ref|NM_100001|tc|NP184432|ta|BX836077	chr1:83106-83047	CYP78A8 (cytochrome P450, family 78, subfamily A, polypeptide 8); oxygen binding [AT1G01190.1]	GO:0006118(electron transport)|GO:0012505(endomembrane system)|GO:0019825(oxygen binding)	TCTCGTGTGAGATGGCTTGTCCACTCATCGTTAACGTAAGCTCAAGGCGTAAGATAATGT	-2.60056	10.3704	-6.34967	3.12181e-06	0.000183309	4.63441
9091	213	10	A_84_P23220	A_84_P23220	FALSE	NM_116203	NM_116203	825513	AT3G63380	calcium-transporting ATPase, plasma membrane-type, putative / Ca(2+)-ATPase, putative (ACA12)	At.33936	tair|AT3G63380.1|ref|NM_116203|ta|TA47139_3702|tc|TC280587	chr3:23418161-23418102	calcium-transporting ATPase, plasma membrane-type, putative / Ca(2+)-ATPase, putative (ACA12) [AT3G63380.1]	GO:0005388(calcium-transporting ATPase activity)|GO:0005516(calmodulin binding)|GO:0006810(transport)|GO:0006812(cation transport)|GO:0006816(calcium ion transport)|GO:0008152(metabolic process)|GO:0015992(proton transport)|GO:0016020(membrane)	CCATTCCTCAGTTACTTTAAGAATCCAAGATCCTTATTTAAGGGTTCAAGAAGCCCATCT	-2.5718	7.74414	-9.21903	1.04364e-08	3.68903e-06	10.2182
21071	143	19	A_84_P23147	A_84_P23147	FALSE	NM_114496	NM_114496	823773	AT3G46280	protein kinase-related	At.43242	tair|AT3G46280.1|ref|NM_114496|ta|TA39098_3702|tc|TC288940	chr3:17018178-17018119	protein kinase-related [AT3G46280.1]	GO:0003674(molecular_function)|GO:0008150(biological_process)|GO:0012505(endomembrane system)	TCTACCCCTAACCGGAGTACCAGTATACTTGGTTCTTTACTTCTCAGAGCCTCAAAGTCT	-2.52528	10.1023	-8.78866	2.29088e-08	6.24325e-06	9.45495
10975	202	151	A_84_P541789	A_84_P541789	FALSE	NM_102389	NM_102389	839166	AT1G26250	proline-rich extensin, putative	At.17257	tair|AT1G26250.1|ref|NM_102389|ta|TA45707_3702|tc|TC311949	chr1:9085281-9085340	proline-rich extensin, putative [AT1G26250.1]	GO:0005199(structural constituent of cell wall)|GO:0009664(plant-type cell wall organization and biogenesis)|GO:0012505(endomembrane system)	ACACGGTTTAAAAGCTTTCCCTTTCGAGACGTTGTCATTATAAGAAATGGAATTATGTGT	-2.50517	12.574	-7.07744	6.62924e-07	6.32809e-05	6.16086
19765	150	82	A_84_P18557	A_84_P18557	FALSE	NM_118373	NM_118373	828342	AT4G22470	protease inhibitor/seed storage/lipid transfer protein (LTP) family protein	At.2495	tair|AT4G22470.1|ref|NM_118373|ta|TA48137_3702|tc|TC288635	chr4:11840390-11840331	protease inhibitor/seed storage/lipid transfer protein (LTP) family protein [AT4G22470.1]	GO:0006869(lipid transport)|GO:0008289(lipid binding)|GO:0012505(endomembrane system)	AATTTTGGCATCTTCTTTAAGGTTTGTGGTCGCAGGATTCCACAAGGCTTTAGCTGCCCA	-2.48905	13.2599	-8.03892	9.53932e-08	1.67765e-05	8.06329
39486	34	80	A_84_P830125	A_84_P830125	FALSE	NM_130187	NM_130187	819232	BAG6	BAG6 (ARABIDOPSIS THALIANA BCL-2-ASSOCIATED ATHANOGENE 6); calmodulin binding / protein binding	At.36537	tair|AT2G46240.1|ref|NM_130187|ta|TA47376_3702|tc|TC311272	chr2:18996870-18996928	BAG6 (ARABIDOPSIS THALIANA BCL-2-ASSOCIATED ATHANOGENE 6); calmodulin binding / protein binding [AT2G46240.1]	GO:0005515(protein binding)|GO:0005516(calmodulin binding)|GO:0006915(apoptosis)|GO:0009408(response to heat)|GO:0009644(response to high light intensity)|GO:0010228(vegetative to reproductive phase transition)|GO:0012502(induction of programmed cell death)|GO:0042542(response to hydrogen peroxide)|GO:0042981(regulation of apoptosis)|GO:0050832(defense response to fungus)	GTCCGTAAGTCCAACCGATGCCGTATTAGTGACCCCCATAAACATTGATATGTCTCAATT	-2.47871	11.5773	-12.8814	3.01926e-11	5.67319e-08	15.7694
27204	106	164	A_84_P861430	A_84_P861430	FALSE	NM_116417	NM_116417	828228	AT4G01870	tolB protein-related	At.19803	tair|AT4G01870.1|ref|NM_116417|ug|AY091039|ta|TA32806_3702	chr4:809327-809268	tolB protein-related [AT4G01870.1]	GO:0003674(molecular_function)|GO:0005575(cellular_component)	TCTAAATCCGACGGTTCAAAACGATGGACGTTGATCAAAGACCGTACAGCTTTCTACAAT	-2.44598	8.7631	-11.3196	3.0787e-10	2.81827e-07	13.5946
25666	116	9	A_84_P258120	A_84_P258120	FALSE	NM_106233	NM_106233	843916	LCR67/PDF1.1	LCR67/PDF1.1 (Low-molecular-weight cysteine-rich 67)	At.128	tair|AT1G75830.1|ref|NM_106233|ta|TA40723_3702|ta|BP656072	chr1:28476473-28476532	LCR67/PDF1.1 (Low-molecular-weight cysteine-rich 67) [AT1G75830.1]	GO:0003674(molecular_function)|GO:0005618(cell wall)|GO:0006952(defense response)	GTGTCACTCTATGAGAGGTCTTATGACATGTACCAGATATGTTATGTTGCTTTGTTTTAA	-2.44546	8.37087	-4.40252	0.000264764	0.00379634	0.262747
31879	79	163	A_84_P23828	A_84_P23828	FALSE	NM_106387	NM_106387	844074	AAP3	AAP3 (amino acid permease 3); amino acid transmembrane transporter	At.5381	tair|AT1G77380.1|ref|NM_106387|ta|TA44247_3702|tc|NP030220	chr1:29080159-29080100	AAP3 (amino acid permease 3); amino acid transmembrane transporter [AT1G77380.1]	GO:0015171(amino acid transmembrane transporter activity)|GO:0015802(basic amino acid transport)|GO:0016020(membrane)	CAGGGTCCATAGCTGGAGTACTTCTTGATCTAAAGTCCTACAAGCCATTTCGAAGCGAAT	-2.42341	10.7677	-8.47617	4.11476e-08	9.40586e-06	8.8846
32611	75	59	A_84_P302850	A_84_P302850	FALSE	NM_129343	NM_129343	818363	AT2G37870	protease inhibitor/seed storage/lipid transfer protein (LTP) family protein	At.26453	tair|AT2G37870.1|ref|NM_129343|ta|TA48855_3702|ta|BP605045	chr2:15866685-15866840	protease inhibitor/seed storage/lipid transfer protein (LTP) family protein [AT2G37870.1]	GO:0006869(lipid transport)|GO:0008289(lipid binding)|GO:0012505(endomembrane system)	GGACGTTACATTGTTCCATGATCTTATGAGCATTTGTTTTGGATTCAAATGCTGAGAAGT	-2.41916	9.50706	-5.23581	3.79351e-05	0.000989278	2.17158
26958	108	145	A_84_P14717	A_84_P14717	FALSE	NM_116393	NM_116393	827983	ATEXPA17	ATEXPA17 (ARABIDOPSIS THALIANA EXPANSIN A17)	At.54085	tair|AT4G01630.1|ref|NM_116393|tc|TC293143	chr4:701449-701508	ATEXPA17 (ARABIDOPSIS THALIANA EXPANSIN A17) [AT4G01630.1]	GO:0003674(molecular_function)|GO:0005576(extracellular region)|GO:0009826(unidimensional cell growth)|GO:0009828(plant-type cell wall loosening)|GO:0009831(plant-type cell wall modification during multidimensional cell growth)|GO:0012505(endomembrane system)	AAGTATCAAAGCAGCTCTCAACGTTGTTCCTTCGAATTGGCGGTTTGGTCAGAGCTTCAA	-2.40757	10.9658	-9.27012	9.52108e-09	3.54075e-06	10.3071
12361	194	99	A_84_P18100	A_84_P18100	FALSE	NM_105661	NM_105661	843329	ATGSTU11	ATGSTU11 (Arabidopsis thaliana Glutathione S-transferase (class tau) 11); glutathione transferase	At.20559	tair|AT1G69930.1|ref|NM_105661|ta|TA37034_3702|ta|TA37035_3702	chr1:26341468-26341409	ATGSTU11 (Arabidopsis thaliana Glutathione S-transferase (class tau) 11); glutathione transferase [AT1G69930.1]	GO:0004364(glutathione transferase activity)|GO:0005737(cytoplasm)|GO:0009407(toxin catabolic process)	CTGTCATGCCCGATATCGAAAAACTGGTCCAGTTCGCTAGGCTCAAGTTCAATACTTCAA	-2.40472	8.48195	-8.04688	9.39235e-08	1.66824e-05	8.07848
33993	67	15	A_84_P18821	A_84_P18821	FALSE	NM_125509	NM_125509	836237	AACT1	AACT1 (ANTHOCYANIN 5-AROMATIC ACYLTRANSFERASE 1); transferase	At.24057	tair|AT5G61160.1|ref|NM_125509|ta|TA44959_3702|tc|TC286307	chr5:24627270-24627329	AACT1 (ANTHOCYANIN 5-AROMATIC ACYLTRANSFERASE 1); transferase [AT5G61160.1]	GO:0005575(cellular_component)|GO:0008150(biological_process)|GO:0016740(transferase activity)	AGAGATGGTATCGGTGGCGTCGAGATTGGCATCTCTTTGAAGAAACTTGAGATGGATACT	-2.40096	10.0184	-3.37981	0.00292242	0.0216504	-2.06726
4734	239	53	A_84_P21026	A_84_P21026	FALSE	NM_128898	NM_128898	817901	RD20	RD20 (RESPONSIVE TO DESSICATION 20); calcium ion binding	At.25464	tair|AT2G33380.1|tair|AT2G33380.2|ref|NM_128898|ref|NM_001036395	chr2:14152124-14152065	RD20 (RESPONSIVE TO DESSICATION 20); calcium ion binding [AT2G33380.1]	GO:0005509(calcium ion binding)|GO:0005575(cellular_component)|GO:0009269(response to desiccation)|GO:0009409(response to cold)|GO:0009651(response to salt stress)|GO:0009737(response to abscisic acid stimulus)	GCTTTGATGGAAGTTTATTTGAACAAATTGCCAAAGAGAGGGCCAATTCTCGCAAACAAG	-2.35131	8.28727	-6.06966	5.77043e-06	0.00027468	4.0285
542	263	108	A_84_P24073	A_84_P24073	FALSE	NM_113795	NM_113795	822506	AT3G28740	cytochrome P450 family protein	At.48716	tair|AT3G28740.1|ref|NM_113795|ug|AY050849|ta|TA42452_3702	chr3:10790120-10790061	cytochrome P450 family protein [AT3G28740.1]	GO:0002213(defense response to insect)|GO:0012505(endomembrane system)|GO:0019825(oxygen binding)	AAGTATCTAGACATGAGAGAAAGTGAAAAAGGAACCACAATGCGAAAAGCTACATCGTTG	-2.34859	8.45101	-9.5751	5.54103e-09	2.50669e-06	10.8305
21284	141	104	A_84_P832020	A_84_P832020	FALSE	NM_111451	NM_111451	819746	AT3G05770	catalytic/ cobalamin binding	At.48621	tair|AT3G05770.1|ref|NM_111451|ta|TA49471_3702|ta|CNS0A6QO	chr3:1710465-1710406	catalytic/ cobalamin binding [AT3G05770.1]	GO:0003824(catalytic activity)|GO:0005575(cellular_component)|GO:0008152(metabolic process)|GO:0031419(cobalamin binding)	GTACCTGATACACAAACTAAATTGACGTCTTCAGGCATGAACAATGGCCCAATGTATCCT	-2.3328	7.66887	-5.52776	1.94551e-05	0.000629135	2.82973
3884	244	53	A_84_P20281	A_84_P20281	FALSE	NM_113191	NM_113191	821863	AT3G22910	calcium-transporting ATPase, plasma membrane-type, putative / Ca(2+)-ATPase, putative (ACA13)	At.65128	tair|AT3G22910.1|ref|NM_113191|tc|NP301302	chr3:8116420-8116361	calcium-transporting ATPase, plasma membrane-type, putative / Ca(2+)-ATPase, putative (ACA13) [AT3G22910.1]	GO:0005388(calcium-transporting ATPase activity)|GO:0005516(calmodulin binding)|GO:0006810(transport)|GO:0006812(cation transport)|GO:0006816(calcium ion transport)|GO:0008152(metabolic process)|GO:0015992(proton transport)|GO:0016020(membrane)	GATTGGATGGTTAGTGAAGTCTGTTCCGGTTCCAGAGAGACACTTCTTTAGCTACCTGAA	-2.3279	8.33616	-6.77268	1.25772e-06	0.000100903	5.53043
36478	52	145	A_84_P867949	A_84_P867949	FALSE	NM_202810	NM_202810	2745703	AT4G12735	hypothetical protein	At.44308	tair|AT4G12735.1|ref|NM_202810|ug|AY091148|ta|TA43940_3702	chr4:007494043-007493984	similar to unknown protein [Arabidopsis thaliana] (TAIR:AT4G12731.1) [AT4G12735.1]	GO:0003674(molecular_function)|GO:0008150(biological_process)	TCGTCTCTTATTTTCCCGTAGGCTCCAACCTTTCTCGTCTATAGGAACTAGGAAGTAGGA	-2.30469	7.05962	-9.05307	1.40938e-08	4.53299e-06	9.92687
28120	101	32	A_84_P131666	A_84_P131666	FALSE	NM_113912	NM_113912	822700	AT3G29970	germination protein-related	At.36845	tair|AT3G29970.1|ref|NM_113912|ug|BX824977|ta|TA53288_3702	chr3:11748878-11748937	germination protein-related [AT3G29970.1]	GO:0003674(molecular_function)|GO:0008150(biological_process)|GO:0012505(endomembrane system)	ACAATTTTCGCAAGTATCTAAGGACCCGTCAACCTCAAGTTATGCCTTCACTCAACCGTT	-2.30427	10.1877	-3.74136	0.00125631	0.0117659	-1.25374
17658	163	45	A_84_P19368	A_84_P19368	FALSE	NM_180333	NM_180333	823888	ASN1	ASN1 (DARK INDUCIBLE 6)	At.20782	tair|AT3G47340.1|tair|AT3G47340.3|tair|AT3G47340.2|ref|NM_180333	chr3:17449208-17449149	ASN1 (DARK INDUCIBLE 6) [AT3G47340.1]	GO:0004066(asparagine synthase (glutamine-hydrolyzing) activity)|GO:0009063(amino acid catabolic process)|GO:0009416(response to light stimulus)|GO:0009646(response to absence of light)|GO:0009744(response to sucrose stimulus)|GO:0043617(cellular response to sucrose starvation)	CAAGAACGTGGCATTGACCATACCACCACTTAAGGCAATTGACAACATGCCGATGATGAT	-2.30422	8.58055	-7.77205	1.61364e-07	2.4434e-05	7.54854
25148	119	25	A_84_P19923	A_84_P19923	FALSE	NM_100448	NM_100448	837075	AT1G05680	UDP-glucoronosyl/UDP-glucosyl transferase family protein	At.42381	tair|AT1G05680.1|ref|NM_100448|ta|TA42893_3702|ta|BP613494	chr1:1703289-1703230	UDP-glucoronosyl/UDP-glucosyl transferase family protein [AT1G05680.1]	GO:0005575(cellular_component)|GO:0008152(metabolic process)|GO:0008194(UDP-glycosyltransferase activity)|GO:0016757(transferase activity, transferring glycosyl groups)|GO:0016758(transferase activity, transferring hexosyl groups)	ATGCTGAGAAATGGAAAGTGTTGGCTCAAGAGGCAGTTTCTGAAGGAGGTAGCTCTGATA	-2.30228	10.4026	-6.64883	1.63732e-06	0.000120419	5.27058
36067	54	118	A_84_P20386	A_84_P20386	FALSE	NM_115045	NM_115045	824349	CAX3	CAX3 (cation exchanger 3); cation:cation antiporter	At.11926	tair|AT3G51860.1|ref|NM_115045|ta|TA35641_3702|ta|TA35640_3702	chr3:19253429-19253488	CAX3 (cation exchanger 3); cation:cation antiporter [AT3G51860.1]	GO:0005773(vacuole)|GO:0005774(vacuolar membrane)|GO:0006793(phosphorus metabolic process)|GO:0006812(cation transport)|GO:0006814(sodium ion transport)|GO:0006874(cellular calcium ion homeostasis)|GO:0006882(cellular zinc ion homeostasis)|GO:0009624(response to nematode)|GO:0009705(plant-type vacuole membrane)|GO:0010351(lithium ion transport)|GO:0015368(calcium:cation antiporter activity)|GO:00…	CCCAACCAAATGATTTGGACGTGGGACTTCAACCCATGAACAATTTGGGAGAAGTTTTCT	-2.29785	12.1481	-6.757	1.30028e-06	0.000102518	5.49766
39097	37	7	A_84_P237173	A_84_P237173	FALSE	NM_100934	NM_100934	837600	AT1G10585	transcription factor	At.14985	tair|AT1G10585.1|ref|NM_100934|ta|TA46142_3702|tc|TC301449	chr1:3494119-3494060	transcription factor [AT1G10585.1]	GO:0003700(transcription factor activity)|GO:0005634(nucleus)|GO:0045449(regulation of transcription)	ATGAAATCCCAAATGATAAGTCTACGCTAACGCTAGTGTGTTTTTTCACACATGTGTTAG	-2.28312	8.09912	-5.98447	6.96958e-06	0.000309094	3.84225
32177	77	78	A_84_P13393	A_84_P13393	FALSE	NM_105280	NM_105280	842923	AT1G66090	disease resistance protein (TIR-NBS class), putative	At.17581	tair|AT1G66090.1|ref|NM_105280|ta|TA38665_3702|ta|BX834564	chr1:24608173-24608232	disease resistance protein (TIR-NBS class), putative [AT1G66090.1]	GO:0000166(nucleotide binding)|GO:0004888(transmembrane receptor activity)|GO:0005524(ATP binding)|GO:0006952(defense response)|GO:0009507(chloroplast)|GO:0017111(nucleoside-triphosphatase activity)|GO:0031224(intrinsic to membrane)	GGGAAGGAGTTATGGCAGAGTGCAGAGTTTGTGTAATCTAGTGTCTCTGGCTGATTTTGT	-2.25453	9.41997	-6.33286	3.23819e-06	0.000186763	4.59832
1821	256	99	A_84_P16121	A_84_P16121	FALSE	NM_103468	NM_103468	840915	RAP2.6	RAP2.6 (related to AP2 6); DNA binding / transcription factor	At.10778	tair|AT1G43160.1|ref|NM_103468|ta|TA43978_3702|ta|AI099871	chr1:16267021-16267080	RAP2.6 (related to AP2 6); DNA binding / transcription factor [AT1G43160.1]	GO:0003677(DNA binding)|GO:0003700(transcription factor activity)|GO:0005634(nucleus)|GO:0006355(regulation of transcription, DNA-dependent)	TGCAGCCAACAGAAGAGGAAAATCACTTTTTCGAAAAACCATGGACCGAATATGATCAAT	-2.25193	9.44152	-6.45824	2.46669e-06	0.000153767	4.86665
17884	161	104	A_84_P14722	A_84_P14722	FALSE	NM_116504	NM_116504	828201	SULTR3;2	SULTR3;2 (SULFATE TRANSPORTER 3;2); sulfate transmembrane transporter	At.393	tair|AT4G02700.1|ref|NM_116504|ta|TA46106_3702|tc|TC282483	chr4:1193188-1193247	SULTR3;2 (SULFATE TRANSPORTER 3;2); sulfate transmembrane transporter [AT4G02700.1]	GO:0006810(transport)|GO:0008272(sulfate transport)|GO:0015116(sulfate transmembrane transporter activity)|GO:0016020(membrane)|GO:0016021(integral to membrane)	CTAAGCAAGTCCACCTTCATTGAGAGCATTGGTAAAGAACGGATTTATCTCACGGTGGCA	-2.2467	10.359	-10.9641	5.4004e-10	4.59047e-07	13.0616
43459	11	123	A_84_P21341	A_84_P21341	FALSE	NM_116466	NM_116466	828064	ATPMEPCRB	ATPMEPCRB; pectinesterase	At.43016	tair|AT4G02330.1|ref|NM_116466|ug|AY080836|ta|TA44222_3702	chr4:1034841-1034900	ATPMEPCRB; pectinesterase [AT4G02330.1]	GO:0005618(cell wall)|GO:0012505(endomembrane system)|GO:0030599(pectinesterase activity)	GAATAATTTCACAGTCGAGAATTTCTTGTTAGGAGATGGTTGGATGGTTCAGAGTGGTGT	-2.23708	12.5763	-6.79722	1.19397e-06	9.68773e-05	5.58167
39344	35	24	A_84_P15269	A_84_P15269	FALSE	NM_104167	NM_104167	841722	ANAC019	ANAC019 (Arabidopsis NAC domain containing protein 19); transcription factor	At.28621	tair|AT1G52890.1|ref|NM_104167|ta|TA35846_3702|ta|AA720318	chr1:19701058-19700999	ANAC019 (Arabidopsis NAC domain containing protein 19); transcription factor [AT1G52890.1]	GO:0003700(transcription factor activity)|GO:0005575(cellular_component)|GO:0007275(multicellular organismal development)|GO:0009414(response to water deprivation)	AGTCACGGGTTTAATAACTCGGGCGAGTTAGCTCAAAAGGGTTATGGTGTTGACTCGTTT	-2.23548	7.81663	-8.8296	2.12366e-08	6.01721e-06	9.52866
39393	35	95	A_84_P18754	A_84_P18754	FALSE	NM_123711	NM_123711	834365	AT5G43450	2-oxoglutarate-dependent dioxygenase, putative	At.24162	tair|AT5G43450.1|ref|NM_123711|ta|TA35399_3702|ta|BP661270	chr5:17474633-17474574	2-oxoglutarate-dependent dioxygenase, putative [AT5G43450.1]	GO:0005575(cellular_component)|GO:0008150(biological_process)|GO:0009815(1-aminocyclopropane-1-carboxylate oxidase activity)	AGATATCACCATACCAGAGTACACTGCAGGATTTCTTGCGAGCATTTTTGATGAAAAGTC	-2.22804	10.0722	-7.88289	1.29566e-07	2.09305e-05	7.76357
19885	150	11	A_84_P596827	A_84_P596827	FALSE	NM_127323	NM_127323	816276	AT2G17690	F-box family protein	At.52785	tair|AT2G17690.1|ref|NM_127323	chr2:7691030-7691089	F-box family protein [AT2G17690.1]	GO:0005575(cellular_component)	CCTGCCAAATTCTATTTACTTCACCGACAAAAAGGAAGAAGAGGTTAAGGTGTTCAAGCT	-2.21823	7.31384	-10.2262	1.8106e-09	1.17528e-06	11.9067
28560	99	1	A_84_P18198	A_84_P18198	FALSE	NM_127218	NM_127218	816167	AT2G16660	nodulin family protein	At.13287	tair|AT2G16660.1|ref|NM_127218|ug|BT000802|ta|TA35518_3702	chr2:7226074-7226015	nodulin family protein [AT2G16660.1]	GO:0012505(endomembrane system)	GAGATTTACGCTAAGATTCACGCTAGCAAGAAGTCAAAGAAATCTGGTGGTAGCCTTAGT	-2.19472	12.3363	-9.52388	6.06359e-09	2.67e-06	10.7434
42134	19	53	A_84_P286120	A_84_P286120	FALSE	NM_202845	NM_202845	827663	CYP707A1	CYP707A1 (cytochrome P450, family 707, subfamily A, polypeptide 1); oxygen binding	At.1930	tair|AT4G19230.1|tair|AT4G19230.2|ref|NM_202845|ref|NM_118043	chr4:10523855-10523914	CYP707A1 (cytochrome P450, family 707, subfamily A, polypeptide 1); oxygen binding [AT4G19230.1]	GO:0009639(response to red or far red light)|GO:0009687(abscisic acid metabolic process)|GO:0010295((+)-abscisic acid 8'-hydroxylase activity)|GO:0012505(endomembrane system)|GO:0019825(oxygen binding)|GO:0048838(release of seed from dormancy)	TCCTGAAAATATCTTATGGTTATGTTATAACTATTTCCTCCTGGATTGAGACTTCCCTTG	-2.18918	8.49876	-13.4049	1.45632e-11	3.24952e-08	16.442
20869	144	83	A_84_P785012	A_84_P785012	FALSE	NM_130286	NM_130286	819331	ATGOLS1	ATGOLS1 (ARABIDOPSIS THALIANA GALACTINOL SYNTHASE 1); transferase, transferring hexosyl groups	At.12215	tair|AT2G47180.1|ref|NM_130286|ug|AY056139|ta|TA33600_3702	chr2:19376872-19376813	ATGOLS1 (ARABIDOPSIS THALIANA GALACTINOL SYNTHASE 1); transferase, transferring hexosyl groups [AT2G47180.1]	GO:0005575(cellular_component)|GO:0009408(response to heat)|GO:0009644(response to high light intensity)|GO:0016051(carbohydrate biosynthetic process)|GO:0016758(transferase activity, transferring hexosyl groups)|GO:0042542(response to hydrogen peroxide)	GATTGTTTCTGTGAGAAAACATGGAGTCACACGCCGCAATACAAGATCAGATATTGCCAA	-2.17978	9.02748	-9.65282	4.83574e-09	2.27159e-06	10.9619
6587	228	87	A_84_P18423	A_84_P18423	FALSE	NM_114616	NM_114616	823902	AT3G47480	calcium-binding EF hand family protein	At.35802	tair|AT3G47480.1|ref|NM_114616|ta|TA49616_3702|tc|TC298177	chr3:17507469-17507410	calcium-binding EF hand family protein [AT3G47480.1]	GO:0005509(calcium ion binding)|GO:0008150(biological_process)|GO:0012505(endomembrane system)	TGAGTTTGTTAGGATACGATGAGTGTACAAAGATGGAGTGTAGGAAGATGGTTAAGGTTT	-2.17604	11.17	-6.05697	5.93479e-06	0.000280262	4.00079
37445	46	82	A_84_P19775	A_84_P19775	FALSE	NM_104396	NM_104396	841966	AT1G55230	hypothetical protein	At.50799	tair|AT1G55230.1|ref|NM_104396|ug|AY630767|tc|TC291310	chr1:20607341-20607400	similar to unknown protein [Arabidopsis thaliana] (TAIR:AT1G55240.1); similar to unnamed protein product [Vitis vinifera] (GB:CAO63741.1); contains InterPro domain Protein of unknown function DUF716 (InterPro:IPR006904) [AT1G55230.1]	GO:0008150(biological_process)|GO:0012505(endomembrane system)	AAGTGGGCTTTACGGTGAAAATGCCGAGTACTCAATTCTAGTCACTAAAGACAAAGGTGA	-2.17255	6.35896	-12.5085	5.14857e-11	7.9917e-08	15.2737
34368	64	116	A_84_P16138	A_84_P16138	FALSE	NM_102806	NM_102806	839950	AT1G30700	FAD-binding domain-containing protein	At.27381	tair|AT1G30700.1|ref|NM_102806|ta|TA36394_3702|ta|CD530624	chr1:10894327-10894386	FAD-binding domain-containing protein [AT1G30700.1]	GO:0009055(electron carrier activity)|GO:0012505(endomembrane system)	GCAGGTAATTTCGAGAGATTGGTGAAGATTAAGACGAGAGTTGATAGTGGTAATTTCTTT	-2.17199	11.4255	-8.76007	2.4157e-08	6.48444e-06	9.40335
7943	220	95	A_84_P19758	A_84_P19758	FALSE	NM_125322	NM_125322	836050	LTP4	LTP4 (LIPID TRANSFER PROTEIN 4); lipid binding	At.25116	tair|AT5G59310.1|ref|NM_125322|ug|BE037883|ta|TA27383_3702	chr5:23942971-23942912	LTP4 (LIPID TRANSFER PROTEIN 4); lipid binding [AT5G59310.1]	GO:0006869(lipid transport)|GO:0008289(lipid binding)|GO:0009737(response to abscisic acid stimulus)|GO:0012505(endomembrane system)	TGCTTTGTTTTGACAGTGTTCATCGTTGCATCAGTGGATGCAGCAATAACATGTGGCACA	-2.15094	7.39057	-4.72351	0.000124629	0.0022448	1.00151
38363	41	115	A_84_P19074	A_84_P19074	FALSE	NM_101715	NM_101715	838438	MYB51	MYB51 (MYB DOMAIN PROTEIN 51); DNA binding / transcription factor	At.10908	tair|AT1G18570.1|ref|NM_101715|ta|TA33396_3702|ta|CNS0ABF8	chr1:6390960-6391019	MYB51 (MYB DOMAIN PROTEIN 51); DNA binding / transcription factor [AT1G18570.1]	GO:0003677(DNA binding)|GO:0003700(transcription factor activity)|GO:0006355(regulation of transcription, DNA-dependent)|GO:0009651(response to salt stress)|GO:0009723(response to ethylene stimulus)|GO:0009733(response to auxin stimulus)|GO:0009737(response to abscisic acid stimulus)|GO:0009739(response to gibberellin stimulus)|GO:0009751(response to salicylic acid stimulus)|GO:0009753(response t…	GTGACGCCGGTCTATGAACGTCAAGACTTGTTTGACGAAATTGATAACTATTTTGGATGA	-2.1474	9.83761	-9.19713	1.08563e-08	3.79983e-06	10.1799
28354	100	73	A_84_P20120	A_84_P20120	FALSE	NM_128328	NM_128328	817315	CYP94C1	CYP94C1 (cytochrome P450, family 94, subfamily C, polypeptide 1); oxygen binding	At.13273	tair|AT2G27690.1|ref|NM_128328|ta|TA42798_3702|tc|TC285114	chr2:11817776-11817835	CYP94C1 (cytochrome P450, family 94, subfamily C, polypeptide 1); oxygen binding [AT2G27690.1]	GO:0006118(electron transport)|GO:0012505(endomembrane system)|GO:0019825(oxygen binding)	GAGATGGCTATCATGGAGATGAAATCCATAGCTGTGGCAATCATTAGGAGGTTCGAAACA	-2.13818	8.86964	-6.60861	1.78452e-06	0.000126156	5.18575
33791	68	79	A_84_P14446	A_84_P14446	FALSE	NM_127476	NM_127476	816436	FRK1	FRK1 (FLG22-INDUCED RECEPTOR-LIKE KINASE 1); kinase	At.39884	tair|AT2G19190.1|ref|NM_127476|ta|TA51222_3702|tc|TC280994	chr2:8333228-8333169	FRK1 (FLG22-INDUCED RECEPTOR-LIKE KINASE 1); kinase [AT2G19190.1]	GO:0012505(endomembrane system)|GO:0016301(kinase activity)|GO:0042742(defense response to bacterium)	CTGATCAGGAAAACTACGATGACTCGACGAAAATGCTTACAGTGAATCTAGACACCGAGA	-2.12448	10.9215	-4.48034	0.00022047	0.00332165	0.442017
11108	201	56	A_84_P796317	A_84_P796317	FALSE			NA			At.68406	ug|BT025673	chr3:11455346-11455405	Arabidopsis thaliana [BT025673]		GCAGTCTTCAACCGGTTCTTCACTGCCTCAGATGAAGATTTTTCACCATCGTAGATCTAG	-2.12202	8.632	-8.8118	2.19475e-08	6.12146e-06	9.49664
26401	111	70	A_84_P206488	A_84_P206488	FALSE	NM_103221	NM_103221	840412	AGP5	AGP5 (ARABINOGALACTAN-PROTEIN 5)	At.25010	tair|AT1G35230.1|ref|NM_103221|ta|TA41129_3702|tc|TC298025	chr1:12917622-12917681	AGP5 (ARABINOGALACTAN-PROTEIN 5) [AT1G35230.1]	GO:0003674(molecular_function)	CTTTTGTTACTATTTAATTATGTAGTTTATAGTGTTTTATATGATGCTTTATTATCGTGT	-2.11893	8.45681	-3.85235	0.00096785	0.0097429	-1.00093
6546	228	169	A_84_P511454	A_84_P511454	FALSE	NM_123723	NM_123723	834377	AT5G43570	serine-type endopeptidase inhibitor	At.30113	tair|AT5G43570.1|ref|NM_123723|ug|DR282643|ta|TA50073_3702	chr5:17524551-17524610	serine-type endopeptidase inhibitor [AT5G43570.1]	GO:0004867(serine-type endopeptidase inhibitor activity)|GO:0005575(cellular_component)|GO:0009611(response to wounding)	TGTTCGTGTCAATGACCAAGGCATTGTCACAAGAACCCCTATTTCGTTGGCTAATTTAAT	-2.10794	7.09431	-7.30599	4.13468e-07	4.63884e-05	6.62506
40707	27	18	A_84_P18515	A_84_P18515	FALSE	NM_116854	NM_116854	826263	AT4G07820	pathogenesis-related protein, putative	At.49679	tair|AT4G07820.1|ref|NM_116854|ta|TA52654_3702|tc|TC300660	chr4:4636932-4636873	pathogenesis-related protein, putative [AT4G07820.1]	GO:0003674(molecular_function)|GO:0005576(extracellular region)	TGCAATAATGGTGGATTCCTTGCCATTTGTAGCTATGATCCGTCTGTCATTCTTAGTGAA	-2.10457	12.7292	-5.57453	1.74948e-05	0.000585372	2.93445
21424	140	164	A_84_P750651	A_84_P750651	FALSE	NM_104685	NM_104685	842287	AT1G59930	hypothetical protein	At.66057	tair|AT1G59930.1|tair|AT1G59920.1|ref|NM_104685|ref|NM_104684	chr1:22064896-22064837	similar to unknown protein [Arabidopsis thaliana] (TAIR:AT1G59920.1); similar to putative MADS-box transcription factor [Arabidopsis lyrata] (GB:AAO42467.1); contains domain PTHR11945 (PTHR11945); contains domain PTHR11945:SF14 (PTHR11945:SF14) [AT1G59930.1]	GO:0003674(molecular_function)|GO:0005575(cellular_component)|GO:0008150(biological_process)	CTCCTCGTGTTCTTCAAGATCTTAATGTTGAAGAGGATGGGGACATTCCTTCCATGGATG	-2.07789	8.14359	-9.22643	1.02984e-08	3.68903e-06	10.2311
10782	203	28	A_84_P15883	A_84_P15883	FALSE	NM_122574	NM_122574	832750	AT5G26920	calmodulin binding	At.30838	tair|AT5G26920.1|ref|NM_122574|ta|TA44863_3702|tc|NP043834	chr5:9478322-9478381	calmodulin binding [AT5G26920.1]	GO:0005516(calmodulin binding)|GO:0008150(biological_process)	TTTTGCAAACGTTAATTTGGGATCTCCAAGAGCCAGGTGGTGTAAGGTTAAGGCAGCTTT	-2.07583	8.72791	-5.79497	1.06402e-05	0.000414245	3.42489
9909	208	74	A_84_P754657	A_84_P754657	FALSE	NM_001123824	NM_001123824	6241110	AT1G16022	hypothetical protein	At.64207	tair|AT1G16022.1|ref|NM_001123824	chr1:5501637-5501578	unknown protein [AT1G16022.1]	GO:0012505(endomembrane system)	AGCTTACAATCAAAGACATAAAAGGTGGAGAAGATGACAAGAGCATCGACATCTTCCGGG	-2.07294	7.53148	-9.04268	1.4363e-08	4.57832e-06	9.90852
399	264	54	A_84_P11446	A_84_P11446	FALSE	NM_101421	NM_101421	838122	ATPDR12/PDR12	ATPDR12/PDR12 (PLEIOTROPIC DRUG RESISTANCE 12); ATPase, coupled to transmembrane movement of substances	At.49303	tair|AT1G15520.1|ref|NM_101421|ta|TA51991_3702|tc|TC307764	chr1:5332073-5332014	ATPDR12/PDR12 (PLEIOTROPIC DRUG RESISTANCE 12); ATPase, coupled to transmembrane movement of substances [AT1G15520.1]	GO:0005886(plasma membrane)|GO:0006855(multidrug transport)|GO:0009607(response to biotic stimulus)|GO:0009723(response to ethylene stimulus)|GO:0009751(response to salicylic acid stimulus)|GO:0009753(response to jasmonic acid stimulus)|GO:0015692(lead ion transport)|GO:0042626(ATPase activity, coupled to transmembrane movement of substances)	TTGCCGCCATGAACGTCATCTTTCCTTTGCTCTTTGCCGTTATCTTTGCTATCGGAATCA	-2.06735	9.14912	-8.33468	5.38666e-08	1.09528e-05	8.62181
17397	164	58	A_84_P575998	A_84_P575998	FALSE	NM_117514	NM_117514	827080	AT4G14365	zinc finger (C3HC4-type RING finger) family protein / ankyrin repeat family protein	At.23786	tair|AT4G14365.1|ref|NM_117514|ta|TA37361_3702|tc|TC286863	chr4:8271569-8271510	zinc finger (C3HC4-type RING finger) family protein / ankyrin repeat family protein [AT4G14365.1]	GO:0005515(protein binding)|GO:0008270(zinc ion binding)	TGTGTGTATGTTATGTGGTGAAGTCAAAGAAGTCGAAATATAGAATCACGACAAGTTTAG	-2.06249	10.4301	-6.01788	6.47159e-06	0.000294556	3.91538
8181	218	130	A_84_P10439	A_84_P10439	FALSE	NM_100779	NM_100779	837429	BIP3	BIP3; ATP binding	At.42242	tair|AT1G09080.1|ref|NM_100779|ug|AY156728|tc|NP043389	chr1:2929322-2929263	BIP3; ATP binding [AT1G09080.1]	GO:0005524(ATP binding)|GO:0005788(endoplasmic reticulum lumen)|GO:0006457(protein folding)|GO:0009408(response to heat)	AAACCGAGGGAGAGAATGAGGACACGATGGAGATGATCACGATGAGTTATAGAATCGTAT	-2.06216	7.16453	-9.46948	6.67507e-09	2.77101e-06	10.6506
21271	141	130	A_84_P573065	A_84_P573065	FALSE	NM_128381	NM_128381	817367	AT2G28210	carbonic anhydrase family protein	At.38648	tair|AT2G28210.1|ref|NM_128381|tc|NP454661	chr2:12039081-12039246	carbonic anhydrase family protein [AT2G28210.1]	GO:0004089(carbonate dehydratase activity)|GO:0005575(cellular_component)|GO:0006730(one-carbon compound metabolic process)|GO:0008270(zinc ion binding)|GO:0010037(response to carbon dioxide)	GCCAGATTCTTTTCTCGGATTGCTGGAAAATAAATTGTCGGCAATTACAGATCAAAATGA	-2.05955	7.1543	-14.5449	3.21375e-12	9.56118e-09	17.8182
10471	205	139	A_84_P15734	A_84_P15734	FALSE	NM_118713	NM_118713	828686	XTR6	XTR6 (XYLOGLUCAN ENDOTRANSGLYCOSYLASE 6); hydrolase, acting on glycosyl bonds	At.2901	tair|AT4G25810.1|ref|NM_118713|ta|TA36250_3702|ta|CB252959	chr4:13129638-13129697	XTR6 (XYLOGLUCAN ENDOTRANSGLYCOSYLASE 6); hydrolase, acting on glycosyl bonds [AT4G25810.1]	GO:0005618(cell wall)|GO:0005975(carbohydrate metabolic process)|GO:0006073(glucan metabolic process)|GO:0012505(endomembrane system)|GO:0016798(hydrolase activity, acting on glycosyl bonds)|GO:0048046(apoplast)	GTACAGAATAACTACATGATTTACAATTACTGTACGGACGCTAAAAGGTTCCCTCAAGGT	-2.05599	10.3234	-8.69423	2.7308e-08	7.06465e-06	9.28404
35704	56	164	A_84_P23754	A_84_P23754	FALSE	NM_103118	NM_103118	840293	AIG1	AIG1 (AVRRPT2-INDUCED GENE 1); GTP binding	At.10803	tair|AT1G33960.1|ref|NM_103118|ta|TA45411_3702|ta|DR378488	chr1:12348052-12348111	AIG1 (AVRRPT2-INDUCED GENE 1); GTP binding [AT1G33960.1]	GO:0005525(GTP binding)|GO:0009617(response to bacterium)	TGAGCTACCAGCAAAAAATGGAAATGCAGGAGAAGTTAAAGCAGATGGAAGGACGTATGC	-2.05104	8.85689	-3.18506	0.00457993	0.0298047	-2.49662
42537	16	98	A_84_P220868	A_84_P220868	FALSE	NM_127328	NM_127328	816283	AT2G17740	DC1 domain-containing protein	At.40105	tair|AT2G17740.1|ref|NM_127328|ug|AK176759|ta|TA45861_3702	chr2:7714236-7714177	DC1 domain-containing protein [AT2G17740.1]	GO:0005575(cellular_component)	TGCTCTTCACTTGGAGATGCAAAGAGCTAAGATTGATAAGAAATCAAGAAAGCATATGCT	-2.04478	8.19747	-6.54812	2.03202e-06	0.000139242	5.05774
20311	147	10	A_84_P751391	A_84_P751391	FALSE			3766777	AT1G21525	pseudo	At.47638	tair|AT1G21525.1|ug|AY087114|ta|TA49718_3702|tc|TC297883	chr1:7537356-7537297	pseudogene of unknown protein [AT1G21525.1]		CGTTGATCGGCCATTTTCTTGGGATTGAAGATATATATGCCGTCATGATCGTTTATGGGT	-2.04334	9.75311	-3.67032	0.00148412	0.0133161	-1.41491
44607	4	38	A_84_P20656	A_84_P20656	FALSE	NM_123973	NM_123973	834646	ATPTR3/PTR3	ATPTR3/PTR3 (PEPTIDE TRANSPORTER PROTEIN 3); transporter	At.27086	tair|AT5G46050.1|ref|NM_123973|ug|AY064057|ta|TA48715_3702	chr5:18692378-18692319	ATPTR3/PTR3 (PEPTIDE TRANSPORTER PROTEIN 3); transporter [AT5G46050.1]	GO:0005215(transporter activity)|GO:0006857(oligopeptide transport)|GO:0016020(membrane)	TTCTTGGTCGTGGTTAAGTTTTATGTTTATAGAGCTGAGGTTACTGATTCGGTTGATGTG	-2.04119	11.4693	-6.00745	6.62303e-06	0.000299302	3.89256
25481	117	39	A_84_P611298	A_84_P611298	FALSE	NM_147244	NM_147244	814993	AT2G04515	hypothetical protein	At.45792	tair|AT2G04515.1|ref|NM_147244|ta|TA50166_3702|tc|TC292901	chr2:1574355-1574414	similar to unknown protein [Arabidopsis thaliana] (TAIR:AT2G04495.1) [AT2G04515.1]	GO:0003674(molecular_function)|GO:0008150(biological_process)|GO:0012505(endomembrane system)	TTCGGCAGGAGAAGTATATAATTTTCTCTCTTTGGACAAGTAGATTCTGTATTTTTGGTG	-2.03966	7.27782	-6.72403	1.39469e-06	0.000107542	5.42861
13810	185	92	A_84_P14226	A_84_P14226	FALSE	NM_001035939	NM_001035939	837543	ATBCAT-2	ATBCAT-2; branched-chain-amino-acid transaminase/ catalytic	At.18974	tair|AT1G10070.1|tair|AT1G10070.3|tair|AT1G10070.2|ref|NM_001035939	chr1:3290079-3290138	ATBCAT-2; branched-chain-amino-acid transaminase/ catalytic [AT1G10070.1]	GO:0003824(catalytic activity)|GO:0004084(branched-chain-amino-acid transaminase activity)|GO:0008152(metabolic process)|GO:0009081(branched chain family amino acid metabolic process)|GO:0009507(chloroplast)	TGTCTGCCAGAAACTGCGTTCAGTCCTCGTAGGTATCCAGACAGGATTGATTGAAGATAA	-2.03376	8.9759	-6.54021	2.0669e-06	0.000140822	5.04096
14506	181	60	A_84_P798436	A_84_P798436	FALSE			NA			At.69344	ug|EG497537	chr1:30146839-30146780	AYBLI62TF pooled cDNA populations Arabidopsis thaliana cDNA, mRNA sequence [EG497537]		GGAAACTCGCTTTTGACCGGAAACTACGCCAAGTTCTTGAAAGAGGTACAAAAAGGAAAA	-2.03177	13.1875	-8.52959	3.71946e-08	8.73607e-06	8.98307
37368	47	65	A_84_P750646	A_84_P750646	FALSE	NM_104684	NM_104684	842286	AT1G59920	hypothetical protein	At.66056	tair|AT1G59920.1|tair|AT1G59930.1|ref|NM_104684|ref|NM_104685	chr1:22063233-22063174	similar to unknown protein [Arabidopsis thaliana] (TAIR:AT1G59930.1); similar to putative MADS-box transcription factor [Arabidopsis lyrata] (GB:AAO42467.1); contains domain PTHR11945 (PTHR11945); contains domain PTHR11945:SF14 (PTHR11945:SF14) [AT1G59920.1]	GO:0003674(molecular_function)|GO:0005575(cellular_component)|GO:0008150(biological_process)	TCGTGTTCTTCAAGATCTTAATGTTAAAGAGGATGGGGACATTCCTTCCATGGATGGCAG	-2.02816	8.08743	-7.65931	2.02066e-07	2.90885e-05	7.32801
27884	102	164	A_84_P21001	A_84_P21001	FALSE	NM_103539	NM_103539	841016	AT1G44130	nucellin protein, putative	At.52031	tair|AT1G44130.1|ref|NM_103539|tc|NP306690	chr1:16790037-16789978	nucellin protein, putative [AT1G44130.1]	GO:0004190(aspartic-type endopeptidase activity)|GO:0004194(pepsin A activity)|GO:0006508(proteolysis)|GO:0009505(plant-type cell wall)	TCTATGCAAGGGCTAATGATGATCTACGACAACGAGAAGCAACAACTCGGATGGGTTTCT	-2.02425	8.08621	-4.87036	8.84497e-05	0.00178479	1.33842
34907	61	58	A_84_P765109	A_84_P765109	FALSE	NR_023050	NR_023050	5008184	AT4G36052	misc_RNA	At.73187	tair|AT4G36052.1|ref|NR_023050|ug|DQ108673	chr4:17053345-17053404	other RNA [AT4G36052.1]		TCCGGGATGTCTGGTAAATCATCAAAACTAATGAATACAGGTACGTGGTCTGATCCCTTA	-2.02325	6.7558	-11.891	1.28158e-10	1.69739e-07	14.4209
14590	181	61	A_84_P18029	A_84_P18029	FALSE	NM_100930	NM_100930	837596	XTH33	XTH33 (xyloglucan:xyloglucosyl transferase 33); hydrolase, acting on glycosyl bonds	At.42175	tair|AT1G10550.1|ref|NM_100930|ta|TA45520_3702|ta|BX835970	chr1:3479332-3479273	XTH33 (xyloglucan:xyloglucosyl transferase 33); hydrolase, acting on glycosyl bonds [AT1G10550.1]	GO:0005618(cell wall)|GO:0005975(carbohydrate metabolic process)|GO:0006073(glucan metabolic process)|GO:0012505(endomembrane system)|GO:0016798(hydrolase activity, acting on glycosyl bonds)|GO:0048046(apoplast)	AGGAGAAAGCTGATGTTCTATTCTTATTGCAGTGATAAGCCAAGATACAAAGTCATGCCT	-2.02133	9.3176	-9.16858	1.14302e-08	3.88639e-06	10.13
7054	225	4	A_84_P577078	A_84_P577078	FALSE	NM_122939	NM_122939	833512	AT5G35480	hypothetical protein	At.30595	tair|AT5G35480.1|ref|NM_122939|ug|AK221535|ta|TA47821_3702	chr5:13706565-13706506	unknown protein [AT5G35480.1]	GO:0003674(molecular_function)|GO:0005575(cellular_component)|GO:0008150(biological_process)	AGCTGCATCACCCAAGTGGAGAATATGCATCCATGTAATTTTATTATCATTGTGTTGCTT	-2.01644	11.0764	-11.4117	2.66712e-10	2.72054e-07	13.7303
29802	91	68	A_84_P11392	A_84_P11392	FALSE	NM_105381	NM_105381	843031	CYP735A2	CYP735A2 (cytochrome P450, family 735, subfamily A, polypeptide 2); oxygen binding	At.35690	tair|AT1G67110.1|ref|NM_105381|ta|TA50476_3702|ta|CNS0AE20	chr1:25065571-25065512	CYP735A2 (cytochrome P450, family 735, subfamily A, polypeptide 2); oxygen binding [AT1G67110.1]	GO:0006118(electron transport)|GO:0012505(endomembrane system)|GO:0019825(oxygen binding)	TGCTCCTATAGTTGTGCTTACTATAAAACCTAAGTATGGAGTTCAATTAGTTTTGAAGCC	-2.01184	9.93691	-5.39372	2.64074e-05	0.000768355	2.52851
30198	89	125	A_84_P21462	A_84_P21462	FALSE	NM_001085043	NM_001085043	830013	AT4G38560	hypothetical protein	At.48962	tair|AT4G38560.1|tair|AT4G38560.2|ref|NM_001085043|ref|NM_120017	chr4:18031123-18031182	similar to pEARLI4 [Arabidopsis thaliana] (TAIR:AT2G20960.1); contains InterPro domain Phospholipase-like, arabidopsis (InterPro:IPR007942) [AT4G38560.1]	GO:0003674(molecular_function)|GO:0005575(cellular_component)|GO:0008150(biological_process)	GCGTTTCTGAGCTCCAAGGTGGAAAAGTTTGAGGGGGAATCTTTGTTAGAGAACGTCTTT	-2.01014	9.91794	-5.6881	1.3532e-05	0.000488478	3.18776
35718	56	136	A_84_P22344	A_84_P22344	FALSE	NM_118457	NM_118457	828427	AT4G23280	protein kinase, putative	At.54489	tair|AT4G23280.1|ref|NM_118457|tc|TC282361	chr4:12177401-12177460	protein kinase, putative [AT4G23280.1]	GO:0006952(defense response)|GO:0012505(endomembrane system)|GO:0016301(kinase activity)	GAAAGAGCATGTCCATCTATGGATACATCTGACCTCTTTTCAATCGACGAAGCTTCCATT	-1.99545	7.10244	-6.22829	4.06951e-06	0.000215878	4.37296
31956	79	9	A_84_P766473	A_84_P766473	FALSE	NM_122435	NM_122435	832597	AT5G25260	hypothetical protein	At.30922	tair|AT5G25260.1|ref|NM_122435|ug|AK227255|ta|TA48772_3702	chr5:8754041-8754100	similar to unknown protein [Arabidopsis thaliana] (TAIR:AT5G25250.1); similar to unknown protein [Arabidopsis thaliana] (TAIR:AT5G64870.1); similar to unnamed protein product [Vitis vinifera] (GB:CAO44306.1); similar to hypothetical protein [Vitis vinifera] (GB:CAN77054.1); similar to 80C09_16 [Brassica rapa subsp. pekinensis] (GB:AAZ41827.1); contains domain PTHR13806:SF3 (PTHR13806:SF3); contai…	GO:0003674(molecular_function)|GO:0005575(cellular_component)|GO:0008150(biological_process)	ACTTTTTGATGATTAACAATGGCACTTATCAGGAGATTGCTAAGACTAACGCGCTTGCGG	-1.98618	8.04408	-3.43378	0.00257827	0.0198376	-1.94703
24646	122	9	A_84_P785469	A_84_P785469	FALSE			836546	AT5G64250	2-nitropropane dioxygenase family / NPD family	At.20388	ug|AY064991|ta|TA31608_3702|tc|TC305877	chr5:25713073-25713014	Arabidopsis thaliana AT5g64250 [AY064991]	GO:0008152(metabolic process)|GO:0009610(response to symbiotic fungus)|GO:0016491(oxidoreductase activity)	CCGACTAGCCATGATTGAGCTTTGTTTTGGTTTTCTTTTTGCAATTGCAACAAATGCATT	-1.98536	7.44822	-11.7358	1.62065e-10	1.93786e-07	14.2002
17536	163	120	A_84_P93419	A_84_P93419	FALSE	NM_103599	NM_103599	841101	AT1G45616	leucine-rich repeat family protein	At.65982	tair|AT1G45616.1|ref|NM_103599|tc|NP306609	chr1:17186075-17186016	leucine-rich repeat family protein [AT1G45616.1]	GO:0005515(protein binding)|GO:0006952(defense response)|GO:0007165(signal transduction)|GO:0012505(endomembrane system)	TGGGATACATAATGACTTCACACAAGCATGAGTGGTTCATGGATACTTTTGGCCGAAGAA	-1.98494	9.11936	-7.63984	2.10107e-07	3.00042e-05	7.28973
8636	216	69	A_84_P21178	A_84_P21178	FALSE	NM_102415	NM_102415	839193	AT1G26530	hypothetical protein	At.51774	tair|AT1G26530.1|ref|NM_102415	chr1:9167145-9167310	similar to unknown protein [Arabidopsis thaliana] (TAIR:AT2G46230.1); similar to unnamed protein product [Vitis vinifera] (GB:CAO39702.1); contains InterPro domain Protein of unknown function DUF652 (InterPro:IPR006984) [AT1G26530.1]	GO:0003674(molecular_function)|GO:0005575(cellular_component)|GO:0008150(biological_process)	AAACTGCCTGAAGCAACAATCGGTGGAGATACTGATAAAGGATCCGACACCCATGTTGAT	-1.98188	8.99572	-9.79601	3.77001e-09	1.95063e-06	11.2018
23942	126	57	A_84_P23737	A_84_P23737	FALSE	NM_101471	NM_101471	838174	HSP70B	HSP70B (heat shock protein 70B); ATP binding	At.41906	tair|AT1G16030.1|ref|NM_101471|ug|BT001988|ta|TA41628_3702	chr1:5502521-5502462	HSP70B (heat shock protein 70B); ATP binding [AT1G16030.1]	GO:0005524(ATP binding)|GO:0005829(cytosol)|GO:0006457(protein folding)|GO:0009408(response to heat)	GTTGAAAGAGTTAGAAGGTATTTGCAACCCAATCATCTCAAAGATGTATCAGGGTGGTGC	-1.97758	11.3368	-10.4292	1.29029e-09	9.06288e-07	12.2311
31121	83	150	A_84_P69204	A_84_P69204	FALSE	NM_101965	NM_101965	838707	AT1G21110	O-methyltransferase, putative	At.24626	tair|AT1G21110.1|ref|NM_101965|ta|TA31072_3702|ta|AI100722	chr1:7390051-7389992	O-methyltransferase, putative [AT1G21110.1]	GO:0005829(cytosol)|GO:0008168(methyltransferase activity)|GO:0008171(O-methyltransferase activity)|GO:0046983(protein dimerization activity)	CATCTGTATTTCAGTTTTTTGTTTGAAATGGTCATGCCTCTCTTTGTCTTTCGAGCAATA	-1.97718	11.2826	-6.26645	3.74331e-06	0.000204969	4.45537
17651	163	59	A_84_P57250	A_84_P57250	FALSE	NM_001084382	NM_001084382	844356	AT1G80160	lactoylglutathione lyase family protein / glyoxalase I family protein	At.27932	tair|AT1G80160.1|tair|AT1G80160.2|ref|NM_001084382|ref|NM_106665	chr1:30156928-30156987	lactoylglutathione lyase family protein / glyoxalase I family protein [AT1G80160.1]	GO:0004462(lactoylglutathione lyase activity)|GO:0005975(carbohydrate metabolic process)|GO:0012505(endomembrane system)	TGGTAAGTTGATGTGATTCCTCAACCGGGAAAATGACCATTTGCTTCACACTCTAGTCTC	-1.97032	7.69754	-4.2488	0.00038028	0.00491943	-0.0912881
33234	71	4	A_84_P562774	A_84_P562774	FALSE	NM_121272	NM_121272	831109	AT5G12340	hypothetical protein	At.65507	tair|AT5G12340.1|ref|NM_121272|tc|NP369633	chr5:3993010-3992951	similar to unknown protein [Arabidopsis thaliana] (TAIR:AT1G28190.1); similar to unnamed protein product [Vitis vinifera] (GB:CAO16848.1) [AT5G12340.1]	GO:0003674(molecular_function)|GO:0008150(biological_process)	AGATTAGGGTTTCTCCATTAAGGTTCTTCGGTCTAAATCGGAAGCAAGATGAAGTGAATT	-1.94929	10.4368	-7.91288	1.2213e-07	1.99094e-05	7.82145
20746	144	160	A_84_P759817	A_84_P759817	FALSE			3769024	AT3G29725	pseudo		tair|AT3G29725.1	chr3:11557296-11557237	pseudogene, N-hydroxycinnamoyl/benzoyltransferase, blastp match of 38% identity and 1.6e-55 P-value to GP [AT3G29725.1]		GGATTGGATTTTGGGTGGGGAAGACCGGTTAACACTTAAATGATGTCTCTTTACCAAAAC	-1.94514	8.89128	-5.35409	2.89145e-05	0.00082057	2.43912
30090	90	1	A_84_P245795	A_84_P245795	FALSE	NM_123423	NM_123423	834057	AT5G40590	DC1 domain-containing protein	At.30279	tair|AT5G40590.1|ref|NM_123423|ta|TA48596_3702|tc|TC294127	chr5:16268915-16268856	DC1 domain-containing protein [AT5G40590.1]	GO:0005575(cellular_component)	GCAGATTGAGATGCATTTGGCGATGCAAAGTGCTTTGATTTCGAAAAAGGCGAATAAGGC	-1.94294	9.72179	-7.4291	3.21564e-07	3.97238e-05	6.87202
25618	116	105	A_84_P23380	A_84_P23380	FALSE	NM_120232	NM_120232	831722	AT5G01540	lectin protein kinase, putative	At.28701	tair|AT5G01540.1|ref|NM_120232|ta|TA39123_3702|ta|BP815877	chr5:211349-211290	lectin protein kinase, putative [AT5G01540.1]	GO:0006499(N-terminal protein myristoylation)|GO:0009737(response to abscisic acid stimulus)|GO:0012505(endomembrane system)|GO:0016301(kinase activity)	TTGGTAGGATATGTTTCGTCGACCTCAATCACCAGAGTTTCTTCGACTTCTCGTATCAGT	-1.93538	10.439	-6.69937	1.46988e-06	0.000112128	5.37688
18150	160	81	A_84_P12970	A_84_P12970	FALSE	NM_117874	NM_117874	827486	AT4G17660	protein kinase, putative	At.28055	tair|AT4G17660.1|ref|NM_117874|tc|TC288912	chr4:9832930-9832989	protein kinase, putative [AT4G17660.1]	GO:0005575(cellular_component)|GO:0006468(protein amino acid phosphorylation)|GO:0016301(kinase activity)	ACCATGGCCTTTGTCGTCGAAAGTCTTACGAATATCATTGAGGAATCAAATTCTGAAGAT	-1.92163	7.86474	-7.26753	4.47437e-07	4.8701e-05	6.54746
40151	30	110	A_84_P12640	A_84_P12640	FALSE	NM_111008	NM_111008	821135	ALPHA-DOX1	ALPHA-DOX1 (ALPHA-DIOXYGENASE 1)	At.23359	tair|AT3G01420.1|ref|NM_111008|ta|TA31060_3702|ta|AA042387	chr3:159794-159735	ALPHA-DOX1 (ALPHA-DIOXYGENASE 1) [AT3G01420.1]	GO:0001561(fatty acid alpha-oxidation)|GO:0006629(lipid metabolic process)|GO:0006979(response to oxidative stress)|GO:0008219(cell death)|GO:0009751(response to salicylic acid stimulus)|GO:0012505(endomembrane system)|GO:0016165(lipoxygenase activity)|GO:0051707(response to other organism)	ACAGACAAATGGATGAACTCTGAAAGTGCATTTTCAGTATGGGATTCACCTCCACTTACC	-1.92153	11.7852	-6.70198	1.46173e-06	0.000111746	5.38236
11005	202	91	A_84_P15864	A_84_P15864	FALSE	NM_121852	NM_121852	831965	AT5G18470	curculin-like (mannose-binding) lectin family protein	At.19705	tair|AT5G18470.1|ref|NM_121852|ta|TA38431_3702|tc|TC286316	chr5:6129094-6129153	curculin-like (mannose-binding) lectin family protein [AT5G18470.1]	GO:0005529(sugar binding)|GO:0008150(biological_process)|GO:0009505(plant-type cell wall)	TTTCCTGATGGATGCCAATATTGGGAAAAAGGATCAAAGTTTGTTCCTTATGATAGCTTC	-1.91479	10.7251	-6.31082	3.39761e-06	0.0001947	4.55093
34696	62	140	A_84_P752730	A_84_P752730	FALSE	NR_022371	NR_022371	3767649	MIR163	misc_RNA		tair|AT1G66725.1|ref|NR_022371|ta|CNS09Y2I	chr1:24888027-24888086	MIR163; miRNA [AT1G66725.1]	GO:0003674(molecular_function)|GO:0005575(cellular_component)|GO:0035195(gene silencing by miRNA)	GAGGACTTGGAACTTCGATATTATCCCCCGTGTTTTGTCCAGTTTCTCTATAGGTTGTGC	-1.91391	9.44482	-10.5132	1.12297e-09	8.53007e-07	12.3639
18924	155	64	A_84_P725341	A_84_P725341	FALSE	NM_104227	NM_104227	841784	AT1G53490	DNA binding	At.72477	tair|AT1G53490.1|ref|NM_104227|ug|EG421414	chr1:19967037-19967096	DNA binding [AT1G53490.1]	GO:0003677(DNA binding)	CCGAGTGTAGAACATGTCCTAATAGCATCTACGCCAAAAGCGCAACTTCAGAAGGGTTTT	-1.90858	6.49888	-12.3558	6.42973e-11	9.56449e-08	15.0666
30711	86	119	A_84_P18998	A_84_P18998	FALSE	NM_105948	NM_105948	843621	AT1G72900	disease resistance protein (TIR-NBS class), putative	At.71105	tair|AT1G72900.1|ref|NM_105948|ta|TA37335_3702|ta|AI998978	chr1:27437110-27437169	disease resistance protein (TIR-NBS class), putative [AT1G72900.1]	GO:0004888(transmembrane receptor activity)|GO:0006952(defense response)|GO:0031224(intrinsic to membrane)	AAATTTTGTCGTAGCTTCCGATCATTGGCCTTTAAAAAGAGAGACGACATTTCTGCTGCG	-1.90426	9.98227	-8.5358	3.67613e-08	8.73607e-06	8.99449
20131	148	30	A_84_P792233	A_84_P792233	FALSE			NA			At.65789	ug|DR250225|ug|DQ108669|ta|TA44860_3702|tc|TC300301	chr3:10348579-10348521	68652 CERES-149 Arabidopsis thaliana cDNA clone 34466 5', mRNA sequence [DR250225]		AAATAGGCCTGATTCGTTACTCTACTAGCAACTACGACTTATGTGCATGTATGGCATGCC	-1.90095	9.8816	-4.37535	0.000282249	0.00395937	0.200163
44823	3	115	A_84_P870349	A_84_P870349	FALSE	NM_001035670	NM_001035670	821904	AtMYB15/AtY19/MYB15	AtMYB15/AtY19/MYB15 (myb domain protein 15); DNA binding / transcription factor	At.5348	tair|AT3G23250.2|tair|AT3G23250.1|ref|NM_001035670|ref|NM_113226	chr3:8310620-8310679	AtMYB15/AtY19/MYB15 (myb domain protein 15); DNA binding [AT3G23250.2]	GO:0003677(DNA binding)|GO:0003700(transcription factor activity)|GO:0006355(regulation of transcription, DNA-dependent)|GO:0009651(response to salt stress)|GO:0009723(response to ethylene stimulus)|GO:0009733(response to auxin stimulus)|GO:0009753(response to jasmonic acid stimulus)|GO:0046686(response to cadmium ion)	GCCGGGCTCTAGTTAACATGTTTGAGGAGTAAAGTGAAATGGTGCAAATTAGTTAAGGCT	-1.9002	8.42111	-5.76238	1.1448e-05	0.000434792	3.35272
28776	97	80	A_84_P785047	A_84_P785047	FALSE		NM_129233	818250	AT2G36780	UDP-glucoronosyl/UDP-glucosyl transferase family protein	At.13721	tair|AT2G36780.1|tair|AT2G36760.1|tair|AT2G36750.1|tair|AT2G36770.1	chr2:15424803-15424744	UDP-glucoronosyl/UDP-glucosyl transferase family protein [AT2G36780.1]	GO:0005575(cellular_component)|GO:0008152(metabolic process)|GO:0008194(UDP-glycosyltransferase activity)|GO:0016757(transferase activity, transferring glycosyl groups)	AGCTTGGAGAATTAGCTCACAAAGCTGTGGAAAAAGGAGGCTCTTCTCATTCTAACATCA	-1.89987	9.63038	-11.8438	1.37608e-10	1.75455e-07	14.354
6285	230	11	A_84_P12877	A_84_P12877	FALSE	NM_118204	NM_118204	827834	AT4G20860	FAD-binding domain-containing protein	At.3571	tair|AT4G20860.1|ref|NM_118204|ta|TA27607_3702|ta|BX835362	chr4:11174215-11174274	FAD-binding domain-containing protein [AT4G20860.1]	GO:0009055(electron carrier activity)|GO:0012505(endomembrane system)	GAAATGGGGTGAGACTTATTTCAAAGGTAATTTCAAGAGATTAGGTTTGGTTAAAGGGAA	-1.89791	11.6328	-7.01622	7.53184e-07	6.96617e-05	6.03526
38236	42	29	A_84_P804208	A_84_P804208	FALSE			NA			At.73187	ug|DQ108673	chr4:017053408-017053851	Arabidopsis thaliana clone 103458 mRNA sequence [DQ108673]		CCCCTTTAACTTTGTAACCAATCCACCTTTCCACCTGTAGTGTGTTCAGAAGTTGTATCA	-1.89703	6.60427	-11.4425	2.54282e-10	2.67004e-07	13.7754
37122	48	48	A_84_P15628	A_84_P15628	FALSE	NM_115584	NM_115584	824891	BG3	BG3 (BETA-1,3-GLUCANASE 3); hydrolase, hydrolyzing O-glycosyl compounds	At.292	tair|AT3G57240.1|ref|NM_115584|ta|TA45559_3702|ta|AV561814	chr3:21192969-21192910	BG3 (BETA-1,3-GLUCANASE 3); hydrolase, hydrolyzing O-glycosyl compounds [AT3G57240.1]	GO:0004553(hydrolase activity, hydrolyzing O-glycosyl compounds)|GO:0008810(cellulase activity)|GO:0009617(response to bacterium)|GO:0012505(endomembrane system)	GGTCCCGAGACTGAGAAGTTTTGGGGACTGTTTCTTCCAAATCTACAGCCTAAGTATGTT	-1.89355	10.0213	-3.13278	0.00516233	0.0325355	-2.61052
7152	224	148	A_84_P12497	A_84_P12497	FALSE	NM_129944	NM_129944	818986	GT/UGT74F2	GT/UGT74F2 (UDP-GLUCOSYLTRANSFERASE 74F2); UDP-glucosyltransferase/ UDP-glycosyltransferase/ transferase, transferring glycosyl groups / transferase, transferring hexosyl groups	At.27327	tair|AT2G43820.1|ref|NM_129944|ta|TA34807_3702|ta|AV805454	chr2:18160732-18160791	GT/UGT74F2 (UDP-GLUCOSYLTRANSFERASE 74F2); UDP-glucosyltransferase/ UDP-glycosyltransferase/ transferase, transferring glycosyl groups / transferase, transferring hexosyl groups [AT2G43820.1]	GO:0005575(cellular_component)|GO:0008194(UDP-glycosyltransferase activity)|GO:0016757(transferase activity, transferring glycosyl groups)|GO:0016758(transferase activity, transferring hexosyl groups)|GO:0035251(UDP-glucosyltransferase activity)|GO:0046482(para-aminobenzoic acid metabolic process)	TGAAGGAGGTTCTACGGATACTAACATTGATACATTTGTATCAAGGGTTCAGAGCAAATA	-1.89037	12.3913	-9.5697	5.59386e-09	2.50669e-06	10.8213
40460	29	1	A_84_P542646	A_84_P542646	FALSE	NM_101374	NM_101374	838069	AT1G15040	glutamine amidotransferase-related	At.48191	tair|AT1G15040.1|tair|AT1G15040.2|ref|NM_101374|ref|NM_180612	chr1:5180077-5180018	glutamine amidotransferase-related [AT1G15040.1]	GO:0003824(catalytic activity)|GO:0005575(cellular_component)|GO:0006541(glutamine metabolic process)|GO:0016787(hydrolase activity)	CACACAGATAGGACCATAGAGTCCTCCTTTTTTCTCAACTATTAGCCTTTATTGCAAAAA	-1.88817	8.74614	-4.28329	0.000350591	0.00463488	-0.0118647
29571	93	19	A_84_P150278	A_84_P150278	FALSE	NM_179902	NM_179902	818026	AT2G34610	hypothetical protein	At.28366	tair|AT2G34610.1|ref|NM_179902|ug|AY070408|ta|TA46018_3702	chr2:14583424-14583483	similar to unknown protein [Arabidopsis thaliana] (TAIR:AT1G30190.1); similar to unnamed protein product [Tetraodon nigroviridis] (GB:CAG12037.1) [AT2G34610.1]	GO:0003674(molecular_function)|GO:0005575(cellular_component)|GO:0008150(biological_process)	TGTAATTTGTTGTTGTACCAATACGGCAAATTTAGTCAACCTTTTTGTGTCGTTTCCTTC	-1.88618	8.13537	-5.70615	1.29925e-05	0.000475738	3.22789
1947	255	18	A_84_P283390	A_84_P283390	FALSE	NM_106662	NM_106662	844353	AT1G80130	binding	At.23459	tair|AT1G80130.1|ref|NM_106662|ta|TA34993_3702|ta|T44905	chr1:30146189-30146130	binding [AT1G80130.1]	GO:0005488(binding)|GO:0008150(biological_process)	ATGTTCCGTGATTTTCCCCAACACACTTCTATTACCGCATCATCCTAAGACACATATGAA	-1.88219	13.3672	-6.23712	3.99159e-06	0.000213329	4.39203
35504	58	53	A_84_P18293	A_84_P18293	FALSE	NM_128104	NM_128104	817085	AT2G25470	leucine-rich repeat family protein	At.52912	tair|AT2G25470.1|ref|NM_128104|tc|NP454275	chr2:10848798-10848857	leucine-rich repeat family protein [AT2G25470.1]	GO:0005515(protein binding)|GO:0007165(signal transduction)	GCTGCTATTGATATGATGGTTTTCTATTTTAGTACTGCTTCAATTTATGTGACCGCATTG	-1.88218	9.54397	-5.53053	1.93326e-05	0.000626309	2.83595
740	262	52	A_84_P15966	A_84_P15966	FALSE	NM_125108	NM_125108	835831	CYP71B10	CYP71B10 (cytochrome P450, family 71, subfamily B, polypeptide 10); oxygen binding	At.71196	tair|AT5G57260.1|ref|NM_125108|ug|BT004038|ta|AU227443	chr5:23215989-23215930	CYP71B10 (cytochrome P450, family 71, subfamily B, polypeptide 10); oxygen binding [AT5G57260.1]	GO:0006118(electron transport)|GO:0019825(oxygen binding)	TGAAGCTTCTGGACTCACTTCTCATAAGAAACATGACCTTTTACTTGTTCCTGTGAAATC	-1.88211	6.7841	-6.09199	5.49262e-06	0.000266839	4.07717
19612	151	48	A_84_P13130	A_84_P13130	FALSE	NM_125104	NM_125104	835828	CYP81F2	CYP81F2 (cytochrome P450, family 81, subfamily F, polypeptide 2); oxygen binding	At.28563	tair|AT5G57220.1|ref|NM_125104|ug|AY065209|ta|TA46343_3702	chr5:23206829-23206888	CYP81F2 (cytochrome P450, family 81, subfamily F, polypeptide 2); oxygen binding [AT5G57220.1]	GO:0006118(electron transport)|GO:0012505(endomembrane system)|GO:0019825(oxygen binding)	TGGAATGGCTATGCGTAAACTCGTGCAATTACGAGCCGTTTGCCATAAACGTCCCATTAT	-1.88156	9.90494	-6.05179	6.00314e-06	0.000282369	3.9895
20293	147	46	A_84_P211958	A_84_P211958	FALSE	NM_123724	NM_123724	834378	AT5G43580	serine-type endopeptidase inhibitor	At.30112	tair|AT5G43580.1|ref|NM_123724|ug|DR285627|ta|TA44479_3702	chr5:17525388-17525329	serine-type endopeptidase inhibitor [AT5G43580.1]	GO:0004867(serine-type endopeptidase inhibitor activity)|GO:0005575(cellular_component)|GO:0009611(response to wounding)	CTCTCGTGTTTACGTTTGGGTCAACGATTGCGGAATCGTTGTTCAAATTCCTATCATCGG	-1.87194	13.1818	-5.97752	7.0781e-06	0.000310818	3.82701
6230	230	121	A_84_P10528	A_84_P10528	FALSE	NM_104059	NM_104059	841606	AT1G51800	leucine-rich repeat protein kinase, putative	At.37745	tair|AT1G51800.1|ref|NM_104059|ug|AK118836|ta|TA46279_3702	chr1:19221426-19221485	leucine-rich repeat protein kinase, putative [AT1G51800.1]	GO:0006468(protein amino acid phosphorylation)|GO:0012505(endomembrane system)|GO:0016301(kinase activity)	TGACGGATTCAACTAATGATTCTTCAATTGAGCTGTCCATGAATTTCACAACAGAGCTTA	-1.86907	11.0253	-9.31677	8.75796e-09	3.29124e-06	10.3879
33162	71	148	A_84_P795880	A_84_P795880	FALSE			NA			At.68048	ug|DQ108742	chr2:17202662-17202721	Arabidopsis thaliana clone 15522 mRNA sequence [DQ108742]		GGGTGTGACATCAAATCTCAGCCGTTGATCATGAACCCTCATTTTCCATTACTGTAGTTT	-1.86225	8.03694	-7.58956	2.32434e-07	3.18039e-05	7.19066
4201	242	99	A_84_P84999	A_84_P84999	FALSE	NM_113778	NM_113778	822488	AT3G28580	AAA-type ATPase family protein	At.42770	tair|AT3G28580.1|ref|NM_113778|ug|AY072076|ta|TA48037_3702	chr3:10718270-10718329	AAA-type ATPase family protein [AT3G28580.1]	GO:0005524(ATP binding)|GO:0005783(endoplasmic reticulum)|GO:0009737(response to abscisic acid stimulus)|GO:0016887(ATPase activity)	ATGTTGGGGAGAATCTGTTACCGAAGTCAGAAAAGGAAGGAGGTGAGACTTGTTTGAAGA	-1.86183	8.97179	-4.86189	9.02122e-05	0.00180873	1.31903
40217	30	147	A_84_P10496	A_84_P10496	FALSE	NM_102089	NM_102089	838846	ATUGT85A1/UGT85A1	ATUGT85A1/UGT85A1 (UDP-GLUCOSYL TRANSFERASE 85A1); UDP-glycosyltransferase/ glucuronosyltransferase/ transferase, transferring glycosyl groups / transferase, transferring hexosyl groups	At.41604	tair|AT1G22400.1|ref|NM_102089|ta|TA41454_3702|ta|TA41455_3702	chr1:7903927-7903868	ATUGT85A1/UGT85A1 (UDP-GLUCOSYL TRANSFERASE 85A1); UDP-glycosyltransferase/ glucuronosyltransferase/ transferase, transferring glycosyl groups / transferase, transferring hexosyl groups [AT1G22400.1]	GO:0005575(cellular_component)|GO:0008152(metabolic process)|GO:0008194(UDP-glycosyltransferase activity)|GO:0015020(glucuronosyltransferase activity)|GO:0016757(transferase activity, transferring glycosyl groups)|GO:0016758(transferase activity, transferring hexosyl groups)	AGCGACGGAACATAAACTTGGTTCTTCCGTTATGAATTTTGAGACGGTTGTTAGCAAGTT	-1.86013	11.2053	-9.50688	6.2482e-09	2.67e-06	10.7145
24425	123	111	A_84_P16668	A_84_P16668	FALSE	NM_118449	NM_118449	828419	AT4G23200	protein kinase family protein	At.54487	tair|AT4G23200.1|ref|NM_118449|tc|TC282462	chr4:12145487-12145428	protein kinase family protein [AT4G23200.1]	GO:0004672(protein kinase activity)|GO:0006468(protein amino acid phosphorylation)|GO:0012505(endomembrane system)	CAAAGAACGTGATAGCTTTTTGTCGAGCCAATTTACAATGGGATGTACTTCTCAGACTAA	-1.85623	9.66253	-6.46906	2.40968e-06	0.000152157	4.8897
25370	117	92	A_84_P768874	A_84_P768874	FALSE	NM_001085292	NM_001085292	5008311	AT5G57567	hypothetical protein	At.65687	tair|AT5G57567.1|ref|NM_001085292|ta|DQ487714	chr5:23329466-23329305	unknown protein [AT5G57567.1]	GO:0012505(endomembrane system)	AGGAGTGATCATCATCCCAAAAGGAACCAAAACCTATCGAGTTACATGATGACCGATGAT	-1.85086	7.95281	-11.8899	1.28371e-10	1.69739e-07	14.4193
21129	142	74	A_84_P290124	A_84_P290124	FALSE	NM_127851	NM_127851	816817	ATPSK2	ATPSK2 (PHYTOSULFOKINE 2 PRECURSOR); growth factor	At.70262	tair|AT2G22860.1|ref|NM_127851|ug|CB257636|ta|TA39828_3702	chr2:9745130-9745189	ATPSK2 (PHYTOSULFOKINE 2 PRECURSOR); growth factor [AT2G22860.1]	GO:0008083(growth factor activity)|GO:0008283(cell proliferation)|GO:0009887(organ morphogenesis)|GO:0030154(cell differentiation)|GO:0031012(extracellular matrix)	CTATACCCAGAAGAAGAAGCATCCTTGATTTTCACTTACTCATTTCTAACAAACTTTTGC	-1.85021	10.3908	-5.36997	2.78819e-05	0.000799742	2.47496
18857	156	27	A_84_P13913	A_84_P13913	FALSE	NM_101795	NM_101795	838521	AT1G19380	hypothetical protein	At.41752	tair|AT1G19380.1|ref|NM_101795|ug|BX818436|ta|TA42578_3702	chr1:6698557-6698616	similar to unknown protein [Arabidopsis thaliana] (TAIR:AT5G65650.1); similar to unknown [Vitis pseudoreticulata] (GB:ABC69762.1); similar to unnamed protein product [Vitis vinifera] (GB:CAO61173.1); contains InterPro domain Protein of unknown function DUF1195 (InterPro:IPR010608) [AT1G19380.1]	GO:0008150(biological_process)	CGCCGTTCGAAATGCTGCCGTTTCCGATATCGCAAAGTTGTCTCTTGTTCGTTTTGTTAA	-1.84076	11.7571	-8.48537	4.04371e-08	9.37433e-06	8.90159
5677	233	38	A_84_P11140	A_84_P11140	FALSE	NM_121889	NM_121889	832002	AT5G18840	sugar transporter, putative	At.27070	tair|AT5G18840.1|ref|NM_121889|ta|TA44303_3702|tc|TC283292	chr5:6286318-6286377	sugar transporter, putative [AT5G18840.1]	GO:0005351(sugar:hydrogen symporter activity)|GO:0006810(transport)|GO:0008643(carbohydrate transport)|GO:0015144(carbohydrate transmembrane transporter activity)|GO:0016020(membrane)	ATAATATTTGTGGCGAAGATGGTGCCAGAGACGAAAGGGAAGACACTGGAAGAGATCCAA	-1.83924	9.84783	-4.37418	0.000283024	0.00396556	0.19748
24928	120	125	A_84_P19294	A_84_P19294	FALSE	NM_102402	NM_102402	839180	AT1G26380	FAD-binding domain-containing protein	At.15972	tair|AT1G26380.1|ref|NM_102402|ta|TA44217_3702|ta|AI995621	chr1:9126955-9126896	FAD-binding domain-containing protein [AT1G26380.1]	GO:0009055(electron carrier activity)|GO:0012505(endomembrane system)	ATTTCTTCAAAAACGAACAGAGTATTCCCCCTCTTTTATCAAGGGTGAGGAGAGACGACG	-1.8387	7.65456	-4.80947	0.000101948	0.00196419	1.19883
18814	156	113	A_84_P530732	A_84_P530732	FALSE	NM_179009	NM_179009	826148	RAP2.9	RAP2.9 (related to AP2 9); transcription factor	At.47204	tair|AT4G06746.1|ref|NM_179009|ta|TA41057_3702|ta|BP668699	chr4:4074057-4073998	RAP2.9 (related to AP2 9); transcription factor [AT4G06746.1]	GO:0003700(transcription factor activity)|GO:0005634(nucleus)|GO:0006355(regulation of transcription, DNA-dependent)	GCCCGGAGACAGAGTCAAACAGAGGTTCTCTGACTCATATGAGGCATAATATAGTTAATA	-1.83003	11.6376	-6.79834	1.19113e-06	9.68672e-05	5.58401
40059	31	123	A_84_P10967	A_84_P10967	FALSE		NM_117259	826796	AT4G11890	protein kinase family protein	At.33526	tair|AT4G11890.1|tair|AT4G11890.2|tair|AT4G11890.4|tair|AT4G11890.3	chr4:7149650-7149709	protein kinase family protein [AT4G11890.1]	GO:0006468(protein amino acid phosphorylation)|GO:0012505(endomembrane system)|GO:0016301(kinase activity)	TTACCTGATCCAACATTTGGTAATAGATTTCTTGTAGAGGAAGAAACAAATTGGCCCTGG	-1.82853	8.94052	-4.15507	0.0004743	0.00574974	-0.30695
13731	186	79	A_84_P16510	A_84_P16510	FALSE	NM_103273	NM_103273	840475	AT1G35710	leucine-rich repeat transmembrane protein kinase, putative	At.15433	tair|AT1G35710.1|ref|NM_103273|ta|TA42613_3702|ta|CA963957	chr1:13225523-13225582	leucine-rich repeat transmembrane protein kinase, putative [AT1G35710.1]	GO:0004674(protein serine/threonine kinase activity)|GO:0005524(ATP binding)|GO:0006468(protein amino acid phosphorylation)|GO:0007169(transmembrane receptor protein tyrosine kinase signaling pathway)|GO:0012505(endomembrane system)	AATGGCTTTATTGTGTTTACAAGCAAATCCAGAATCTCGGCCAACGATGTTGTCAATCTC	-1.82817	8.98357	-3.69591	0.00139771	0.0127392	-1.35692
25095	119	131	A_84_P18532	A_84_P18532	FALSE	NM_117299	NM_117299	826838	AT4G12290	copper amine oxidase, putative	At.19654	tair|AT4G12290.1|ref|NM_117299|ta|TA41119_3702|ta|BX835232	chr4:7306637-7306781	copper amine oxidase, putative [AT4G12290.1]	GO:0005507(copper ion binding)|GO:0009308(amine metabolic process)	TGGTGATGACACTCTTGCAGTTTGGTCAGACAGGGATAGAGACATAGAGAACAAGGATAT	-1.81483	10.9402	-7.37441	3.59465e-07	4.28972e-05	6.76258
4501	240	10	A_84_P611961	A_84_P611961	FALSE	NM_122903	NM_122903	833465	AT5G35120	hypothetical protein	At.65575	tair|AT5G35120.1|ref|NM_122903	chr5:13404178-13404119	similar to unknown protein [Arabidopsis thaliana] (TAIR:AT1G59930.1); similar to putative MADS-box transcription factor [Arabidopsis lyrata] (GB:AAO42467.1); contains domain PTHR11945 (PTHR11945); contains domain PTHR11945:SF14 (PTHR11945:SF14) [AT5G35120.1]	GO:0003674(molecular_function)|GO:0005575(cellular_component)|GO:0008150(biological_process)	TGGTGAGTCTTCTTCTTCTTTACCTCCTCGTGTTGTCCCATATCTTAACGTTGAAGAGGA	-1.8071	7.96636	-7.22889	4.84464e-07	5.01329e-05	6.4693
39236	36	69	A_84_P10559	A_84_P10559	FALSE	NM_001123738	NM_001123738	839523	ATMPK11	ATMPK11 (Arabidopsis thaliana MAP kinase 11); MAP kinase/ kinase	At.49840	tair|AT1G01560.1|tair|AT1G01560.2|ref|NM_001123738|ref|NM_100038	chr1:204051-204110	ATMPK11 (Arabidopsis thaliana MAP kinase 11); MAP kinase/ kinase [AT1G01560.1]	GO:0004707(MAP kinase activity)|GO:0005575(cellular_component)|GO:0007165(signal transduction)|GO:0009737(response to abscisic acid stimulus)|GO:0016301(kinase activity)	TTACTTAGCACCGCTACACGAATATAACGAGGAACCTGTGTGTGTGAGACCGTTCCATTT	-1.80548	7.43244	-5.17118	4.40265e-05	0.00110146	2.0249
17556	163	80	A_84_P815273	A_84_P815273	FALSE	NM_118512	NM_118512	828481	WRKY53	WRKY53 (WRKY DNA-binding protein 53); DNA binding / protein binding / transcription activator/ transcription factor	At.2572	tair|AT4G23810.1|ref|NM_118512|ta|TA31477_3702|ta|BX839779	chr4:12393216-12393157	WRKY53 (WRKY DNA-binding protein 53); DNA binding / protein binding / transcription activator/ transcription factor [AT4G23810.1]	GO:0003677(DNA binding)|GO:0003700(transcription factor activity)|GO:0005515(protein binding)|GO:0005634(nucleus)|GO:0006355(regulation of transcription, DNA-dependent)|GO:0009816(defense response to bacterium, incompatible interaction)|GO:0016563(transcription activator activity)|GO:0031347(regulation of defense response)|GO:0045941(positive regulation of transcription)	GAGAATAAGCCCAGAGAGAGGCTTAGAAGGACCTCAAGATGATGTCTTTAGCTGGAGAAA	-1.7992	8.52524	-6.53237	2.10208e-06	0.000141597	5.02432
9937	208	18	A_84_P152118	A_84_P152118	FALSE	NM_104100	NM_104100	841650	AT1G52200	hypothetical protein	At.37647	tair|AT1G52200.1|ref|NM_104100|ta|TA35749_3702|ta|BP577630	chr1:19446025-19445966	similar to unknown protein [Arabidopsis thaliana] (TAIR:AT3G18470.1); similar to unnamed protein product [Vitis vinifera] (GB:CAO45876.1); contains InterPro domain Protein of unknown function Cys-rich (InterPro:IPR006461) [AT1G52200.1]	GO:0003674(molecular_function)|GO:0008150(biological_process)|GO:0009507(chloroplast)	GGAATGGGATACTTGCTCAAGGACAAGGACAATATGAGAGAGAAGCACCAAGTTTTGCTC	-1.79667	12.7437	-8.60811	3.2084e-08	7.84542e-06	9.12709
23009	131	54	A_84_P22854	A_84_P22854	FALSE	NM_104058	NM_104058	841605	AT1G51790	kinase	At.37749	tair|AT1G51790.1|ref|NM_104058|ta|AV547596|tc|TC310582	chr1:19210608-19210549	kinase [AT1G51790.1]	GO:0006468(protein amino acid phosphorylation)|GO:0012505(endomembrane system)|GO:0016301(kinase activity)	GCATTTGCCGGTTGGATCAACAGATTCACTTGAAGAGCTTGCACTTGGCTTTGGATCTAA	-1.79489	11.5635	-8.88243	1.92638e-08	5.63719e-06	9.62343
3240	247	152	A_84_P18792	A_84_P18792	FALSE	NM_124766	NM_124766	835468	AT5G53870	plastocyanin-like domain-containing protein	At.49170	tair|AT5G53870.1|ref|NM_124766|ug|AK175266|ta|TA49936_3702	chr5:21887353-21887294	plastocyanin-like domain-containing protein [AT5G53870.1]	GO:0005507(copper ion binding)|GO:0006118(electron transport)|GO:0031225(anchored to membrane)	CTAGTCCCAGGACAAACTCAGCAAGTGGTTTAGCCGTTACTTCGGTTATGTCTACACTAT	-1.79387	8.06654	-4.34766	0.000301261	0.00416227	0.136394
8224	218	44	A_84_P19958	A_84_P19958	FALSE	NM_100435	NM_100435	837058	UGT1	UGT1 (UDP-glucosyl transferase 75B1); UDP-glycosyltransferase/ transferase, transferring glycosyl groups	At.20182	tair|AT1G05560.1|ref|NM_100435|ta|TA34151_3702|ta|TA34150_3702	chr1:1645758-1645699	UGT1 (UDP-glucosyl transferase 75B1); UDP-glycosyltransferase/ transferase, transferring glycosyl groups [AT1G05560.1]	GO:0008194(UDP-glycosyltransferase activity)|GO:0009524(phragmoplast)|GO:0009751(response to salicylic acid stimulus)|GO:0009920(cell plate formation involved in plant-type cell wall biogenesis)|GO:0010294(abscisic acid glucosyltransferase activity)|GO:0016757(transferase activity, transferring glycosyl groups)|GO:0035251(UDP-glucosyltransferase activity)|GO:0046482(para-aminobenzoic acid metabol…	AGAACATGGAGGCTTTTGTGGAGGATATTTGTGGAGAATCTCTTATTCAAAACTTGTGTG	-1.79129	10.2725	-7.13407	5.89358e-07	5.79633e-05	6.27657
25080	119	161	A_84_P20688	A_84_P20688	FALSE	NM_124887	NM_124887	835596	AT5G55050	GDSL-motif lipase/hydrolase family protein	At.29465	tair|AT5G55050.1|ref|NM_124887|ta|TA47760_3702|tc|TC288419	chr5:22356872-22356931	GDSL-motif lipase/hydrolase family protein [AT5G55050.1]	GO:0004091(carboxylesterase activity)|GO:0006629(lipid metabolic process)|GO:0012505(endomembrane system)	ACTGAAGCTGCTGCTCGGACCATCGTCGATCTTATGTTGACTGATGATACACATTACTCA	-1.79062	10.5502	-6.15613	4.76832e-06	0.000242805	4.21666
39076	37	49	A_84_P70834	A_84_P70834	FALSE	NM_179774	NM_179774	817300	AT2G27535	ribosomal protein L10A family protein	At.28365	tair|AT2G27535.1|ref|NM_179774|ug|AY070409|ta|TA49676_3702	chr2:11772588-11772529	ribosomal protein L10A family protein [AT2G27535.1]	GO:0003735(structural constituent of ribosome)|GO:0005840(ribosome)|GO:0006412(translation)	TAACGTTGGGAAGACAGTGAAGCTTCAAAGTGAGGCTCTTAGAGAAGCCATTGCAAGTAT	-1.78917	6.83665	-9.15295	1.17578e-08	3.96004e-06	10.1026
43724	9	104	A_84_P12940	A_84_P12940	FALSE	NM_119684	NM_119684	829671	LHT7	LHT7 (LYS/HIS TRANSPORTER 7); amino acid transmembrane transporter	At.31436	tair|AT4G35180.1|ref|NM_119684|tc|TC285720	chr4:16738668-16738609	LHT7 (LYS/HIS TRANSPORTER 7); amino acid transmembrane transporter [AT4G35180.1]	GO:0006865(amino acid transport)|GO:0015171(amino acid transmembrane transporter activity)|GO:0016020(membrane)	ATCAAAAAGCCCCAAAGGAAAAGCCCAATGTGGTTGTTTAACGTTTTGGTGGGTTGCCTA	-1.78891	8.47652	-3.65961	0.00152186	0.0135458	-1.43918
30201	89	119	A_84_P11776	A_84_P11776	FALSE	NM_113867	NM_113867	822602	AT3G29410	terpene synthase/cyclase family protein	At.36922	tair|AT3G29410.1|ref|NM_113867|ta|TA42190_3702|ta|TA42191_3702	chr3:11303889-11303830	terpene synthase/cyclase family protein [AT3G29410.1]	GO:0000287(magnesium ion binding)|GO:0008152(metabolic process)|GO:0016829(lyase activity)	AGCCGATGGATTTGGGCATCCTGATCAAAAGCTCTTACAACTTATTGCGTCTTTGTTCCT	-1.78784	10.7462	-5.15314	4.58977e-05	0.00113405	1.98391
26898	108	96	A_84_P838682	A_84_P838682	FALSE	NM_120186	NM_120186	831873	AT5G01080	beta-galactosidase	At.65476	tair|AT5G01080.1|ref|NM_120186|tc|NP035038|tc|NP281567	chr1:10929684-10929625	beta-galactosidase [AT5G01080.1]	GO:0004565(beta-galactosidase activity)|GO:0005975(carbohydrate metabolic process)|GO:0009341(beta-galactosidase complex)	TCGCGAAGCTCGTCTTCTTGGTCGAATCCGCTATAGTTTCAACAAATTTTTCAACCATTG	-1.78197	6.80952	-8.86758	1.97984e-08	5.74652e-06	9.59683
34983	61	75	A_84_P821447	A_84_P821447	FALSE	NM_129235	NM_129235	818252	DOGT1	DOGT1 (DON-GLUCOSYLTRANSFERASE); UDP-glycosyltransferase/ transferase, transferring glycosyl groups	At.27247	tair|AT2G36800.1|ref|NM_129235|ta|TA36705_3702|ta|BP623318	chr2:15430670-15430611	DOGT1 (DON-GLUCOSYLTRANSFERASE); UDP-glycosyltransferase/ transferase, transferring glycosyl groups [AT2G36800.1]	GO:0008194(UDP-glycosyltransferase activity)|GO:0016131(brassinosteroid metabolic process)|GO:0016757(transferase activity, transferring glycosyl groups)|GO:0046527(glucosyltransferase activity)	GATTCAGCTCACAAGGCTGTGGAAGAAGGAGGCTCTTCTCATTCTAACATCTCTTTCTTG	-1.77797	10.8085	-13.4396	1.38883e-11	3.24952e-08	16.4856
13268	188	156	A_84_P23478	A_84_P23478	FALSE	NM_123540	NM_123540	834178	AT5G41750	disease resistance protein (TIR-NBS-LRR class), putative	At.7150	tair|AT5G41750.1|tair|AT5G41750.2|ref|NM_123540|ref|NM_180786	chr5:016714690-016714749	disease resistance protein (TIR-NBS-LRR class), putative [AT5G41750.1]	GO:0000166(nucleotide binding)|GO:0004888(transmembrane receptor activity)|GO:0005515(protein binding)|GO:0005524(ATP binding)|GO:0006952(defense response)|GO:0017111(nucleoside-triphosphatase activity)|GO:0031224(intrinsic to membrane)	TTTAGGAGTTGGCTTCGGGAGCTTGGTCTTAAAGTGAAGAAGATGAATTCTCATGGAGTC	-1.77442	8.65007	-6.57215	1.92971e-06	0.000134088	5.10866
18450	158	161	A_84_P15686	A_84_P15686	FALSE	NM_117093	NM_117093	826616	ATHSP22.0	ATHSP22.0 (Arabidopsis thaliana heat shock protein 22.0)	At.246	tair|AT4G10250.1|ref|NM_117093|ug|AK227769|ta|TA38014_3702	chr4:6371055-6371114	ATHSP22.0 (Arabidopsis thaliana heat shock protein 22.0) [AT4G10250.1]	GO:0003674(molecular_function)|GO:0009408(response to heat)|GO:0012505(endomembrane system)	GTTAACATTGCAGCTGAAGAAGACCAAACTGCAAAAATCAGCTCTTCTGAATCCAAAGAA	-1.77284	8.90968	-13.6058	1.10754e-11	2.82432e-08	16.6932
4147	242	38	A_84_P18025	A_84_P18025	FALSE	NM_104701	NM_104701	842304	AT1G60090	glycosyl hydrolase family 1 protein	At.52279	tair|AT1G60090.1|ref|NM_104701|tc|NP302832	chr1:22161527-22161586	glycosyl hydrolase family 1 protein [AT1G60090.1]	GO:0004553(hydrolase activity, hydrolyzing O-glycosyl compounds)|GO:0005975(carbohydrate metabolic process)|GO:0012505(endomembrane system)	TGGTCATTTATGGATTTATACGAGCTTCTAGGGGGATATGAGGTTGGTTTTGGGTTGTAC	-1.77209	7.3856	-6.00502	6.65875e-06	0.000299778	3.88725
30516	87	169	A_84_P23376	A_84_P23376	FALSE	NM_119852	NM_119852	829841	CP1	CP1 (CYSTEINE PROTEINASE1); cysteine-type peptidase	At.26570	tair|AT4G36880.1|ref|NM_119852|ug|AY043294|ta|TA46165_3702	chr4:17374820-17374761	CP1 (CYSTEINE PROTEINASE1); cysteine-type peptidase [AT4G36880.1]	GO:0006508(proteolysis)|GO:0008234(cysteine-type peptidase activity)|GO:0009739(response to gibberellin stimulus)|GO:0010114(response to red light)|GO:0012505(endomembrane system)	GAAGGTTACATTAGAATGGAGAGAAACTTGGCAGCCTCCAAATCCGGTAAGTGTGGGATT	-1.77191	9.21426	-5.93609	7.76144e-06	0.000328696	3.73609
25965	114	91	A_84_P20237	A_84_P20237	FALSE	NM_102406	NM_102406	839184	AT1G26420	FAD-binding domain-containing protein	At.41246	tair|AT1G26420.1|ref|NM_102406|ta|CB074607|tc|TC312515	chr1:9141803-9141744	FAD-binding domain-containing protein [AT1G26420.1]	GO:0009055(electron carrier activity)|GO:0012505(endomembrane system)	TTGGGGAATTTGAAGAGACTCATGCAAGTCAAAGCTAAATATGATCCTGAGAATTTCTTC	-1.77129	9.63163	-4.03797	0.000625092	0.00704616	-0.575988
30866	85	149	A_84_P18930	A_84_P18930	FALSE			3767587	AT1G60750	pseudo		tair|AT1G60750.1|tc|NP043270	chr1:22366033-22365974	pseudogene, aldo/keto reductase family, contains Pfam profile PF00248: oxidoreductase, aldo/keto reductase family; blastp match of 71% identity and 8.2e-127 P-value to GP [AT1G60750.1]		TGAACGGTATGACAACAACATGGTTACTTACAAAGACTCAGAGACTCCACCATTGTCTTC	-1.77115	7.96812	-9.4481	6.93251e-09	2.81247e-06	10.614
44943	2	46	A_84_P14045	A_84_P14045	FALSE	NM_124218	NM_124218	834898	AT5G48430	aspartic-type endopeptidase/ pepsin A	At.51428	tair|AT5G48430.1|ref|NM_124218|ug|AK221487|ta|TA51203_3702	chr5:19645193-19645134	aspartic-type endopeptidase/ pepsin A [AT5G48430.1]	GO:0004190(aspartic-type endopeptidase activity)|GO:0004194(pepsin A activity)|GO:0006508(proteolysis)|GO:0012505(endomembrane system)	AAGATCTGCTTTTGGATTTAGTTCTTCTTTGGGTTTGGTCAGCGCTTCATGCGGCGACTT	-1.76918	10.5981	-6.87018	1.02335e-06	8.78239e-05	5.73352
2204	254	13	A_84_P756195	A_84_P756195	FALSE	NM_126448	NM_126448	814943	AT2G04070	transporter	At.49329	tair|AT2G04070.1|ref|NM_126448	chr2:1353994-1353935	transporter [AT2G04070.1]	GO:0005215(transporter activity)|GO:0006810(transport)|GO:0016020(membrane)	GCCAAGAAGGCAAGGAAGAGACTAATCTCAAGTGAAAATGGATTGGCTTAAAGAATGGTG	-1.76687	7.29184	-6.07707	5.67669e-06	0.000271303	4.04466
26994	108	73	A_84_P109472	A_84_P109472	FALSE	NM_130344	NM_130344	819389	AT2G47770	benzodiazepine receptor-related	At.23206	tair|AT2G47770.1|ref|NM_130344|ta|TA35556_3702|ta|TA35555_3702	chr2:19576369-19576428	benzodiazepine receptor-related [AT2G47770.1]	GO:0003674(molecular_function)|GO:0008150(biological_process)|GO:0016021(integral to membrane)	AAACGCTATACGATGATGTTTGTAGAGTCTGAGTCATATGAGTGTTTCTTGTTGTTTTTG	-1.76634	7.41991	-3.93629	0.000794321	0.00839741	-0.809052
29638	92	56	A_84_P785340	A_84_P785340	FALSE	NM_104494	NM_104494	842068	AT1G56150	auxin-responsive family protein	At.19679	tair|AT1G56150.1|ref|NM_104494|ug|AA394633|ta|TA44629_3702	chr1:21021406-21021465	auxin-responsive family protein [AT1G56150.1]	GO:0003674(molecular_function)|GO:0009733(response to auxin stimulus)	GGACTCGCCGATCGAGTCACATGACCTACACGATCTCTTTTGAGATTTAAGAAGTTTCTA	-1.76175	8.97869	-8.98514	1.59537e-08	4.91002e-06	9.80656
39395	35	91	A_84_P15041	A_84_P15041	FALSE	NM_125582	NM_125582	836310	AT5G61890	AP2 domain-containing transcription factor family protein	At.29079	tair|AT5G61890.1|ref|NM_125582|tc|TC293452	chr5:24869926-24869867	AP2 domain-containing transcription factor family protein [AT5G61890.1]	GO:0003677(DNA binding)|GO:0003700(transcription factor activity)|GO:0005634(nucleus)|GO:0006355(regulation of transcription, DNA-dependent)	AAGATTATGCCAGATTCTGGCGCTTTGGGGATTCTTCTTCCTCTCCTCATTCGGGATATT	-1.75792	7.81695	-7.05582	6.93458e-07	6.51504e-05	6.11656
18208	159	136	A_84_P60380	A_84_P60380	FALSE		NM_119459	829442	EDA39	EDA39 (embryo sac development arrest 39); calmodulin binding	At.27460	tair|AT4G33050.1|tair|AT4G33050.2|tair|AT4G33050.4|tair|AT4G33050.3	chr4:15944586-15944527	EDA39 (embryo sac development arrest 39); calmodulin binding [AT4G33050.1]	GO:0005516(calmodulin binding)|GO:0005575(cellular_component)|GO:0010197(polar nucleus fusion)	AACTTGTTATCCAAGAAAGAGTGAGGTTATAAGAAGAGAAGAGAAACTAACCTCCATTTC	-1.75424	9.28255	-5.96047	7.35158e-06	0.000316215	3.78961
43408	11	56	A_84_P20216	A_84_P20216	FALSE	NM_111469	NM_111469	819765	AT3G05950	germin-like protein, putative	At.40590	tair|AT3G05950.1|ref|NM_111469|ug|AK229153|ta|TA50982_3702	chr3:1781216-1781157	germin-like protein, putative [AT3G05950.1]	GO:0008150(biological_process)|GO:0012505(endomembrane system)|GO:0030145(manganese ion binding)|GO:0045735(nutrient reservoir activity)|GO:0046872(metal ion binding)|GO:0048046(apoplast)	GCAAAAGCGTTTCAGCTGGATGTGAACGTGGTTAAATATCTCGAGGCAAGATTTTCTTCC	-1.75225	11.6781	-3.85446	0.00096305	0.00970909	-0.996102
15860	173	72	A_84_P10209	A_84_P10209	FALSE	NM_122494	NM_122494	832662	AT5G25930	leucine-rich repeat family protein / protein kinase family protein	At.66768	tair|AT5G25930.1|ref|NM_122494|ug|BT004058|ta|TA45529_3702	chr5:9053909-9053968	leucine-rich repeat family protein / protein kinase family protein [AT5G25930.1]	GO:0006468(protein amino acid phosphorylation)|GO:0012505(endomembrane system)|GO:0016301(kinase activity)	ACCTCTACTAGTTAGTTTATCGGGTCGAAGGACAAGTAAAAGGGTAGAAGATGAAGATTT	-1.74665	10.9907	-10.4499	1.24668e-09	9.06288e-07	12.264
40923	26	95	A_84_P10196	A_84_P10196	FALSE	NM_122135	NM_122135	832290	NIT4	NIT4 (NITRILASE 4)	At.49047	tair|AT5G22300.1|ref|NM_122135|ta|TA29014_3702|tc|TC287175	chr5:7381682-7381741	NIT4 (NITRILASE 4) [AT5G22300.1]	GO:0000257(nitrilase activity)|GO:0005575(cellular_component)|GO:0018822(nitrile hydratase activity)|GO:0019499(cyanide metabolic process)|GO:0047427(cyanoalanine nitrilase activity)|GO:0047558(3-cyanoalanine hydratase activity)|GO:0051410(detoxification of nitrogen compound)	AAGTGTTTAGCTTGAACATAAGGGAGCATCCGAGAAAAGCGGTCAGCTTCAAGACGTCAA	-1.74399	8.36062	-11.9609	1.15366e-10	1.64748e-07	14.5196
28005	102	91	A_84_P282640	A_84_P282640	FALSE	NM_127881	NM_127881	816849	GH3.3	GH3.3; indole-3-acetic acid amido synthetase	At.23258	tair|AT2G23170.1|ref|NM_127881|ta|TA35926_3702|ta|BP597844	chr2:9871161-9871102	GH3.3; indole-3-acetic acid amido synthetase [AT2G23170.1]	GO:0009733(response to auxin stimulus)|GO:0010252(auxin homeostasis)|GO:0010279(indole-3-acetic acid amido synthetase)	TTCGGTGTACGGATGTTTACCCCATCAATGTTTTTTCCACTCTGTCCCTCCTTTGTCTGA	-1.74196	10.7346	-8.93837	1.73809e-08	5.21442e-06	9.72336
35308	59	105	A_84_P22100	A_84_P22100	FALSE	NM_111439	NM_111439	819733	AT3G05660	kinase/ protein binding	At.49590	tair|AT3G05660.1|ref|NM_111439|tc|NP502526|ta|CNS0AA5J	chr3:1649449-1649390	kinase/ protein binding [AT3G05660.1]	GO:0005515(protein binding)|GO:0006952(defense response)|GO:0007165(signal transduction)|GO:0012505(endomembrane system)|GO:0016301(kinase activity)	TTGGTTCTTCAAGGTGTTGTACATCAACAACAGTCGTAGACGCAGACGAACTCGTTCTGA	-1.7397	7.37762	-8.12787	8.02321e-08	1.50452e-05	8.23257
11604	198	84	A_84_P23633	A_84_P23633	FALSE	NM_103518	NM_103518	840990	AT1G43910	AAA-type ATPase family protein	At.48277	tair|AT1G43910.1|ref|NM_103518|ta|TA41379_3702|tc|TC285702	chr1:16658626-16658567	AAA-type ATPase family protein [AT1G43910.1]	GO:0005524(ATP binding)|GO:0012505(endomembrane system)|GO:0016887(ATPase activity)	CGAGTAAGAACGCTGATATCGCGCTTAAAGGCCTTGCTGAATTCTTGGAGAACAAGAAGT	-1.73567	11.7116	-5.55313	1.83656e-05	0.000603191	2.88655
2841	250	99	A_84_P16901	A_84_P16901	FALSE	NM_124785	NM_124785	835489	UF3GT	UF3GT (UDP-GLUCOSE:FLAVONOID 3-O-GLUCOSYLTRANSFERASE); transferase, transferring glycosyl groups	At.49795	tair|AT5G54060.1|ref|NM_124785|ta|TA47996_3702|tc|TC299214	chr5:21954254-21954195	UF3GT (UDP-GLUCOSE:FLAVONOID 3-O-GLUCOSYLTRANSFERASE); transferase, transferring glycosyl groups [AT5G54060.1]	GO:0005575(cellular_component)|GO:0006499(N-terminal protein myristoylation)|GO:0016757(transferase activity, transferring glycosyl groups)	TAGTGAGATCGGTGAGAAAGTGAGGAAGAATCATGACAAGTGGAGATGTGTTTTGACTGA	-1.72913	8.42131	-4.49811	0.000211451	0.0032192	0.482935
625	263	111	A_84_P20984	A_84_P20984	FALSE		NM_202017	839435	AT1G02850	glycosyl hydrolase family 1 protein	At.26199	tair|AT1G02850.1|tair|AT1G02850.4|tair|AT1G02850.5|tair|AT1G02850.2	chr1:632947-633006	glycosyl hydrolase family 1 protein [AT1G02850.1]	GO:0004553(hydrolase activity, hydrolyzing O-glycosyl compounds)|GO:0005975(carbohydrate metabolic process)|GO:0012505(endomembrane system)	TGGGTACGAGAGGAGCTTTGGATTATTGTACGTGGACTTCAAGGATCCTTCTCTTAAGAG	-1.72372	11.6259	-6.47239	2.39239e-06	0.000151707	4.8968
4466	240	80	A_84_P16706	A_84_P16706	FALSE	NM_119299	NM_119299	829277	CYP83B1	CYP83B1 (CYTOCHROME P450 MONOOXYGENASE 83B1); oxygen binding	At.24671	tair|AT4G31500.1|ref|NM_119299|ta|TA30807_3702|ta|AA404945	chr4:15273798-15273739	CYP83B1 (CYTOCHROME P450 MONOOXYGENASE 83B1); oxygen binding [AT4G31500.1]	GO:0000162(tryptophan biosynthetic process)|GO:0005739(mitochondrion)|GO:0005783(endoplasmic reticulum)|GO:0009641(shade avoidance)|GO:0009684(indoleacetic acid biosynthetic process)|GO:0009759(indole glucosinolate biosynthetic process)|GO:0010114(response to red light)|GO:0016709(oxidoreductase activity, acting on paired donors, with incorporation or reduction of molecular oxygen, NADH or NADPH …	TTGACTGGAGTCTACCTAAAGGGATTAAACCAGAGGATATAAAGATGGACGTCATGACTG	-1.72247	12.8907	-6.20474	4.28524e-06	0.000223666	4.32202
38195	42	111	A_84_P20704	A_84_P20704	FALSE	NM_125323	NM_125323	836051	LTP3	LTP3 (LIPID TRANSFER PROTEIN 3); lipid binding	At.24582	tair|AT5G59320.1|ref|NM_125323|ug|BE038121|ta|TA27392_3702	chr5:23946297-23946356	LTP3 (LIPID TRANSFER PROTEIN 3); lipid binding [AT5G59320.1]	GO:0005618(cell wall)|GO:0008289(lipid binding)|GO:0009737(response to abscisic acid stimulus)	CTTCACATGCCTTGTTTTAACGGTGTGCATAGTTGCATCAGTCGATGCTGCAATCTCATG	-1.72055	9.67564	-3.30304	0.00349063	0.0244956	-2.23739
17133	166	75	A_84_P841699	A_84_P841699	FALSE	NM_103106	NM_103106	840280	AT1G33840	hypothetical protein	At.51914	tair|AT1G33840.1|ref|NM_103106|tc|NP228626|tc|NP305183	chr1:12284772-12284713	similar to unknown protein [Arabidopsis thaliana] (TAIR:AT5G01750.2); similar to unnamed protein product [Vitis vinifera] (GB:CAO48825.1); contains InterPro domain Protein of unknown function DUF567 (InterPro:IPR007612) [AT1G33840.1]	GO:0003674(molecular_function)|GO:0005575(cellular_component)|GO:0008150(biological_process)	GCAGAAGAAATGTGATTACAGACTCGAAGGGGTTTGGCTCGAGACTTCTTGTTTTGTCTA	-1.70843	8.36303	-6.74083	1.34575e-06	0.000104904	5.4638
11925	196	122	A_84_P512655	A_84_P512655	FALSE	NM_106412	NM_106412	844099	AT1G77640	AP2 domain-containing transcription factor, putative	At.17793	tair|AT1G77640.1|ref|NM_106412|ta|TA43291_3702|ta|DR381553	chr1:29184364-29184423	AP2 domain-containing transcription factor, putative [AT1G77640.1]	GO:0003677(DNA binding)|GO:0003700(transcription factor activity)|GO:0005634(nucleus)|GO:0006355(regulation of transcription, DNA-dependent)	AGAGGCAACGATGGATGACTTCTACGACGATGTTGATATTCCGCTATGGAGTTTCAGTTA	-1.70707	8.32089	-8.41496	4.62174e-08	9.89798e-06	8.77128
16379	170	54	A_84_P229729	A_84_P229729	FALSE	NM_201758	NM_201758	2745551	AT2G20142	transmembrane receptor	At.28697	tair|AT2G20142.1|ref|NM_201758|ug|AF361584|ta|TA47291_3702	chr2:8703559-8703618	transmembrane receptor [AT2G20142.1]	GO:0004888(transmembrane receptor activity)|GO:0007165(signal transduction)|GO:0031224(intrinsic to membrane)|GO:0045087(innate immune response)	GAGATGATACTCCCATCAAATTCTCGGTTTGGCCAATCATGTTTGCGCTAGGTTTACTTT	-1.70701	10.5213	-6.71023	1.43626e-06	0.00011027	5.39968
24488	122	156	A_84_P13831	A_84_P13831	FALSE	NM_118444	NM_118444	828414	AT4G23150	protein kinase family protein	At.32463	tair|AT4G23150.1|ref|NM_118444|ta|TA52298_3702|tc|TC282131	chr4:12128243-12128302	protein kinase family protein [AT4G23150.1]	GO:0006468(protein amino acid phosphorylation)|GO:0012505(endomembrane system)|GO:0016301(kinase activity)	ATCAACGACCAACAAGTCTGTTACAGTATCTATTGACGATAAGTCAATGTCTGATTTAGA	-1.70197	7.25653	-3.31463	0.00339842	0.024049	-2.21178
30774	85	164	A_84_P16963	A_84_P16963	FALSE	NM_121702	NM_121702	831559	AT5G16960	NADP-dependent oxidoreductase, putative	At.31614	tair|AT5G16960.1|ref|NM_121702|ta|TA37879_3702|tc|TC286667	chr5:5574734-5574675	NADP-dependent oxidoreductase, putative [AT5G16960.1]	GO:0003824(catalytic activity)|GO:0005488(binding)|GO:0006979(response to oxidative stress)|GO:0008270(zinc ion binding)|GO:0016491(oxidoreductase activity)	GAAGGGTTCAACTGTTTCGATTACTTCCACAAATACTCGGAGTTCTTGGAGTTTGTGGTT	-1.70026	6.43889	-9.22256	1.03704e-08	3.68903e-06	10.2243
31885	79	151	A_84_P233409	A_84_P233409	FALSE	NM_122327	NM_122327	832488	AT5G24210	lipase class 3 family protein	At.28489	tair|AT5G24210.1|ref|NM_122327|ug|AY065422|ta|TA36813_3702	chr5:8219446-8219505	lipase class 3 family protein [AT5G24210.1]	GO:0004806(triacylglycerol lipase activity)|GO:0005575(cellular_component)|GO:0006629(lipid metabolic process)	TCTACAACGTTTAGTTCATACTAGTTTCATTCATGGGTGTTATTTAGTAAACCTCGATGC	-1.699	11.6388	-5.77951	1.10159e-05	0.00042107	3.39066
38760	39	1	A_84_P550101	A_84_P550101	FALSE	NM_112327	NM_112327	820694	CYP72A13	CYP72A13 (cytochrome P450, family 72, subfamily A, polypeptide 13); oxygen binding	At.28662	tair|AT3G14660.1|ref|NM_112327|ta|TA30776_3702|tc|TC296395	chr3:4927288-4927347	CYP72A13 (cytochrome P450, family 72, subfamily A, polypeptide 13); oxygen binding [AT3G14660.1]	GO:0012505(endomembrane system)|GO:0019825(oxygen binding)	AACCCATAGAATAATCGAACGACAGATGAGATTCTCCAAATCGATCGCTTCTGAATTCGC	-1.69597	6.75913	-11.7327	1.62841e-10	1.93786e-07	14.1957
39485	34	82	A_84_P292024	A_84_P292024	FALSE	NM_148204	NM_148204	827992	AT4G03292	nucleic acid binding	At.65322	tair|AT4G03292.1|ref|NM_148204	chr4:001444724-001444675	nucleic acid binding [AT4G03292.1]	GO:0003676(nucleic acid binding)|GO:0005575(cellular_component)|GO:0006499(N-terminal protein myristoylation)	ACAAGCTCACTACACGCCGGTGTCTTGTTAATCAGAATGATAAAGCCCCAAATTTGGTTC	-1.67621	8.217	-11.5847	2.04171e-10	2.27785e-07	13.9826
20151	148	159	A_84_P293424	A_84_P293424	FALSE		NM_001036257	815100	AT2G05510	glycine-rich protein	At.48425	tair|AT2G05510.1|tair|AT2G05510.3|tair|AT2G05510.4|tair|AT2G05510.2	chr2:2016502-2016561	glycine-rich protein [AT2G05510.1]	GO:0003674(molecular_function)|GO:0008150(biological_process)|GO:0012505(endomembrane system)	TTCAGACGAAACCGGGTGTTTAAAAGTTAAAACTATAAAATAAATTCACCACCAGTCCAC	-1.67234	14.5765	-4.35275	0.000297671	0.00413187	0.148119
20897	144	27	A_84_P17859	A_84_P17859	FALSE	NM_125137	NM_125137	835860	TCH4	TCH4 (TOUCH 4); hydrolase, acting on glycosyl bonds / xyloglucan:xyloglucosyl transferase	At.24429	tair|AT5G57560.1|ref|NM_125137|ta|TA34717_3702|ta|BP862641	chr5:23324608-23324549	TCH4 (TOUCH 4); hydrolase, acting on glycosyl bonds / xyloglucan:xyloglucosyl transferase [AT5G57560.1]	GO:0005618(cell wall)|GO:0009408(response to heat)|GO:0009409(response to cold)|GO:0009612(response to mechanical stimulus)|GO:0009664(plant-type cell wall organization and biogenesis)|GO:0009733(response to auxin stimulus)|GO:0009741(response to brassinosteroid stimulus)|GO:0016762(xyloglucan:xyloglucosyl transferase activity)|GO:0016798(hydrolase activity, acting on glycosyl bonds)	GTGCAGAGGAACTACATGATCTATAATTATTGTACGGATGCGAAGAGGTTCCCTCAAGGT	-1.6665	10.504	-7.2804	4.35761e-07	4.77212e-05	6.57344
43713	9	126	A_84_P12221	A_84_P12221	FALSE	NM_125961	NM_125961	836689	GTE7	GTE7 (GLOBAL TRANSCRIPTION FACTOR GROUP E 7); DNA binding	At.49230	tair|AT5G65630.1|ref|NM_125961|ug|BT008626|ta|TA26380_3702	chr5:26243621-26243562	GTE7 (GLOBAL TRANSCRIPTION FACTOR GROUP E 7); DNA binding [AT5G65630.1]	GO:0003677(DNA binding)|GO:0005575(cellular_component)|GO:0009294(DNA mediated transformation)	GTCAGGTGGGAGTTCATCAGGTAGTGATTCTGATGCAGATAGTGTTCAATCGCCATTTGT	-1.66565	11.1718	-15.0911	1.61282e-12	6.39769e-09	18.4375
5739	233	83	A_84_P601310	A_84_P601310	FALSE	NM_100980	NM_100980	837648	AT1G11070	hydroxyproline-rich glycoprotein family protein	At.42153	tair|AT1G11070.1|ref|NM_100980|ta|BP812875|tc|TC312841	chr1:3690400-3690341	hydroxyproline-rich glycoprotein family protein [AT1G11070.1]	GO:0005575(cellular_component)	GACTTATGTCTCGGCTGAAAATGTCACAAAGGTATTGGAGTCTTTATAGAAGACAGTTAT	-1.66389	9.55471	-4.7697	0.00011187	0.00209038	1.10758
19344	153	73	A_84_P260800	A_84_P260800	FALSE	NM_118063	NM_118063	827684	AT4G19430	hypothetical protein	At.22845	tair|AT4G19430.1|ref|NM_118063|ug|AK175624|ta|TA28759_3702	chr4:10598662-10598603	unknown protein [AT4G19430.1]	GO:0003674(molecular_function)|GO:0008150(biological_process)|GO:0009507(chloroplast)	TATGGCTGTGGTAGAGCCATATTTTTCTATTCCGGTAATTAATTAATACCTCCAAATCGA	-1.66331	6.37436	-8.79295	2.27271e-08	6.2414e-06	9.46269
7458	223	45	A_84_P14499	A_84_P14499	FALSE	NM_100607	NM_100607	837244	AT1G07330	hypothetical protein	At.51512	tair|AT1G07330.1|ref|NM_100607|tc|NP221743	chr1:2253522-2253581	similar to unknown protein [Arabidopsis thaliana] (TAIR:AT2G29620.1); similar to hypothetical protein [Vitis vinifera] (GB:CAN81231.1) [AT1G07330.1]	GO:0003674(molecular_function)|GO:0005575(cellular_component)|GO:0008150(biological_process)	CCAGTGATTCCATATCCGGAATCTCCACAGAATCAATCAGGTGTTGATGGGAACAGTAGA	-1.66237	6.24033	-7.14897	5.7144e-07	5.66694e-05	6.30694
22479	134	94	A_84_P17614	A_84_P17614	FALSE	NM_001084966	NM_001084966	828420	CRK13/HIG1	CRK13/HIG1	At.32457	tair|AT4G23210.1|tair|AT4G23210.3|tair|AT4G23210.2|ref|NM_001084966	chr4:12149740-12149681	CRK13/HIG1; kinase [AT4G23210.1]	GO:0002237(response to molecule of bacterial origin)|GO:0009626(plant-type hypersensitive response)|GO:0012505(endomembrane system)|GO:0016301(kinase activity)|GO:0042742(defense response to bacterium)	CAAGGAGAGTTAGACTGGAAAAAGCGGTACAAGATCATTGGAGGAACTGCTAGAGGGATT	-1.65992	7.72073	-6.50603	2.22483e-06	0.000145741	4.96838
18677	157	47	A_84_P12120	A_84_P12120	FALSE	NM_123267	NM_123267	833897	AT5G39050	transferase family protein	At.22519	tair|AT5G39050.1|ref|NM_123267|ta|TA34378_3702|ta|TA34379_3702	chr5:15653146-15653205	transferase family protein [AT5G39050.1]	GO:0005575(cellular_component)|GO:0008150(biological_process)|GO:0016740(transferase activity)	GAGTGGTGGTGTAGAGCTTGGCTTCTCCCTCAAGAAACATGAAATGGATGTTCTTGTTGA	-1.65907	13.0535	-10.5906	9.88802e-10	7.67418e-07	12.4854
15769	174	83	A_84_P11362	A_84_P11362	FALSE	NM_102297	NM_102297	839068	AT1G24530	transducin family protein / WD-40 repeat family protein	At.15901	tair|AT1G24530.1|ref|NM_102297|ta|TA41723_3702|tc|TC287029	chr1:8694448-8694507	transducin family protein / WD-40 repeat family protein [AT1G24530.1]	GO:0000166(nucleotide binding)|GO:0005834(heterotrimeric G-protein complex)|GO:0008150(biological_process)	GAAGTCTTGACGGAGAGGTTAAATGTTGGAAGGTGTCCGTCACCAAACCGGATAATTCAT	-1.65477	12.9519	-11.3263	3.04665e-10	2.81827e-07	13.6045
22226	136	89	A_84_P22914	A_84_P22914	FALSE	NM_127109	NM_127109	816041	UGT73B4	UGT73B4; UDP-glycosyltransferase/ transferase, transferring glycosyl groups	At.47716	tair|AT2G15490.1|ref|NM_127109|ug|AK227684|ta|TA41038_3702	chr2:6769802-6770055	UGT73B4; UDP-glycosyltransferase/ transferase, transferring glycosyl groups [AT2G15490.1]	GO:0008194(UDP-glycosyltransferase activity)|GO:0012505(endomembrane system)|GO:0016757(transferase activity, transferring glycosyl groups)|GO:0051707(response to other organism)	ATGAAAACCAAGTTGGGACAGGTGAAAATGAAGATTGGTTGCCTAAAGGGTTTGAAGAGA	-1.65394	9.10478	-8.36385	5.09459e-08	1.05745e-05	8.67622
35252	59	48	A_84_P10141	A_84_P10141	FALSE	NM_120233	NM_120233	831700	AT5G01550	lectin protein kinase, putative	At.49414	tair|AT5G01550.1|ref|NM_120233|ta|TA53489_3702|tc|TC297073	chr5:214589-214530	lectin protein kinase, putative [AT5G01550.1]	GO:0005575(cellular_component)|GO:0006468(protein amino acid phosphorylation)|GO:0016301(kinase activity)	ATAGGGCTTCGAGCTCAGTCCCATCTTTCTCCGTTACAAGGGTTTCTTCTAGTTCTGTTA	-1.65342	8.28495	-5.73078	1.22912e-05	0.000454722	3.28262
7514	222	104	A_84_P242975	A_84_P242975	FALSE	NM_106488	NM_106488	844177	AT1G78410	VQ motif-containing protein	At.28332	tair|AT1G78410.1|ref|NM_106488|ug|BX816295|ta|TA43163_3702	chr1:29507872-29507931	VQ motif-containing protein [AT1G78410.1]	GO:0003674(molecular_function)|GO:0005575(cellular_component)|GO:0008150(biological_process)	GACGACGGAGTTCGATAGATTATTCAAAGAGATGCCTCACATGGAAGAATTGTATAAACT	-1.64895	7.96676	-6.2973	3.49933e-06	0.000197361	4.52184
31551	81	139	A_84_P14906	A_84_P14906	FALSE	NM_121336	NM_121336	831174	RAP2.6L	RAP2.6L (related to AP2 6L); DNA binding / transcription factor	At.32083	tair|AT5G13330.1|ref|NM_121336|ta|TA43230_3702|tc|TC295647	chr5:4274260-4274319	RAP2.6L (related to AP2 6L); DNA binding / transcription factor [AT5G13330.1]	GO:0003677(DNA binding)|GO:0003700(transcription factor activity)|GO:0005634(nucleus)|GO:0006355(regulation of transcription, DNA-dependent)	ATACGCTCAGTTGCTTACGAGTAACAATGAGGTTGATTTATCATACTACACGTCGACTCT	-1.64884	10.2491	-5.45284	2.30727e-05	0.000700137	2.66159
12407	194	7	A_84_P10372	A_84_P10372	FALSE	NM_123206	NM_123206	833833	CYP735A1	CYP735A1 (cytochrome P450, family 735, subfamily A, polypeptide 1); oxygen binding	At.50492	tair|AT5G38450.1|ref|NM_123206|tc|NP231707|ta|CNS0A0Y7	chr5:15411292-15411233	CYP735A1 (cytochrome P450, family 735, subfamily A, polypeptide 1); oxygen binding [AT5G38450.1]	GO:0006118(electron transport)|GO:0012505(endomembrane system)|GO:0019825(oxygen binding)	GTTGTGCTTACTATAAAACCTAAGTATGGAGTTCAAGTGATATTGAAGCCATTGGTTTCA	-1.64383	8.62508	-6.53895	2.07251e-06	0.000140934	5.03829
5015	237	2	A_84_P14320	A_84_P14320	FALSE	NM_106091	NM_106091	843771	ATHSP101	ATHSP101 (HEAT SHOCK PROTEIN 101); ATP binding / ATPase	At.48370	tair|AT1G74310.1|ref|NM_106091|ug|AK228557	chr1:27940515-27940456	ATHSP101 (HEAT SHOCK PROTEIN 101); ATP binding / ATPase [AT1G74310.1]	GO:0005524(ATP binding)|GO:0009408(response to heat)|GO:0009644(response to high light intensity)|GO:0016887(ATPase activity)|GO:0042542(response to hydrogen peroxide)|GO:0043335(protein unfolding)	ACGCTTCAACAGGCAAGAAGTCAGATGTGCTGATTCATATTGCTAACGGGCCAAAGAGAA	-1.64329	11.4734	-5.63866	1.51305e-05	0.000523424	3.07763
13877	185	127	A_84_P532079	A_84_P532079	FALSE	NM_103644	NM_103644	841160	AT1G47510	endonuclease/exonuclease/phosphatase family protein	At.49311	tair|AT1G47510.1|ref|NM_103644|ta|TA47856_3702|tc|TC290100	chr1:17438276-17438217	endonuclease/exonuclease/phosphatase family protein [AT1G47510.1]	GO:0006499(N-terminal protein myristoylation)|GO:0016787(hydrolase activity)	GAGAAAGTCTAGTTAAGCCCTTCCCTCATGCTACTCAGTTGAATGGTTACGCTTTGGTGT	-1.64054	6.3176	-11.6613	1.81575e-10	2.0911e-07	14.0931
7679	221	114	A_84_P21103	A_84_P21103	FALSE	NM_129711	NM_129711	818746	AT2G41480	peroxidase	At.42826	tair|AT2G41480.1|ref|NM_129711|ta|TA45893_3702|ta|DR381806	chr2:17304138-17304079	peroxidase [AT2G41480.1]	GO:0004601(peroxidase activity)|GO:0006118(electron transport)|GO:0006979(response to oxidative stress)	ATTAAGATGAGTTCCATTGATGTAAAGACTGACGTTGATGGCGAGGTTAGGAAAGTTTGT	-1.63995	9.56653	-5.06546	5.62137e-05	0.00130827	1.78431
3862	244	97	A_84_P22839	A_84_P22839	FALSE	NM_105985	NM_105985	843660	AT1G73260	trypsin and protease inhibitor family protein / Kunitz family protein	At.21000	tair|AT1G73260.1|ref|NM_105985|ug|AK230302|ta|TA32623_3702	chr1:27551146-27551087	trypsin and protease inhibitor family protein / Kunitz family protein [AT1G73260.1]	GO:0004866(endopeptidase inhibitor activity)|GO:0005739(mitochondrion)|GO:0008150(biological_process)	GGCTTTAAGCGATAAGCCGTTCTTGGTTATGTTCAAAAAAGCTAATGTGACCGAAGTTTC	-1.63768	12.0895	-3.99518	0.000691412	0.00759979	-0.674131
17026	166	120	A_84_P14326	A_84_P14326	FALSE	NM_105981	NM_105981	843656	ATOCT1	ATOCT1 (ARABIDOPSIS THALIANA ORGANIC CATION/CARNITINE TRANSPORTER1); carbohydrate transmembrane transporter/ carnitine transporter/ transporter	At.71027	tair|AT1G73220.1|ref|NM_105981|ta|TA29489_3702|tc|TC284002	chr1:27543698-27543757	ATOCT1 (ARABIDOPSIS THALIANA ORGANIC CATION/CARNITINE TRANSPORTER1); carbohydrate transmembrane transporter/ carnitine transporter/ transporter [AT1G73220.1]	GO:0005215(transporter activity)|GO:0005886(plasma membrane)|GO:0006810(transport)|GO:0015144(carbohydrate transmembrane transporter activity)|GO:0015226(carnitine transporter activity)|GO:0016020(membrane)	TCCGCTTTACGAAACACTAGCACAACAGGGGAAAGCGGAAGAGATCGAAAACGAAACAAT	-1.63704	7.35526	-3.39578	0.00281611	0.0211037	-2.03172
39749	33	63	A_84_P785766	A_84_P785766	FALSE	NM_123320	NM_123320	833954	AT5G39580	peroxidase, putative	At.22396	tair|AT5G39580.1|tair|AT5G39580.2|ref|NM_123320|ref|NM_001036908	chr5:15866238-15866179	peroxidase, putative [AT5G39580.1]	GO:0004601(peroxidase activity)|GO:0006499(N-terminal protein myristoylation)|GO:0012505(endomembrane system)|GO:0050832(defense response to fungus)	ATTTGCTTTGGTCATAGTCTTCCTTAGTTGTCTCATCGCCGTTTATGGCCAAGGTACGAG	-1.63651	7.60036	-7.77359	1.6087e-07	2.4434e-05	7.55155
42451	17	99	A_84_P16577	A_84_P16577	FALSE	NM_102001	NM_102001	838752	AT1G21520	hypothetical protein	At.41652	tair|AT1G21520.1|ref|NM_102001|ug|CB255531|ta|TA41624_3702	chr1:7534628-7534569	unknown protein [AT1G21520.1]	GO:0003674(molecular_function)|GO:0005575(cellular_component)	TTTTCTCTTTGTTCCGTCCATCCTGCGACGGTAAACAGAGTTCTCAGCCATCCCGTGACG	-1.63603	10.2173	-5.02475	6.17743e-05	0.00140366	1.69148
25105	119	111	A_84_P15441	A_84_P15441	FALSE	NM_127361	NM_127361	816317	HIS1-3	HIS1-3 (HISTONE H1-3); DNA binding	At.24439	tair|AT2G18050.1|tair|AT2G18050.2|ref|NM_127361|ref|NM_179639	chr2:7853685-7853744	HIS1-3 (HISTONE H1-3); DNA binding [AT2G18050.1]	GO:0000786(nucleosome)|GO:0003677(DNA binding)|GO:0006334(nucleosome assembly)|GO:0031492(nucleosomal DNA binding)	CGAGACAGCCTAAGTCTATCAAATCTTCAGTTGGTAAGAAGAAGGCCATGAAAGCTTCCG	-1.63332	8.47599	-5.64259	1.49966e-05	0.000520305	3.0864
11205	201	31	A_84_P11606	A_84_P11606	FALSE	NM_128502	NM_128502	817497	ATGSTU2	ATGSTU2 (GLUTATHIONE S-TRANSFERASE 20); glutathione transferase	At.66395	tair|AT2G29480.1|ref|NM_128502|ta|TA38491_3702|tc|TC294660	chr2:12637543-12637484	ATGSTU2 (GLUTATHIONE S-TRANSFERASE 20); glutathione transferase [AT2G29480.1]	GO:0004364(glutathione transferase activity)|GO:0005737(cytoplasm)|GO:0009407(toxin catabolic process)	GATCGTGAGGGAATGTATACCTCCAAAAGAGAAACATATTGAGCGTATGAAGAAAATTAT	-1.63228	8.7526	-7.63008	2.1426e-07	3.02343e-05	7.27053
38392	41	57	A_84_P19231	A_84_P19231	FALSE	NM_001124916	NM_001124916	817155	ATHSFA2	ATHSFA2 (Arabidopsis thaliana heat shock transcription factor A2)	At.38933	tair|AT2G26150.1|tair|AT2G26150.2|ref|NM_001124916|ref|NM_128173	chr2:11144231-11144290	ATHSFA2 (Arabidopsis thaliana heat shock transcription factor A2); DNA binding / transcription factor [AT2G26150.1]	GO:0003677(DNA binding)|GO:0003700(transcription factor activity)|GO:0005634(nucleus)|GO:0009408(response to heat)|GO:0009644(response to high light intensity)|GO:0012505(endomembrane system)|GO:0042542(response to hydrogen peroxide)	ATTGGGACAGCCAAGATCTACATGACATGGTTGATCAAATGGGTTTTCTTGGTTCGGAAC	-1.63011	9.93145	-6.68101	1.52857e-06	0.000114764	5.3383
6385	229	151	A_84_P11613	A_84_P11613	FALSE	NM_129046	NM_129046	818058	AT2G34930	disease resistance family protein	At.19599	tair|AT2G34930.1|ref|NM_129046|tc|TC305051	chr2:14744356-14744297	disease resistance family protein [AT2G34930.1]	GO:0005515(protein binding)|GO:0006952(defense response)|GO:0007165(signal transduction)|GO:0012505(endomembrane system)|GO:0050832(defense response to fungus)	GGGGAGCATACCTAAGCTTCTCAAGTTTCAAGATCCATCCATTTACATTGGAAATGAATT	-1.62933	10.474	-4.077	0.000570156	0.00659848	-0.486396
9473	211	95	A_84_P10598	A_84_P10598	FALSE	NM_103083	NM_103083	840254	AT1G33600	leucine-rich repeat family protein	At.28157	tair|AT1G33600.1|ref|NM_103083|ta|TA39369_3702|ta|BX834286	chr1:12182040-12182099	leucine-rich repeat family protein [AT1G33600.1]	GO:0005515(protein binding)|GO:0007165(signal transduction)|GO:0012505(endomembrane system)	GGGAAGGTACCAATGACCGTGGCTAAACTGCAAAAATTGAACTTGAGTCATAACCATCTT	-1.62639	12.0731	-6.92972	9.0283e-07	7.88067e-05	5.85689
12165	195	151	A_84_P813591	A_84_P813591	FALSE	NM_106362	NM_106362	844047	ADH1	ADH1 (ALCOHOL DEHYDROGENASE 1)	At.22653	tair|AT1G77120.1|ref|NM_106362|ta|TA30288_3702|ta|TA30289_3702	chr1:28981124-28981183	ADH1 (ALCOHOL DEHYDROGENASE 1) [AT1G77120.1]	GO:0001666(response to hypoxia)|GO:0004022(alcohol dehydrogenase activity)|GO:0005575(cellular_component)|GO:0006970(response to osmotic stress)|GO:0045333(cellular respiration)	CCATTAATGGCAAACCAATTTACCATTTCCTTGGGACTTCCACGTTCAGTGAGTACACAG	-1.62382	11.9255	-5.45551	2.29326e-05	0.000696781	2.66759
30854	85	4	A_84_P808177	A_84_P808177	FALSE	NM_125323	NM_125323	836051	LTP3	LTP3 (LIPID TRANSFER PROTEIN 3); lipid binding	At.24582	tair|AT5G59320.1|ref|NM_125323|ta|TA27385_3702|ta|TA27397_3702	chr5:23946711-23946770	LTP3 (LIPID TRANSFER PROTEIN 3); lipid binding [AT5G59320.1]	GO:0005618(cell wall)|GO:0008289(lipid binding)|GO:0009737(response to abscisic acid stimulus)	TCAAGTGAAATGGAAGCTTACGTCGTCGTTTTGGCGTTAAGAGTATGGTTTACCAGAAGT	-1.62359	11.6682	-3.66813	0.00149177	0.0133583	-1.41988
25903	114	46	A_84_P87559	A_84_P87559	FALSE	NM_105321	NM_105321	842968	AT1G66500	zinc finger (C2H2-type) family protein	At.28299	tair|AT1G66500.1|ref|NM_105321|ta|TA37356_3702|ta|BX839054	chr1:24815789-24815730	zinc finger (C2H2-type) family protein [AT1G66500.1]	GO:0008150(biological_process)	ACCTTATCGTAAGCTTGATGACAATCTCTCTTTAGATTCGTTACCTGATTGGGTTCCGAA	-1.62206	7.14753	-9.76506	3.97764e-09	2.00352e-06	11.1502
44589	4	74	A_84_P22483	A_84_P22483	FALSE	NM_121792	NM_121792	831654	CAX7	CAX7 (CALCIUM EXCHANGER 7); calcium:sodium antiporter/ cation:cation antiporter	At.9244	tair|AT5G17860.1|ref|NM_121792|ta|TA37590_3702|ta|BP656881	chr5:5902715-5902656	CAX7 (CALCIUM EXCHANGER 7); calcium:sodium antiporter/ cation:cation antiporter [AT5G17860.1]	GO:0005432(calcium:sodium antiporter activity)|GO:0006812(cation transport)|GO:0012505(endomembrane system)|GO:0015491(cation:cation antiporter activity)|GO:0016021(integral to membrane)	CTTACTCGCTATTTACCTCTGTTTCTTGTCCTTGAGGTTGGCTAGAGTTTTCGGAGTCCT	-1.61818	11.0677	-9.76407	3.98447e-09	2.00352e-06	11.1485
24949	120	83	A_84_P23455	A_84_P23455	FALSE	NM_105534	NM_105534	843192	AT1G68620	hydrolase	At.11552	tair|AT1G68620.1|ref|NM_105534|ta|TA38811_3702|tc|TC306822	chr1:25770629-25770688	hydrolase [AT1G68620.1]	GO:0005575(cellular_component)|GO:0008152(metabolic process)|GO:0016787(hydrolase activity)	ACAACTCTGGAGATGTTGTGCCAGATCGACGCTTTTATCCACCACTACGATCCCTTAAAT	-1.61313	8.61759	-5.80905	1.03096e-05	0.000407149	3.45603
42640	16	61	A_84_P304550	A_84_P304550	FALSE	NM_112882	NM_112882	821530	AT3G19920	hypothetical protein	At.38335	tair|AT3G19920.1|ref|NM_112882|ug|AK118477|ta|TA46480_3702	chr3:6929812-6929753	similar to unknown protein [Arabidopsis thaliana] (TAIR:AT5G64230.1); similar to unnamed protein product [Vitis vinifera] (GB:CAO44392.1) [AT3G19920.1]	GO:0003674(molecular_function)|GO:0008150(biological_process)	AACATGAAAATTTGTTGTACTTTTCTTTGCTACGAGTTTTGATATTACCTTCTGTGTCCA	-1.61267	6.35494	-8.95801	1.67662e-08	5.07263e-06	9.75833
24954	120	73	A_84_P71564	A_84_P71564	FALSE	NM_127538	NM_127538	816499	MIOX2	MIOX2 (MYO-INOSITOL OXYGENASE 2)	At.12894	tair|AT2G19800.1|ref|NM_127538|ta|TA35161_3702|ta|TA35160_3702	chr2:8538194-8538135	MIOX2 (MYO-INOSITOL OXYGENASE 2) [AT2G19800.1]	GO:0005575(cellular_component)|GO:0050113(inositol oxygenase activity)	ATGGTGAGATAAAGCTACGAGTCAATTAATTAACTATCTTTTATGAGGAGAACGAGATCG	-1.60972	11.6529	-5.29909	3.28003e-05	0.000894579	2.31486
12575	193	11	A_84_P762787	A_84_P762787	FALSE	NM_001125164	NM_001125164	6240914	AT3G15534	hypothetical protein	At.73309	tair|AT3G15534.1|ref|NM_001125164	chr3:5259013-5259072	similar to unknown protein [Arabidopsis thaliana] (TAIR:AT1G52855.1); similar to unnamed protein product [Vitis vinifera] (GB:CAO39221.1) [AT3G15534.1]		TTATACCTATTTATTGTAGATCTTGGAGAGCCATCGTCTGCAGCTTTTGCGGCTCTGTTC	-1.60893	6.70578	-7.76202	1.64616e-07	2.46362e-05	7.52899
22980	131	112	A_84_P825802	A_84_P825802	FALSE	NM_122434	NM_122434	832596	AT5G25250	hypothetical protein	At.19771	tair|AT5G25250.1|ref|NM_122434|ta|TA41638_3702|ta|TA41637_3702	chr5:8751304-8751363	similar to unknown protein [Arabidopsis thaliana] (TAIR:AT5G64870.1); similar to unknown protein [Arabidopsis thaliana] (TAIR:AT5G25260.1); similar to unnamed protein product [Vitis vinifera] (GB:CAO44306.1); similar to 80C09_16 [Brassica rapa subsp. pekinensis] (GB:AAZ41827.1); similar to nodulin [Glycine max] (GB:AAC72337.1); contains domain PTHR13806:SF3 (PTHR13806:SF3); contains domain PTHR13…	GO:0003674(molecular_function)|GO:0005575(cellular_component)|GO:0008150(biological_process)	GGATATAGCTGGACTTTACAAGATGTTGCCTCCGGTTCTTGATACGGTTTATGAGCAGAC	-1.60809	11.8575	-3.9865	0.000705701	0.00770938	-0.694031
12568	193	25	A_84_P22924	A_84_P22924	FALSE	NM_130323	NM_130323	819368	AT2G47550	pectinesterase family protein	At.12430	tair|AT2G47550.1|ref|NM_130323|ta|TA41258_3702|tc|TC293995	chr2:19518571-19518630	pectinesterase family protein [AT2G47550.1]	GO:0009505(plant-type cell wall)|GO:0030599(pectinesterase activity)|GO:0042545(cell wall modification)	TCAACGCAACTGATGCTTCCAATTTCACGGTCACCAATTTCCTTGTTGGTGAAGGTTGGA	-1.6064	9.57524	-6.7568	1.30082e-06	0.000102518	5.49724
24565	122	2	A_84_P20045	A_84_P20045	FALSE	NM_104560	NM_104560	842139	AT1G57630	disease resistance protein (TIR class), putative	At.66045	tair|AT1G57630.1|ref|NM_104560|tc|NP306759	chr1:21349701-21349760	disease resistance protein (TIR class), putative [AT1G57630.1]	GO:0004888(transmembrane receptor activity)|GO:0006952(defense response)|GO:0031224(intrinsic to membrane)	AAGAAACTTGTCAAGGTAAAACTGAGGAAAAGGTTCAGACATGGAGGAAAGCTTTGGAGG	-1.59549	8.16077	-3.17584	0.00467779	0.0302649	-2.51675
7180	224	92	A_84_P863936	A_84_P863936	FALSE	NM_179564	NM_179564	844028	ATEXT4	ATEXT4 (EXTENSIN 4)	At.33385	tair|AT1G76930.1|tair|AT1G76930.2|ref|NM_179564|ref|NM_106344	chr1:28901720-28901661	ATEXT4 (EXTENSIN 4) [AT1G76930.1]	GO:0005199(structural constituent of cell wall)|GO:0009611(response to wounding)|GO:0009737(response to abscisic acid stimulus)|GO:0009751(response to salicylic acid stimulus)|GO:0009753(response to jasmonic acid stimulus)|GO:0012505(endomembrane system)	GTCTTAGCATTCTCCCTTGCTTTTGTCTCTCAAACCACCGCAAATTACTTCTACTCTTCC	-1.59041	10.6179	-5.82058	1.00464e-05	0.000398962	3.48154
15336	176	100	A_84_P868076	A_84_P868076	FALSE	NM_001084554	NM_001084554	5007945	AT2G39518	hypothetical protein	At.50750	tair|AT2G39518.1|ref|NM_001084554|ta|TA47837_3702|tc|TC307202	chr2:16503536-16503477	Identical to UPF0497 membrane protein At2g39518 [Arabidopsis Thaliana] (GB:Q56X75); similar to integral membrane protein, putative [Arabidopsis thaliana] (TAIR:AT2G39530.1); similar to hypothetical protein [Vitis vinifera] (GB:CAN64094.1); contains InterPro domain Conserved hypothetical protein CHP01569, trans-membrane plant (InterPro:IPR006459); contains InterPro domain Protein of unknown functi…	GO:0012505(endomembrane system)	GTCATACAACTGTTCTTCACAATCTCCGAATTCGCCACCGGAGTGAAAAACCCTTTTAAT	-1.58915	9.96163	-9.00955	1.52576e-08	4.82045e-06	9.84987
38744	39	33	A_84_P19362	A_84_P19362	FALSE	NM_114478	NM_114478	823752	ZAT7	ZAT7; nucleic acid binding / transcription factor/ zinc ion binding	At.19763	tair|AT3G46090.1|ref|NM_114478|ug|DR751660|ta|TA42617_3702	chr3:16937487-16937428	ZAT7; nucleic acid binding / transcription factor/ zinc ion binding [AT3G46090.1]	GO:0003676(nucleic acid binding)|GO:0003700(transcription factor activity)|GO:0005622(intracellular)|GO:0008270(zinc ion binding)|GO:0045449(regulation of transcription)	TCACATGAGGAGACATAGGAACGAGAAAGTCTCAGGCTCGTTGGTTACACGTTCTTTTCT	-1.5864	8.1877	-5.61488	1.59665e-05	0.000545474	3.0246
32465	76	11	A_84_P14480	A_84_P14480	FALSE	NM_129382	NM_129382	818404	AT2G38250	DNA-binding protein-related	At.28319	tair|AT2G38250.1|ref|NM_129382|ta|TA50739_3702|ta|CB252363	chr2:16026204-16026263	DNA-binding protein-related [AT2G38250.1]	GO:0003700(transcription factor activity)|GO:0045449(regulation of transcription)	GAGCTAGTAGATGTCAGCAACGACCCAAAAATTCTAAATCCGAAAAAGAACATTGCAAAG	-1.58544	8.58331	-8.06217	9.1164e-08	1.62732e-05	8.10765
18827	156	87	A_84_P577248	A_84_P577248	FALSE	NM_148455	NM_148455	837553	AT1G10155	ATPP2-A10 (Phloem protein 2-A10)	At.51547	tair|AT1G10155.1|ref|NM_148455	chr1:3327744-3327685	similar to ATPP2-A9 (Phloem protein 2-A9), carbohydrate binding [Arabidopsis thaliana] (TAIR:AT1G31200.1); similar to unknown [Populus trichocarpa x Populus deltoides] (GB:ABK96474.1) [AT1G10155.1]	GO:0003674(molecular_function)|GO:0005575(cellular_component)|GO:0008150(biological_process)	AGCAATAAACCAAGACACCAAGCTCCAATTTGGTTTGTATGAAGTGTGGACCGGAAAATG	-1.58406	7.23446	-7.56762	2.42934e-07	3.27282e-05	7.1473
32038	78	16	A_84_P860885	A_84_P860885	FALSE	NM_126577	NM_126577	815103	AT2G05540	glycine-rich protein	At.21406	tair|AT2G05540.1|ref|NM_126577|ta|BP810650|ta|CB260070	chr2:2033944-2034003	glycine-rich protein [AT2G05540.1]	GO:0012505(endomembrane system)	CCCAGCCACAGAGTACTGAGCCGGGTCACTAAAAGTCGTAAAATGATGCATATATATCAA	-1.5839	9.72501	-9.51516	6.15756e-09	2.67e-06	10.7286
29971	90	70	A_84_P14476	A_84_P14476	FALSE	NM_129330	NM_129330	818351	AT2G37740	zinc finger (C2H2 type) family protein	At.64966	tair|AT2G37740.1|ref|NM_129330|ta|TA53098_3702|ta|DR381788	chr2:15834862-15834803	zinc finger (C2H2 type) family protein [AT2G37740.1]	GO:0003676(nucleic acid binding)|GO:0003700(transcription factor activity)|GO:0005622(intracellular)|GO:0008270(zinc ion binding)|GO:0045449(regulation of transcription)	AAGCAAACACAAAGGTGATCGCTTTGAGGATTTAGATCTTGAGCTTAGGCTAGGGACTGA	-1.58383	8.36085	-4.79338	0.00010585	0.0020176	1.16192
35357	59	7	A_84_P844205	A_84_P844205	FALSE	NM_118445	NM_118445	828415	AT4G23160	protein kinase family protein	At.49407	tair|AT4G23160.1|ref|NM_118445|ta|CD530713|tc|TC280363	chr4:12134036-12134095	protein kinase family protein [AT4G23160.1]	GO:0006468(protein amino acid phosphorylation)|GO:0016301(kinase activity)	CGACCAAGTCTACTCCAGCATCTATTGACGATGAATTGATCACTGATTTATATCCGCGCT	-1.58379	7.46401	-5.5582	1.81553e-05	0.000599042	2.89791
44082	7	68	A_84_P14113	A_84_P14113	FALSE	NM_126013	NM_126013	836747	AT5G66150	glycosyl hydrolase family 38 protein	At.55708	tair|AT5G66150.1|ref|NM_126013|tc|NP237393	chr5:26456306-26456247	glycosyl hydrolase family 38 protein [AT5G66150.1]	GO:0004559(alpha-mannosidase activity)|GO:0005975(carbohydrate metabolic process)|GO:0006013(mannose metabolic process)|GO:0012505(endomembrane system)	TGGAGATTCGTACATTTGTGGTTCAGTTTTATCAGAAACAACGAAGAAGAAAGTTGTTTG	-1.58267	6.8802	-8.67113	2.85119e-08	7.21917e-06	9.24204
34121	66	99	A_84_P817440	A_84_P817440	FALSE	NM_117652	NM_117652	827238	AT4G15610	integral membrane family protein	At.24397	tair|AT4G15610.1|ref|NM_117652|ug|BX827747|ta|TA33117_3702	chr4:8910154-8910213	integral membrane family protein [AT4G15610.1]	GO:0003674(molecular_function)|GO:0005575(cellular_component)|GO:0008150(biological_process)	CGTGGCATGCTTTTACAGCATTGTATCTACATTTGTCACCGTATCTGCTTTCAAGAAGCA	-1.57812	11.2869	-5.70624	1.29898e-05	0.000475738	3.22809
16604	169	113	A_84_P53570	A_84_P53570	FALSE	NM_129745	NM_129745	818780	AT2G41810	hypothetical protein	At.42786	tair|AT2G41810.1|ref|NM_129745|ta|TA48146_3702|ta|AU229675	chr2:17446627-17446568	similar to unknown protein [Arabidopsis thaliana] (TAIR:AT2G41800.1); similar to unnamed protein product [Vitis vinifera] (GB:CAO23583.1); contains InterPro domain Protein of unknown function DUF642 (InterPro:IPR006946); contains InterPro domain Galactose-binding like (InterPro:IPR008979) [AT2G41810.1]	GO:0003674(molecular_function)|GO:0008150(biological_process)|GO:0012505(endomembrane system)	GCGTTTCGCGTTTCGTGCCGATTCGAATCGCACAAGGATAACTTTCTATAGTGGGTTTTA	-1.57684	8.87907	-3.98036	0.000715992	0.00777421	-0.708112
6836	226	100	A_84_P113062	A_84_P113062	FALSE	NM_147895	NM_147895	832275	AT5G22140	pyridine nucleotide-disulphide oxidoreductase family protein	At.45631	tair|AT5G22140.1|tair|AT5G22140.2|ref|NM_147895|ref|NM_203090	chr5:7340398-7340339	pyridine nucleotide-disulphide oxidoreductase family protein [AT5G22140.1]	GO:0006118(electron transport)|GO:0009055(electron carrier activity)	TCAGTTTCCGTTTGTGACAGTTGTTGGTTGCCTCCCTGGTTTGATCAAGTCTAAGGATCT	-1.57518	13.0668	-8.45107	4.31533e-08	9.62884e-06	8.83819
10325	206	91	A_84_P17481	A_84_P17481	FALSE	NM_114717	NM_114717	824018	AT3G48580	xyloglucan:xyloglucosyl transferase, putative / xyloglucan endotransglycosylase, putative / endo-xyloglucan transferase, putative	At.35708	tair|AT3G48580.1|ref|NM_114717|ug|AK220956|ta|TA40965_3702	chr3:18019240-18019299	xyloglucan:xyloglucosyl transferase, putative / xyloglucan endotransglycosylase, putative / endo-xyloglucan transferase, putative [AT3G48580.1]	GO:0005618(cell wall)|GO:0005975(carbohydrate metabolic process)|GO:0006073(glucan metabolic process)|GO:0012505(endomembrane system)|GO:0016798(hydrolase activity, acting on glycosyl bonds)|GO:0048046(apoplast)	GCAAGGAAGACGTACCTGGATTATGACTATTGTTCTGACAGACAGCGATATCCAAAGGTG	-1.56944	7.8327	-4.8579	9.1057e-05	0.0018174	1.30986
28984	96	4	A_84_P18309	A_84_P18309	FALSE	NM_111761	NM_111761	820083	ATGSTU8	ATGSTU8 (Arabidopsis thaliana Glutathione S-transferase (class tau) 8); glutathione transferase	At.40136	tair|AT3G09270.1|ref|NM_111761|ta|TA38293_3702|ta|AU226327	chr3:2848474-2848415	ATGSTU8 (Arabidopsis thaliana Glutathione S-transferase (class tau) 8); glutathione transferase [AT3G09270.1]	GO:0004364(glutathione transferase activity)|GO:0005737(cytoplasm)|GO:0009407(toxin catabolic process)	CCCCTAAGGAGAAGCTCGTGGCTGTTTTGAAGGCCATGTTTGGAAGTGTTACATCTAATT	-1.56905	13.6081	-6.74593	1.33124e-06	0.000104454	5.47448
33864	67	104	A_84_P17628	A_84_P17628	FALSE	NM_118753	NM_118753	828726	ACS7	ACS7 (1-Amino-cyclopropane-1-carboxylate synthase 7); 1-aminocyclopropane-1-carboxylate synthase	At.20362	tair|AT4G26200.1|ref|NM_118753|ug|BX828188|ta|TA46435_3702	chr4:13276881-13276940	ACS7 (1-Amino-cyclopropane-1-carboxylate synthase 7); 1-aminocyclopropane-1-carboxylate synthase [AT4G26200.1]	GO:0005575(cellular_component)|GO:0009693(ethylene biosynthetic process)|GO:0016847(1-aminocyclopropane-1-carboxylate synthase activity)	AATATGAGTGAGAACACTTTGGAGATTGCGTTGAAGAGAATACATGAGTTCATGGACCGA	-1.56731	9.86952	-6.52643	2.12914e-06	0.000142517	5.01172
41637	22	27	A_84_P21275	A_84_P21275	FALSE	NM_114953	NM_114953	824257	AT3G50930	AAA-type ATPase family protein	At.23776	tair|AT3G50930.1|ref|NM_114953|ta|TA32818_3702|ta|AV539537	chr3:18942452-18942511	AAA-type ATPase family protein [AT3G50930.1]	GO:0005524(ATP binding)|GO:0005739(mitochondrion)|GO:0009536(plastid)|GO:0016887(ATPase activity)	TGGTCGAGTTGTTAAAAGCCAAGAAGATCGAGGACGACCAAGATAAAGCCAAACATGAGG	-1.56711	9.58184	-6.30672	3.42812e-06	0.000195663	4.54211
24692	121	88	A_84_P13271	A_84_P13271	FALSE	NM_106732	NM_106732	844423	WRKY40	WRKY40 (WRKY DNA-binding protein 40); transcription factor	At.28188	tair|AT1G80840.1|ref|NM_106732|ug|AY091154|ta|TA34402_3702	chr1:30390159-30390218	WRKY40 (WRKY DNA-binding protein 40); transcription factor [AT1G80840.1]	GO:0003700(transcription factor activity)|GO:0005634(nucleus)|GO:0006355(regulation of transcription, DNA-dependent)|GO:0009751(response to salicylic acid stimulus)|GO:0031347(regulation of defense response)|GO:0042742(defense response to bacterium)|GO:0050691(regulation of defense response to virus by host)|GO:0050832(defense response to fungus)	TCTTCCTTAACCAAAGATCCTAACTTTACAGCAGCTTTAGCAGCAGCTGTTACCGGAAAA	-1.56148	9.31268	-5.9634	7.30377e-06	0.000314918	3.79605
12653	192	26	A_84_P20470	A_84_P20470	FALSE	NM_102039	NM_102039	838793	AT1G21910	AP2 domain-containing transcription factor family protein	At.41636	tair|AT1G21910.1|ref|NM_102039|ug|AY085925|ta|TA39495_3702	chr1:7697261-7697320	AP2 domain-containing transcription factor family protein [AT1G21910.1]	GO:0003677(DNA binding)|GO:0003700(transcription factor activity)|GO:0005634(nucleus)|GO:0006355(regulation of transcription, DNA-dependent)	TCAACTAAACTCGACGACGATGCTCGATGAATACTTCTACGAAGATGCTGACATTCCGCT	-1.5589	10.753	-8.3795	4.94469e-08	1.03838e-05	8.70537
24875	120	62	A_84_P141659	A_84_P141659	FALSE	NM_116366	NM_116366	827971	AT4G01360	hypothetical protein	At.34444	tair|AT4G01360.1|ref|NM_116366|ta|TA48373_3702|tc|TC288918	chr4:566114-566173	similar to BPS1 (BYPASS 1) [Arabidopsis thaliana] (TAIR:AT1G01550.2); similar to BPS1 (BYPASS 1) [Arabidopsis thaliana] (TAIR:AT1G01550.1); similar to unknown [Populus trichocarpa] (GB:ABK94247.1) [AT4G01360.1]	GO:0003674(molecular_function)|GO:0008150(biological_process)	TGTGGACGAAATGCGCAGAAGAGCTAGGAGTGACATTGCCAACGATGGTTAAAAGTGTTA	-1.55783	9.13017	-7.23989	4.73613e-07	4.97308e-05	6.49157
23985	125	142	A_84_P20425	A_84_P20425	FALSE	NM_117318	NM_117318	826860	pEARLI 1	pEARLI 1; lipid binding	At.3226	tair|AT4G12480.1|ref|NM_117318|ug|AK230253|ta|TA30161_3702	chr4:7406831-7406772	pEARLI 1; lipid binding [AT4G12480.1]	GO:0006869(lipid transport)|GO:0008289(lipid binding)|GO:0012505(endomembrane system)|GO:0050832(defense response to fungus)	TTAACATCATATTCTTCACCTTAACCGCTGCAACAGATTGTGGTTGCAACCCAAGTCCTA	-1.55755	13.9978	-4.37198	0.000284497	0.00397683	0.192404
5698	233	165	A_84_P12371	A_84_P12371	FALSE	NM_101516	NM_101516	838221	AT1G16510	auxin-responsive family protein	At.11323	tair|AT1G16510.1|ref|NM_101516|ta|TA42169_3702|ta|BP580680	chr1:5644837-5644778	auxin-responsive family protein [AT1G16510.1]	GO:0003674(molecular_function)|GO:0009733(response to auxin stimulus)	AGAGAATCTTGTGGCTTCGTTGCTCTCCGGTGATGAGTTGATACCTGAAACTACAGAGTA	-1.54265	9.09135	-8.5346	3.68441e-08	8.73607e-06	8.9923
28467	99	18	A_84_P24042	A_84_P24042	FALSE	NM_113528	NM_113528	822222	CYP71B23	CYP71B23 (cytochrome P450, family 71, subfamily B, polypeptide 23); oxygen binding	At.37251	tair|AT3G26210.1|ref|NM_113528|ta|TA44642_3702|ta|TA44643_3702	chr3:9594632-9594573	CYP71B23 (cytochrome P450, family 71, subfamily B, polypeptide 23); oxygen binding [AT3G26210.1]	GO:0006118(electron transport)|GO:0012505(endomembrane system)|GO:0019825(oxygen binding)	AGAAGAAGGTGCGATTATTATTGGCAAGAAAGTTTCGCTTGAACTTGTGCCTACTCGTCG	-1.542	11.0095	-5.78341	1.09198e-05	0.000420022	3.39931
29709	92	83	A_84_P23490	A_84_P23490	FALSE	NM_123875	NM_123875	834538	ATPP2-A8	ATPP2-A8 (Phloem protein 2-A8); transmembrane receptor	At.27585	tair|AT5G45070.1|ref|NM_123875|ta|TA46373_3702|ta|AA395151	chr5:18205205-18205146	ATPP2-A8 (Phloem protein 2-A8); transmembrane receptor [AT5G45070.1]	GO:0006952(defense response)|GO:0030246(carbohydrate binding)|GO:0031224(intrinsic to membrane)	TCTCGATGTATCAGCTTTTGAACACTGAGAGGAAGAGTGGTCTTGTTGTCAAAGGCTTTG	-1.54121	9.61451	-6.84513	1.07889e-06	9.02049e-05	5.68148
43600	10	12	A_84_P870348	A_84_P870348	FALSE	NM_180012	NM_180012	818709	TCH3	TCH3 (TOUCH 3)	At.269	tair|AT2G41100.2|tair|AT2G41100.1|tair|AT2G41100.3|ref|NM_180012	chr2:17146400-17146460	TCH3 (TOUCH 3) [AT2G41100.2]	GO:0005509(calcium ion binding)|GO:0005575(cellular_component)|GO:0009266(response to temperature stimulus)|GO:0009612(response to mechanical stimulus)|GO:0009646(response to absence of light)|GO:0009652(thigmotropism)	GGTTGCCAGCAATATCATCCTTCGCCAATTTCCGACTTCATGAAAGATAGGTTTAAAGAT	-1.54084	13.3589	-5.77104	1.12275e-05	0.000427329	3.3719
25332	117	168	A_84_P14529	A_84_P14529	FALSE	NM_111063	NM_111063	821270	WRKY45	WRKY45 (WRKY DNA-binding protein 45); transcription factor	At.26598	tair|AT3G01970.1|ref|NM_111063|ta|TA37397_3702|ta|TA37396_3702	chr3:326684-326625	WRKY45 (WRKY DNA-binding protein 45); transcription factor [AT3G01970.1]	GO:0003700(transcription factor activity)|GO:0005634(nucleus)|GO:0006355(regulation of transcription, DNA-dependent)	TGATAATTTCCACCACATCTTGACACAAATGCACATCTTCCCTCCCTTTTGCTTGAAGGA	-1.53996	10.4913	-5.98964	6.89001e-06	0.000307092	3.85358
9303	212	95	A_84_P812392	A_84_P812392	FALSE	NM_119530	NM_119530	829514	AT4G33720	pathogenesis-related protein, putative	At.25142	tair|AT4G33720.1|ref|NM_119530|ug|DR378372|ta|TA29528_3702	chr4:16183101-16183160	pathogenesis-related protein, putative [AT4G33720.1]	GO:0003674(molecular_function)|GO:0005576(extracellular region)|GO:0008150(biological_process)	GTTGACATGTGGGTGGACGAGCAATTTGACTACGATTATGATTCCAATACATGTGCATGG	-1.53821	14.9175	-6.00069	6.72305e-06	0.000301532	3.87777
42606	16	129	A_84_P21049	A_84_P21049	FALSE	NM_128213	NM_128213	817197	PLP2	PLP2 (PHOSPHOLIPASE A 2A); nutrient reservoir	At.12388	tair|AT2G26560.1|ref|NM_128213|ta|TA35334_3702|ta|CD530421	chr2:11301063-11301004	PLP2 (PHOSPHOLIPASE A 2A); nutrient reservoir [AT2G26560.1]	GO:0005737(cytoplasm)|GO:0006629(lipid metabolic process)|GO:0009626(plant-type hypersensitive response)|GO:0016020(membrane)|GO:0016298(lipase activity)|GO:0045735(nutrient reservoir activity)	CAGGAATACTTTCAAAAGAAAAGAAGATCCGAGACATTCGTTCACCTCATGCAAAAGCTC	-1.53677	8.57221	-4.26405	0.000366856	0.00480453	-0.0561792
38348	41	145	A_84_P597022	A_84_P597022	FALSE	NM_105780	NM_105780	843451	AT1G71110	hypothetical protein	At.52472	tair|AT1G71110.1|ref|NM_105780|ug|AK226228|ta|TA52594_3702	chr1:26824457-26824516	similar to unknown protein [Arabidopsis thaliana] (TAIR:AT2G12400.1); similar to unnamed protein product [Vitis vinifera] (GB:CAO42240.1) [AT1G71110.1]	GO:0012505(endomembrane system)	CGGCTTGGATACTCATCACTCAGATGACGAACCTAAGCTTTCTGTAGAATGCGTATAGTA	-1.5362	11.4559	-7.36255	3.68276e-07	4.341e-05	6.73879
29282	94	88	A_84_P534522	A_84_P534522	FALSE	NM_124224	NM_124224	834904	DIR1	DIR1 (DEFECTIVE IN INDUCED RESISTANCE 1); lipid binding	At.27209	tair|AT5G48485.1|ref|NM_124224|ug|DR372198|ta|TA37307_3702	chr5:19663816-19663757	DIR1 (DEFECTIVE IN INDUCED RESISTANCE 1); lipid binding [AT5G48485.1]	GO:0005319(lipid transporter activity)|GO:0006869(lipid transport)|GO:0008289(lipid binding)|GO:0009627(systemic acquired resistance)|GO:0012505(endomembrane system)	GATGATCGTGATAATGGCTATGTTGGTCGATACATCAGTAGCGATAGATCTCTGCGGCAT	-1.52951	12.4425	-8.09761	8.50872e-08	1.53419e-05	8.17512
43488	11	65	A_84_P530737	A_84_P530737	FALSE	NM_116955	NM_116955	826456	AT4G08850	leucine-rich repeat family protein / protein kinase family protein	At.19749	tair|AT4G08850.2|ref|NM_116955|ta|TA52003_3702|tc|TC307448	chr4:5637671-5637612	leucine-rich repeat family protein / protein kinase family protein [AT4G08850.2]	GO:0005886(plasma membrane)|GO:0006468(protein amino acid phosphorylation)|GO:0016301(kinase activity)	TGGTACTTACGGCTATGTTGCTCCAGGTACGCTTTTTGACCCGTTGGATAAATTGGTTGT	-1.52258	11.0099	-6.54153	2.06103e-06	0.000140798	5.04377
11270	200	72	A_84_P593738	A_84_P593738	FALSE	NM_114195	NM_114195	823402	AT3G43270	pectinesterase family protein	At.28622	tair|AT3G43270.1|ref|NM_114195|ta|TA34472_3702|tc|TC284031	chr3:15233446-15233387	pectinesterase family protein [AT3G43270.1]	GO:0009505(plant-type cell wall)|GO:0030599(pectinesterase activity)|GO:0042545(cell wall modification)	GGGAACTTGTGGTTACCATCAACTGGTATCACGTTCATTGCTGGTCTAGTCTCGTAAATT	-1.52082	11.6618	-4.59725	0.000167533	0.00273548	0.71117
15985	172	162	A_84_P21958	A_84_P21958	FALSE	NM_129912	NM_129912	818952	ATTI1	ATTI1 (ARABIDOPSIS THALIANA TRYPSIN INHIBITOR PROTEIN 1)	At.10318	tair|AT2G43510.1|ref|NM_129912|ug|AV823391|ta|TA37479_3702	chr2:18074574-18074633	ATTI1 (ARABIDOPSIS THALIANA TRYPSIN INHIBITOR PROTEIN 1) [AT2G43510.1]	GO:0005576(extracellular region)|GO:0006952(defense response)|GO:0012505(endomembrane system)|GO:0030304(trypsin inhibitor activity)|GO:0050832(defense response to fungus)	ATTTCCGACGATTTGTTACACAAGATGCCGTGAGAACAAGGGAGCTAAAGGTGGAAGATG	-1.52078	11.9172	-4.29963	0.00033735	0.0045057	0.0257633
35609	57	14	A_84_P824802	A_84_P824802	FALSE	NM_130000	NM_130000	819044	AT2G44370	DC1 domain-containing protein	At.36770	tair|AT2G44370.1|ref|NM_130000|ta|TA40393_3702|ta|TA40392_3702	chr2:18329239-18329180	DC1 domain-containing protein [AT2G44370.1]		TGGAGATGCAAAGAGCTAAGATTGCTAAGAAAGCGAGAAAGGCTTGTCTCAAGTTGATCT	-1.5206	9.89064	-4.95302	7.29701e-05	0.00156934	1.5276
38263	41	146	A_84_P19559	A_84_P19559	FALSE	NM_101370	NM_101370	838066	AT1G15010	hypothetical protein	At.17008	tair|AT1G15010.1|ref|NM_101370|ug|AK229029|ta|TA42536_3702	chr1:5171576-5171635	similar to unknown protein [Arabidopsis thaliana] (TAIR:AT2G01300.1); similar to unnamed protein product [Vitis vinifera] (GB:CAO42242.1) [AT1G15010.1]	GO:0003674(molecular_function)|GO:0008150(biological_process)	GTTTTTGCTTTTCGCATCCTTGATCTAGCTCTTTGGCTTTTGGACGCCGTTCACGTAGTA	-1.51987	9.19477	-4.9702	7.01132e-05	0.00153002	1.56689
17272	165	137	A_84_P169283	A_84_P169283	FALSE	NM_120740	NM_120740	830545	AT5G06570	hydrolase	At.43832	tair|AT5G06570.1|tair|AT5G06570.2|ref|NM_120740|ref|NM_180451	chr5:2008148-2008089	hydrolase [AT5G06570.1]	GO:0005575(cellular_component)|GO:0008152(metabolic process)|GO:0016787(hydrolase activity)	CAACTATCCATCTTCCGAGGCTGCGGAACAAGTTCTCCGTATCATTGGAGACTTTATGAA	-1.51884	10.8297	-6.27872	3.64425e-06	0.000200496	4.48182
11259	200	94	A_84_P20107	A_84_P20107	FALSE	NM_128786	NM_128786	817787	ZIP3	ZIP3 (ZINC TRANSPORTER 3 PRECURSOR); zinc ion transmembrane transporter	At.10705	tair|AT2G32270.1|ref|NM_128786|ta|TA48886_3702|ta|AI998445	chr2:13713585-13713644	ZIP3 (ZINC TRANSPORTER 3 PRECURSOR); zinc ion transmembrane transporter [AT2G32270.1]	GO:0005385(zinc ion transmembrane transporter activity)|GO:0006829(zinc ion transport)|GO:0012505(endomembrane system)|GO:0016020(membrane)|GO:0016021(integral to membrane)	TTCACGCACCCTAAAATGCAATCCAATACTGGGCTTCAAATTATGGCCCATATTGCTCTC	-1.51866	9.99801	-6.77269	1.25771e-06	0.000100903	5.53045
21944	137	144	A_84_P21852	A_84_P21852	FALSE	NM_106482	NM_106482	844169	ATGSTU22	ATGSTU22 (Arabidopsis thaliana Glutathione S-transferase (class tau) 22); glutathione transferase	At.34312	tair|AT1G78340.1|ref|NM_106482|ta|TA46070_3702|tc|NP215133	chr1:29478021-29477962	ATGSTU22 (Arabidopsis thaliana Glutathione S-transferase (class tau) 22); glutathione transferase [AT1G78340.1]	GO:0004364(glutathione transferase activity)|GO:0005737(cytoplasm)|GO:0009407(toxin catabolic process)	GAGAAAGCGTGGTTCAGTCCCTTCATGATTCTGAGAAAATCCTTGCGTTTGCCTATAAGA	-1.51277	11.0705	-6.139	4.95165e-06	0.000249688	4.17945
5569	234	83	A_84_P593216	A_84_P593216	FALSE	NM_125418	NM_125418	836147	AT5G60250	zinc finger (C3HC4-type RING finger) family protein	At.50542	tair|AT5G60250.1|ref|NM_125418|ta|TA50781_3702|tc|TC282463	chr5:24271882-24271941	zinc finger (C3HC4-type RING finger) family protein [AT5G60250.1]	GO:0003676(nucleic acid binding)|GO:0005515(protein binding)|GO:0008270(zinc ion binding)	CTATGAACTCGAGGATTTCACGAACCCTTTCCATCCTGACTATCCTCACTTCTGAGGTTT	-1.51273	9.17273	-5.29871	3.28287e-05	0.00089467	2.31401
23314	129	124	A_84_P96976	A_84_P96976	FALSE	NM_202550	NM_202550	2745879	SAG20	SAG20 (WOUND-INDUCED PROTEIN 12)	At.20787	tair|AT3G10985.1|ref|NM_202550|ug|AY045972|ta|TA30603_3702	chr3:3443348-3443407	SAG20 (WOUND-INDUCED PROTEIN 12) [AT3G10985.1]	GO:0003674(molecular_function)|GO:0005575(cellular_component)|GO:0006950(response to stress)|GO:0007568(aging)|GO:0009620(response to fungus)	CAAGTATGGGGAAACCCAAATCGACTTGTTGTCCCGTTGCGTTTGATGTAACGTTTGCTT	-1.50761	14.2691	-10.1078	2.21066e-09	1.38323e-06	11.7151
14371	182	159	A_84_P12428	A_84_P12428	FALSE	NM_106060	NM_106060	843739	AT1G74010	strictosidine synthase family protein	At.34933	tair|AT1G74010.1|ref|NM_106060|ta|TA38822_3702|ta|CNS0ACIM	chr1:27836179-27836120	strictosidine synthase family protein [AT1G74010.1]	GO:0009058(biosynthetic process)|GO:0009505(plant-type cell wall)|GO:0016844(strictosidine synthase activity)	ACTTTGCTTAGTGAAGTCAACGAGTTCAACGGCCATCTTTACATCGGAACTCTTACTGGA	-1.5072	10.0803	-5.44224	2.36373e-05	0.000712131	2.63775
40361	29	30	A_84_P20921	A_84_P20921	FALSE	NM_106401	NM_106401	844088	AT1G77520	O-methyltransferase family 2 protein	At.17803	tair|AT1G77520.1|ref|NM_106401|ta|TA38962_3702|tc|TC287661	chr1:29136694-29136753	O-methyltransferase family 2 protein [AT1G77520.1]	GO:0005829(cytosol)|GO:0008171(O-methyltransferase activity)|GO:0009809(lignin biosynthetic process)	AGAGTTTGTTACACCAAAGGAACCAAAGGGTGGTGACTTATCTTCTAACACTGTCTTTGC	-1.50451	7.83362	-3.30238	0.00349599	0.0245063	-2.23886
44382	5	148	A_84_P118252	A_84_P118252	FALSE	NM_179936	NM_179936	818235	AT2G36630	hypothetical protein	At.43254	tair|AT2G36630.1|ref|NM_179936|ug|BX819150|ta|TA36620_3702	chr2:15359731-15359672	similar to unknown protein [Arabidopsis thaliana] (TAIR:AT2G25737.1); similar to unnamed protein product [Vitis vinifera] (GB:CAO16008.1); contains InterPro domain Protein of unknown function DUF81; (InterPro:IPR002781) [AT2G36630.1]	GO:0006499(N-terminal protein myristoylation)|GO:0012505(endomembrane system)|GO:0016021(integral to membrane)	AGTCCAAGTCATTTGTGCTCTGTTCTTGGTCAATACATAGTTGACCATCTTCAGAAATAG	-1.50416	11.4375	-6.23857	3.97885e-06	0.000212967	4.39518
8276	218	109	A_84_P17328	A_84_P17328	FALSE	NM_129492	NM_129492	818520	AT2G39350	ABC transporter family protein	At.70170	tair|AT2G39350.1|ref|NM_129492|ta|TA48003_3702|ta|AV547371	chr2:16437330-16437271	ABC transporter family protein [AT2G39350.1]	GO:0009624(response to nematode)|GO:0042626(ATPase activity, coupled to transmembrane movement of substances)	CACAGTTGCTTTTGGGTTCTTTTTTAGGATTTTGTTCTACTTCACTTTGTTACTAGGAAG	-1.50314	10.0911	-10.243	1.76015e-09	1.16369e-06	11.9338
25122	119	77	A_84_P17210	A_84_P17210	FALSE	NM_104069	NM_104069	841616	AT1G51890	leucine-rich repeat protein kinase, putative	At.49312	tair|AT1G51890.1|ref|NM_104069|ta|CD533858|tc|TC311453	chr1:19278561-19278502	leucine-rich repeat protein kinase, putative [AT1G51890.1]	GO:0006468(protein amino acid phosphorylation)|GO:0012505(endomembrane system)|GO:0016301(kinase activity)	AAGGAAACAAGGTAGTCAAGCGACGTACATAAAGGAATCTGTTGAGTTTAGTCCATCTTC	-1.50254	9.57469	-4.95895	7.19708e-05	0.0015569	1.54117
35549	57	134	A_84_P13790	A_84_P13790	FALSE	NM_116964	NM_116964	826473	AT4G08950	phosphate-responsive protein, putative (EXO)	At.22399	tair|AT4G08950.1|ref|NM_116964|ta|TA29245_3702|ta|AA395184	chr4:5741260-5741319	phosphate-responsive protein, putative (EXO) [AT4G08950.1]	GO:0003674(molecular_function)|GO:0008150(biological_process)|GO:0009505(plant-type cell wall)	AAGTTTTTGCTTCCTGCTTTGTATGATCCTACGACGTCGGCTTGCTCTACTATGGTCTGA	-1.50093	12.5543	-9.43453	7.10128e-09	2.81692e-06	10.5908
22949	132	3	A_84_P11564	A_84_P11564	FALSE	NM_105089	NM_105089	842720	AT1G64160	disease resistance-responsive family protein / dirigent family protein	At.36042	tair|AT1G64160.1|ref|NM_105089|ug|AK175255|ta|TA48661_3702	chr1:23818178-23818237	disease resistance-responsive family protein / dirigent family protein [AT1G64160.1]	GO:0003674(molecular_function)|GO:0006952(defense response)|GO:0009807(lignan biosynthetic process)|GO:0012505(endomembrane system)	CATGTCTCGAGGGATTGTTACGTTTGAGACCGATACCTTTGAAGGTGCTAAGTATTTTAG	-1.49944	11.5366	-3.80812	0.00107395	0.0104901	-1.10181
36281	53	30	A_84_P17267	A_84_P17267	FALSE	NM_129704	NM_129704	818739	AT2G41410	calmodulin, putative	At.24025	tair|AT2G41410.1|ref|NM_129704|ug|BX821632|ta|TA27576_3702	chr2:17269232-17269173	calmodulin, putative [AT2G41410.1]	GO:0005509(calcium ion binding)|GO:0009507(chloroplast)	TGACGGTTTTGTTTGCTTCGATGACTTTTGCCGCATGATGGTTCCAGCGATGAATGATCA	-1.49847	14.3308	-8.28968	5.87167e-08	1.15663e-05	8.53763
28523	99	75	A_84_P521515	A_84_P521515	FALSE	NM_105783	NM_105783	843454	AT1G71140	MATE efflux family protein	At.52473	tair|AT1G71140.1|ref|NM_105783|tc|TC305101	chr1:26830119-26830178	MATE efflux family protein [AT1G71140.1]	GO:0005215(transporter activity)|GO:0006855(multidrug transport)|GO:0015297(antiporter activity)|GO:0016020(membrane)	ATGAGAGGAAGAGGACTCTGGATTGGAATCACAGTTGGGTCATGTGTACAAGCTGTTTTG	-1.49641	10.3354	-9.80281	3.72597e-09	1.95063e-06	11.2132
44512	5	57	A_84_P566998	A_84_P566998	FALSE	NM_114814	NM_114814	824116	AT3G49540	hypothetical protein	At.22164	tair|AT3G49540.1|ref|NM_114814|ta|TA43751_3702|ta|TA43750_3702	chr3:18377404-18377463	unknown protein [AT3G49540.1]	GO:0003674(molecular_function)|GO:0005575(cellular_component)|GO:0006499(N-terminal protein myristoylation)	GTGAAAGTATTTTGAATGTTGTTGTATGTCACCTTGGTTTGATTTGCTACTACCAGATTG	-1.49625	6.55238	-8.89017	1.89911e-08	5.60333e-06	9.63728
21917	138	27	A_84_P856786	A_84_P856786	FALSE			NA			At.53735	ta|DR378967|tc|TC310673	chr3:016341398-016341457	U2AFM_MOUSE (Q62377) U2 small nuclear ribonucleoprotein auxiliary factor 35 kDa subunit related-protein 2 (U2(RNU2) small nuclear RNA auxillary factor 1-like 2), partial (8%) [TC310673]		TCGTAAACGGATTATCGCCGGCTAAGGTTAAGCTACCAAGTGTAGTTTTCAATTTTCAGT	-1.49614	8.57617	-9.22263	1.03691e-08	3.68903e-06	10.2244
24115	125	51	A_84_P805256	A_84_P805256	FALSE	NM_116486	NM_116486	827931	ATGSTF2	ATGSTF2 (Arabidopsis thaliana Glutathione S-transferase (class phi) 2); glutathione transferase	At.22195	tair|AT4G02520.1|ref|NM_116486|ta|TA25904_3702|ta|TA25876_3702	chr4:1111464-1111405	ATGSTF2 (Arabidopsis thaliana Glutathione S-transferase (class phi) 2); glutathione transferase [AT4G02520.1]	GO:0004364(glutathione transferase activity)|GO:0005792(microsome)|GO:0005886(plasma membrane)|GO:0009407(toxin catabolic process)|GO:0009409(response to cold)	ACGAGAAAAACCTCGACTTTAAGCTCGTTCATGTCGAACTCAAAGACGGTGAGCACAAGA	-1.49526	12.6486	-7.77156	1.6152e-07	2.4434e-05	7.54759
21243	142	15	A_84_P16352	A_84_P16352	FALSE	NM_128569	NM_128569	817566	AT2G30140	UDP-glucoronosyl/UDP-glucosyl transferase family protein	At.25004	tair|AT2G30140.1|tair|AT2G30140.2|ref|NM_128569|ref|NM_001084510	chr2:12880693-12880752	UDP-glucoronosyl/UDP-glucosyl transferase family protein [AT2G30140.1]	GO:0005575(cellular_component)|GO:0008194(UDP-glycosyltransferase activity)|GO:0016757(transferase activity, transferring glycosyl groups)|GO:0016758(transferase activity, transferring hexosyl groups)	AGGAGCTGTTGCGAAAAGCGGTTCGTCTAATGTAAACATCGATGAGTTCGTTCGGCATAT	-1.4951	12.5188	-7.55295	2.50224e-07	3.32427e-05	7.11828
928	261	16	A_84_P764469	A_84_P764469	FALSE	NM_179215	NM_179215	827713	IRT1	IRT1 (IRON-REGULATED TRANSPORTER 1); cadmium ion transmembrane transporter/ iron ion transmembrane transporter/ manganese ion transmembrane transporter/ zinc ion transmembrane transporter	At.2319	tair|AT4G19690.2|tair|AT4G19690.1|ref|NM_179215|ref|NM_118089	chr4:10708022-10708081	IRT1 (IRON-REGULATED TRANSPORTER 1); cadmium ion transmembrane transporter/ iron ion transmembrane transporter/ manganese ion transmembrane transporter/ zinc ion transmembrane transporter [AT4G19690.2]	GO:0005381(iron ion transmembrane transporter activity)|GO:0005384(manganese ion transmembrane transporter activity)|GO:0005385(zinc ion transmembrane transporter activity)|GO:0006826(iron ion transport)|GO:0006828(manganese ion transport)|GO:0006829(zinc ion transport)|GO:0006879(cellular iron ion homeostasis)|GO:0012505(endomembrane system)|GO:0015086(cadmium ion transmembrane transporter activ…	TTACCAATAAAAGAAGATGATTCGTCAAATGCACAGCTCTTGCGATACCGAGTCATTGCC	-1.49474	7.01254	-3.71933	0.00132299	0.0122554	-1.30379
23679	127	74	A_84_P784627	A_84_P784627	FALSE	NM_113174	NM_113174	821846	AT3G22750	protein kinase, putative	At.6306	tair|AT3G22750.1|ref|NM_113174|ug|AY035004|ta|TA39977_3702	chr3:8037896-8037567	protein kinase, putative [AT3G22750.1]	GO:0005575(cellular_component)|GO:0006468(protein amino acid phosphorylation)|GO:0016301(kinase activity)	TTATCCTGATCTCAGCTTTGCTGATGTTTCTTCTGCTGTTGTTCGTCAGAATCTGAGACC	-1.49374	9.8553	-7.24234	4.71233e-07	4.97308e-05	6.49652
15128	178	5	A_84_P811890	A_84_P811890	FALSE	NM_116964	NM_116964	826473	AT4G08950	phosphate-responsive protein, putative (EXO)	At.22399	tair|AT4G08950.1|ref|NM_116964|ta|TA29245_3702|ta|TA29248_3702	chr4:5740812-5740871	phosphate-responsive protein, putative (EXO) [AT4G08950.1]	GO:0003674(molecular_function)|GO:0008150(biological_process)|GO:0009505(plant-type cell wall)	CATCAACGTCGTTTTGACTTCAGCTGACGTTACGGTTACAGGATTTGGTATGAGTCGTTG	-1.49294	10.1422	-10.247	1.74818e-09	1.16369e-06	11.9403
34644	63	73	A_84_P15524	A_84_P15524	FALSE	NM_113213	NM_113213	821887	AT3G23120	leucine-rich repeat family protein	At.65133	tair|AT3G23120.1|ref|NM_113213|tc|NP227274	chr3:8227296-8227237	leucine-rich repeat family protein [AT3G23120.1]	GO:0005515(protein binding)|GO:0006952(defense response)|GO:0007165(signal transduction)|GO:0012505(endomembrane system)|GO:0016301(kinase activity)	TGTTCTGTGGATTTGTGATCGGACACATCTTCACTTCATACAAACACTTGTGGTTTATAG	-1.4916	8.25765	-3.53984	0.00201382	0.0165467	-1.70939
14063	184	95	A_84_P21159	A_84_P21159	FALSE	NM_111272	NM_111272	819556	AT3G04010	glycosyl hydrolase family 17 protein	At.49382	tair|AT3G04010.1|ref|NM_111272|ta|TA53262_3702|tc|TC307830	chr3:1036960-1036901	glycosyl hydrolase family 17 protein [AT3G04010.1]	GO:0004553(hydrolase activity, hydrolyzing O-glycosyl compounds)|GO:0005975(carbohydrate metabolic process)|GO:0031225(anchored to membrane)	CATTATGATTATAGCTATGGTTCGATGGTTAGGTTGTGTTTGGTGATGAGTGGCTTGGTC	-1.48719	12.25	-7.97566	1.07959e-07	1.82181e-05	7.94219
27296	106	149	A_84_P819099	A_84_P819099	FALSE			NA			At.48370	ta|TA34521_3702|ta|CO048610|tc|TC312252	chr1:27943440-27943381	O53022_9ZZZZ (O53022) Fused-ccdB protein, partial (19%) [TC312252]		ATTCACTCCTTTGCATTTAGCTGGTGCTTTGATCTCTGACCCCACCGGTATATTCCTAAG	-1.48698	8.23732	-10.2026	1.88381e-09	1.20096e-06	11.8687
29419	93	154	A_84_P19024	A_84_P19024	FALSE	NM_105846	NM_105846	843519	SUC1	SUC1 (SUCROSE-PROTON SYMPORTER 1); carbohydrate transmembrane transporter/ sucrose:hydrogen symporter/ sugar:hydrogen ion symporter	At.23741	tair|AT1G71880.1|ref|NM_105846|ta|TA33112_3702|ta|AW004520	chr1:27059546-27059605	SUC1 (SUCROSE-PROTON SYMPORTER 1); carbohydrate transmembrane transporter/ sucrose:hydrogen symporter/ sugar:hydrogen ion symporter [AT1G71880.1]	GO:0005351(sugar:hydrogen symporter activity)|GO:0005886(plasma membrane)|GO:0008506(sucrose:hydrogen symporter activity)|GO:0009624(response to nematode)|GO:0009846(pollen germination)|GO:0015144(carbohydrate transmembrane transporter activity)|GO:0016020(membrane)	ACTTTCATTAGGAGTTTTAAATTTGGCGATTGTGATACCACAAATGATAGTCTCACTAGG	-1.4863	10.889	-6.63596	1.68301e-06	0.000122373	5.24346
43971	8	119	A_84_P21841	A_84_P21841	FALSE	NM_100174	NM_100174	839515	ATGSTF6	ATGSTF6 (EARLY RESPONSIVE TO DEHYDRATION 11); glutathione transferase	At.20350	tair|AT1G02930.1|ref|NM_100174|ta|TA29567_3702|ta|TA29562_3702	chr1:661766-661707	ATGSTF6 (EARLY RESPONSIVE TO DEHYDRATION 11); glutathione transferase [AT1G02930.1]	GO:0004364(glutathione transferase activity)|GO:0005737(cytoplasm)|GO:0005739(mitochondrion)|GO:0006950(response to stress)|GO:0006979(response to oxidative stress)|GO:0009407(toxin catabolic process)|GO:0009414(response to water deprivation)	TAGCTCATGAATTCTCAGACAAAGGAAACAACCTTCTCTCAACTGGCAAGGACATGGCGA	-1.48611	13.6295	-4.74315	0.000119033	0.0021804	1.04662
34825	62	51	A_84_P167453	A_84_P167453	FALSE	NM_180724	NM_180724	832307	AT5G22460	esterase/lipase/thioesterase family protein	At.7368	tair|AT5G22460.1|tair|AT5G22460.2|ref|NM_180724|ref|NM_122151	chr5:7443678-7443619	esterase/lipase/thioesterase family protein [AT5G22460.1]	GO:0003824(catalytic activity)|GO:0008150(biological_process)|GO:0009505(plant-type cell wall)	CACTTCTTGTCAACTGATGATCATCTCTACACAAGATGCCACGAAAAATATAGCATATTT	-1.48574	10.7245	-6.64483	1.65138e-06	0.000120971	5.26216
10764	203	64	A_84_P11431	A_84_P11431	FALSE	NM_101578	NM_101578	838288	ATGSTU24	ATGSTU24 (ARABIDOPSIS THALIANA GLUTATHIONE S-TRANSFERASE (CLASS TAU) 24); glutathione transferase	At.41850	tair|AT1G17170.1|ref|NM_101578|ug|CF652440|ta|TA44389_3702	chr1:5870610-5870669	ATGSTU24 (ARABIDOPSIS THALIANA GLUTATHIONE S-TRANSFERASE (CLASS TAU) 24); glutathione transferase [AT1G17170.1]	GO:0004364(glutathione transferase activity)|GO:0005737(cytoplasm)|GO:0009407(toxin catabolic process)	GCTAAAGCCCTGCCTGAGTCAGAGAAGGTCATTACATTCATTTCCGAACGTAGGAAGAAA	-1.48311	13.5246	-4.3749	0.000282547	0.00396198	0.199132
319	265	43	A_84_P88159	A_84_P88159	FALSE	NM_130099	NM_130099	819144	AT2G45360	hypothetical protein	At.36643	tair|AT2G45360.1|ref|NM_130099|tc|TC295369	chr2:18706252-18706311	similar to unknown protein [Arabidopsis thaliana] (TAIR:AT3G60780.1); similar to unnamed protein product [Vitis vinifera] (GB:CAO24498.1); contains InterPro domain Protein of unknown function DUF1442 (InterPro:IPR009902) [AT2G45360.1]	GO:0003674(molecular_function)|GO:0005575(cellular_component)|GO:0008150(biological_process)	AAATGGCACGATGTGTTGAAAAGAGGAACACGTGTGGTGAGATCCGTGTTTTTACCGGTT	-1.4831	7.94192	-4.49034	0.000215348	0.00326389	0.465044
8348	217	136	A_84_P594516	A_84_P594516	FALSE	NM_130240	NM_130240	819287	AT2G46740	FAD-binding domain-containing protein	At.36465	tair|AT2G46740.1|ref|NM_130240|tc|TC310760	chr2:19212773-19212714	FAD-binding domain-containing protein [AT2G46740.1]	GO:0003824(catalytic activity)|GO:0006118(electron transport)|GO:0016491(oxidoreductase activity)|GO:0050660(FAD binding)	AAATCTCTTCTCAAGATCGATTCAAAATCTCTATGCGGGCTTGAACTCTACTATGGCATC	-1.48064	8.41526	-8.21202	6.81783e-08	1.31569e-05	8.39169
7104	225	73	A_84_P20728	A_84_P20728	FALSE	NM_125871	NM_125871	836596	ABR1	ABR1 (ABA REPRESSOR1); DNA binding / transcription factor	At.71233	tair|AT5G64750.1|ref|NM_125871|tc|TC288237	chr5:25910791-25910850	ABR1 (ABA REPRESSOR1); DNA binding / transcription factor [AT5G64750.1]	GO:0003677(DNA binding)|GO:0003700(transcription factor activity)|GO:0005634(nucleus)|GO:0006355(regulation of transcription, DNA-dependent)|GO:0006970(response to osmotic stress)|GO:0009737(response to abscisic acid stimulus)|GO:0009749(response to glucose stimulus)|GO:0009788(negative regulation of abscisic acid mediated signaling)	CAGAATCAGCTAGCGAAACCGGTTATCTCCAGGATATACAATGGCCATCAGACAAGACTA	-1.47999	8.78711	-6.45891	2.4631e-06	0.000153767	4.86808
22865	132	2	A_84_P14772	A_84_P14772	FALSE	NM_118328	NM_118328	828296	WRKY31	WRKY31 (WRKY DNA-binding protein 31); transcription factor	At.26289	tair|AT4G22070.1|ref|NM_118328|ta|TA49063_3702|tc|TC291591	chr4:11691496-11691437	WRKY31 (WRKY DNA-binding protein 31); transcription factor [AT4G22070.1]	GO:0003700(transcription factor activity)|GO:0005634(nucleus)|GO:0006355(regulation of transcription, DNA-dependent)	CTCTAGCGGCAGCGATCACGTCCATTATGAACGGTTCCAGTCATCAAAATAATAACACCA	-1.47964	7.97905	-5.00788	6.424e-05	0.00144437	1.65296
29423	93	146	A_84_P15826	A_84_P15826	FALSE	NM_120642	NM_120642	830443	AT5G05600	oxidoreductase, 2OG-Fe(II) oxygenase family protein	At.8725	tair|AT5G05600.1|ref|NM_120642|ug|EG426114|ta|TA33380_3702	chr5:1674532-1674591	oxidoreductase, 2OG-Fe(II) oxygenase family protein [AT5G05600.1]	GO:0005506(iron ion binding)|GO:0016491(oxidoreductase activity)	TATAGACTCTTTATCAGAACTCAAGGTCCACAAGGCAAATCCCATGTTGAATCTCATATT	-1.47949	10.2705	-3.64412	0.0015781	0.0138973	-1.47423
17299	165	83	A_84_P23107	A_84_P23107	FALSE	NM_113337	NM_113337	822019	MYB305	MYB305 (myb domain protein 305); DNA binding / transcription factor	At.10918	tair|AT3G24310.1|ref|NM_113337|ug|U62743|ta|TA47828_3702	chr3:8811452-8811393	MYB305 (myb domain protein 305); DNA binding / transcription factor [AT3G24310.1]	GO:0003677(DNA binding)|GO:0003700(transcription factor activity)|GO:0006355(regulation of transcription, DNA-dependent)	TTTGGGACGGTTTATGGAATCTGGATTTTGAAGGACAAGGAAGTTTTGGTGGCGCTGCTT	-1.4778	8.45222	-7.12804	5.96777e-07	5.82159e-05	6.26427
12890	191	61	A_84_P13841	A_84_P13841	FALSE	NM_118670	NM_118670	828641	AT4G25380	zinc finger (AN1-like) family protein	At.65421	tair|AT4G25380.1|ref|NM_118670|ug|DR379503|ta|TA47927_3702	chr4:12976075-12976016	zinc finger (AN1-like) family protein [AT4G25380.1]	GO:0003677(DNA binding)|GO:0005575(cellular_component)|GO:0008150(biological_process)|GO:0008270(zinc ion binding)	ACACATGTTTTGCGGGTCACATCGTTATCCGGAGGAGCATTCTTGTCCCTTTGATTACAA	-1.47767	8.51345	-6.68175	1.52616e-06	0.000114764	5.33985
35037	60	138	A_84_P19904	A_84_P19904	FALSE	NM_100911	NM_100911	837576	ATGSTU17/ERD9/GST30/GST30B	ATGSTU17/ERD9/GST30/GST30B (EARLY-RESPONSIVE TO DEHYDRATION 9); glutathione transferase	At.11290	tair|AT1G10370.1|ref|NM_100911|ug|AB039930|ta|TA39066_3702	chr1:3397573-3397514	ATGSTU17/ERD9/GST30/GST30B (EARLY-RESPONSIVE TO DEHYDRATION 9); glutathione transferase [AT1G10370.1]	GO:0004364(glutathione transferase activity)|GO:0005737(cytoplasm)|GO:0009407(toxin catabolic process)	CTCAACTAGAAGAAGGGAATGCGTTTCTGGAGAAGGCGTTCATTGATTGCAGCAAAGGAA	-1.47655	11.9142	-7.39913	3.41793e-07	4.15046e-05	6.8121
42895	14	62	A_84_P13754	A_84_P13754	FALSE	NM_116004	NM_116004	825312	AT3G61400	2-oxoglutarate-dependent dioxygenase, putative	At.34289	tair|AT3G61400.1|ref|NM_116004|tc|TC298258	chr3:22731308-22731367	2-oxoglutarate-dependent dioxygenase, putative [AT3G61400.1]	GO:0005575(cellular_component)|GO:0008150(biological_process)|GO:0009815(1-aminocyclopropane-1-carboxylate oxidase activity)	AGTTCGCAAGCATGTACGCGTCTAAAGAGATCAATACCTCTGCGTTACTCCGTTTAGAGA	-1.47542	8.14946	-6.23293	4.02832e-06	0.000214649	4.383
5495	234	62	A_84_P245685	A_84_P245685	FALSE	NM_114298	NM_114298	823555	NIT2	NIT2 (NITRILASE 2)	At.5404	tair|AT3G44300.1|ref|NM_114298|ta|TA27756_3702|ta|TA27764_3702	chr3:15996138-15996197	NIT2 (NITRILASE 2) [AT3G44300.1]	GO:0000257(nitrilase activity)|GO:0005575(cellular_component)|GO:0009617(response to bacterium)|GO:0009684(indoleacetic acid biosynthetic process)	GGAAGATGACTCAAACAAGTAATCGGTTGTGATTCGTCAGTTCATGTCACTCCTATGAAG	-1.47305	11.59	-3.42018	0.00266102	0.0202907	-1.97736
30660	86	52	A_84_P22452	A_84_P22452	FALSE	NM_120769	NM_120769	830577	PGIP1	PGIP1 (POLYGALACTURONASE INHIBITING PROTEIN 1); protein binding	At.8519	tair|AT5G06860.1|ref|NM_120769|ta|TA34899_3702|ta|TA34900_3702	chr5:2133327-2133386	PGIP1 (POLYGALACTURONASE INHIBITING PROTEIN 1); protein binding [AT5G06860.1]	GO:0005515(protein binding)|GO:0006952(defense response)|GO:0007165(signal transduction)|GO:0009505(plant-type cell wall)	CAAACTGTGTGGACACATCCCAACTGGAGGGAAACTTCAGACATTTGATTCTTATTCCTA	-1.47258	12.7105	-9.0992	1.29603e-08	4.24491e-06	10.0082
33068	72	165	A_84_P606611	A_84_P606611	FALSE	NM_129911	NM_129911	818951	AT2G43500	RWP-RK domain-containing protein	At.50134	tair|AT2G43500.1|ref|NM_129911|tc|NP457123|ta|CNS0A8NF	chr2:18073287-18073346	RWP-RK domain-containing protein [AT2G43500.1]	GO:0003700(transcription factor activity)|GO:0005575(cellular_component)|GO:0045449(regulation of transcription)	GTGTCCTCAGCTCTACAAAGAAGTTGGAAAACGTTTTAAACTGCAGGACGGGTCGTTTCA	-1.47243	8.61885	-8.85554	2.02429e-08	5.82817e-06	9.57524
23711	127	10	A_84_P17451	A_84_P17451	FALSE	NM_113751	NM_113751	822460	AT3G28320	hypothetical protein	At.50846	tair|AT3G28320.1|ref|NM_113751|ug|AY600582|ta|TA50793_3702	chr3:10583961-10584020	Identical to UPF0496 protein At3g28310/At3g28320 [Arabidopsis Thaliana] (GB:Q6E240;GB:Q9LHD4;GB:Q9LHD5); similar to AT14A [Arabidopsis thaliana] (TAIR:AT3G28290.1); similar to AT14A [Arabidopsis thaliana] (TAIR:AT3G28300.1); similar to Os03g0199100 [Oryza sativa (japonica cultivar-group)] (GB:NP_001049283.1); similar to unnamed protein product [Vitis vinifera] (GB:CAO22906.1); contains InterPro d…	GO:0003674(molecular_function)|GO:0005575(cellular_component)|GO:0008150(biological_process)	TAGCAAAATTATCAAAGAGGCGAGACTTCACGTTTTGGAGAAGATCACTGGTACTGGATA	-1.4722	6.68818	-6.47119	2.39859e-06	0.00015183	4.89425
1824	256	93	A_84_P12030	A_84_P12030	FALSE	NM_120188	NM_120188	831831	AT5G01100	hypothetical protein	At.33964	tair|AT5G01100.1|ref|NM_120188|ta|TA47228_3702|tc|TC302541	chr5:34930-34871	similar to unknown protein [Arabidopsis thaliana] (TAIR:AT2G37980.1); similar to unknown protein [Arabidopsis thaliana] (TAIR:AT3G54100.1); similar to unnamed protein product [Vitis vinifera] (GB:CAO15763.1); contains InterPro domain Protein of unknown function DUF246, plant (InterPro:IPR004348) [AT5G01100.1]	GO:0003674(molecular_function)|GO:0008150(biological_process)	GAACAAACCGGCCTTAACCGGTTTGAAAGACCAAGTCTACGAGCACAATCTCTGAGATAA	-1.46968	7.98577	-7.98842	1.05294e-07	1.79861e-05	7.96666
10001	208	59	A_84_P565450	A_84_P565450	FALSE	NM_121704	NM_121704	831561	AT5G16980	NADP-dependent oxidoreductase, putative	At.31612	tair|AT5G16980.1|ref|NM_121704|ta|TA29632_3702|tc|TC293868	chr5:5579221-5579162	NADP-dependent oxidoreductase, putative [AT5G16980.1]	GO:0003824(catalytic activity)|GO:0005488(binding)|GO:0006979(response to oxidative stress)|GO:0008270(zinc ion binding)|GO:0016491(oxidoreductase activity)	TTATTGCTCGTGAATGATGAATACTTTAATTGGGAGTAAGGTTTTATTGCTCGTGAGGGA	-1.46675	9.80562	-5.75536	1.163e-05	0.000440768	3.33716
36932	49	88	A_84_P156615	A_84_P156615	FALSE	NM_117319	NM_117319	826861	AT4G12490	protease inhibitor/seed storage/lipid transfer protein (LTP) family protein	At.48850	tair|AT4G12490.1|ref|NM_117319|ta|TA30160_3702|tc|TC295694	chr4:7409740-7409681	protease inhibitor/seed storage/lipid transfer protein (LTP) family protein [AT4G12490.1]	GO:0006869(lipid transport)|GO:0008289(lipid binding)|GO:0050832(defense response to fungus)	GGGTTCAATGTTTCAATCTTTTGTTTAAGTGTGAGGCGTTATCTTTTTCCGCGCATATAT	-1.46543	15.5549	-3.25264	0.00392099	0.0266401	-2.34849
24696	121	80	A_84_P69494	A_84_P69494	FALSE	NM_120644	NM_120644	830445	ATGCP2/TUBG2	ATGCP2/TUBG2 (GAMMA-TUBULIN); structural molecule	At.50433	tair|AT5G05620.1|ref|NM_120644|ta|CNS0A1YV	chr5:1679704-1679763	ATGCP2/TUBG2 (GAMMA-TUBULIN); structural molecule [AT5G05620.1]	GO:0000910(cytokinesis)|GO:0000914(phragmoplast formation)|GO:0005198(structural molecule activity)|GO:0005618(cell wall)|GO:0005635(nuclear envelope)|GO:0005737(cytoplasm)|GO:0005739(mitochondrion)|GO:0005874(microtubule)|GO:0005886(plasma membrane)|GO:0007020(microtubule nucleation)|GO:0009553(embryo sac development)|GO:0010103(stomatal complex morphogenesis)|GO:0046785(microtubule polymerizati…	CCGGAATCTCTACAATCATGAAAATATCTTCCTTTCTGACCATGGCGGTGGTGCTGGTAA	-1.46331	9.85526	-3.38699	0.00287413	0.0214439	-2.05128
31271	83	19	A_84_P765138	A_84_P765138	FALSE	NR_023035	NR_023035	5008175	AT4G31398	misc_RNA	At.64711	tair|AT4G31398.1|ref|NR_023035|ug|DQ108721	chr4:15238821-15238762	other RNA [AT4G31398.1]		GAAGGCGAGGATGAGCTCTCTTTTTGTAACTGTCTTTCATCATCAGGAGAAGCTATGAGC	-1.46289	7.15218	-11.1039	4.32256e-10	3.7639e-07	13.2731
16083	172	135	A_84_P529186	A_84_P529186	FALSE	NM_180589	NM_180589	834485	AT5G44575	hypothetical protein	At.47041	tair|AT5G44575.1|ref|NM_180589|ug|EG520671|ta|TA47299_3702	chr5:17992106-17992165	unknown protein [AT5G44575.1]	GO:0003674(molecular_function)|GO:0008150(biological_process)|GO:0012505(endomembrane system)	CGCAATTATAAGTCATGGTTTTTAGCAGATACGCCTTTAGTCTAGTGATACCCTTGTGAA	-1.45398	11.637	-4.539	0.000192083	0.00301034	0.577085
33645	69	31	A_84_P312233	A_84_P312233	FALSE	NM_118452	NM_118452	828422	AT4G23230	protein kinase family protein	At.27300	tair|AT4G23230.1|ref|NM_118452|ta|TA50415_3702|tc|TC283980	chr4:12157847-12157788	protein kinase family protein [AT4G23230.1]	GO:0006468(protein amino acid phosphorylation)|GO:0016301(kinase activity)	TTCAGAGTTGAACTGAAAAGGACCCACTTCAACCAACGACCACCAAGTCTGTTCCAAGAT	-1.45268	7.81665	-4.78658	0.000107546	0.00203363	1.14631
7509	222	114	A_84_P12717	A_84_P12717	FALSE	NM_112747	NM_112747	821392	ATRANGAP1	ATRANGAP1 (RAN GTPASE-ACTIVATING PROTEIN 1); nucleic acid binding	At.53375	tair|AT3G18610.1|ref|NM_112747|tc|NP226931|ta|DQ446672	chr3:6404449-6404289	ATRANGAP1 (RAN GTPASE-ACTIVATING PROTEIN 1); nucleic acid binding [AT3G18610.1]	GO:0003676(nucleic acid binding)	AAGAGGACCCAGCAAACCAAGTGTAATGGAATCATCCAAAGGGACGAAGACGGTCTTTAA	-1.45225	9.93425	-6.28518	3.59319e-06	0.000199922	4.49573
39959	31	154	A_84_P754300	A_84_P754300	FALSE	NR_022368	NR_022368	6241153	AT1G65481	misc_RNA	At.67431	tair|AT1G65481.1|ref|NR_022368|ug|AY299250|tc|NP966021	chr1:024345058-024344999	other RNA [AT1G65481.1]		AATGAAATTGTTGTCCAAATGAAAGCAAGAGTAAAGCGAAGCAAGTCAAAAAGGGGACCC	-1.45093	8.18996	-4.28349	0.000350428	0.00463488	-0.0114102
20183	148	95	A_84_P98716	A_84_P98716	FALSE	NM_116263	NM_116263	828200	AT4G00390	transcription regulator	At.34565	tair|AT4G00390.1|ref|NM_116263|ta|TA48119_3702|tc|TC286433	chr4:171673-171614	transcription regulator [AT4G00390.1]	GO:0003674(molecular_function)|GO:0005575(cellular_component)|GO:0030528(transcription regulator activity)	TTCGTTGATGCTTCGAAGAACTAGAGCTACTAGTTACTTAGATTTGTCGGTTTTTTGTAT	-1.44992	7.68983	-6.13035	5.04695e-06	0.000252709	4.16064
26638	110	105	A_84_P591926	A_84_P591926	FALSE	NM_113063	NM_113063	821722	AT3G21680	hypothetical protein	At.38010	tair|AT3G21680.1|ref|NM_113063|ug|CF652018|ta|TA48933_3702	chr3:7633566-7633507	unknown protein [AT3G21680.1]	GO:0003674(molecular_function)|GO:0005575(cellular_component)|GO:0006499(N-terminal protein myristoylation)	GAGAAAGAGGAAGGTGATGAAAATTGGAGGCCTACGTTAGAAAGCATTCCTGAGAGTCAT	-1.44931	8.49857	-8.09932	8.48056e-08	1.53419e-05	8.17836
6196	230	20	A_84_P11194	A_84_P11194	FALSE	NM_123806	NM_123806	834465	AT5G44390	FAD-binding domain-containing protein	At.26608	tair|AT5G44390.1|ref|NM_123806|ta|TA50382_3702|tc|TC283511	chr5:17899730-17899671	FAD-binding domain-containing protein [AT5G44390.1]	GO:0009055(electron carrier activity)|GO:0012505(endomembrane system)	AGATCTAGACCTGGGACAGAACAAGGACAACTCAAAGTCTAACTTCATAGAAGCTAAAAT	-1.44703	10.4765	-5.52304	1.96646e-05	0.000632472	2.81917
32577	75	127	A_84_P233859	A_84_P233859	FALSE	NM_128417	NM_128417	817405	AT2G28570	hypothetical protein	At.38604	tair|AT2G28570.1|ref|NM_128417|ta|TA46218_3702|tc|TC290630	chr2:12249666-12249725	unknown protein [AT2G28570.1]	GO:0003674(molecular_function)|GO:0008150(biological_process)	AGTAATGATGTCCTCTGGGAGATATTTTTGATTTGGTTTGGGTTGGGTTTGGTTTGGATT	-1.44558	11.6811	-6.24276	3.94253e-06	0.000211658	4.40423
17450	164	121	A_84_P21942	A_84_P21942	FALSE	NM_104065	NM_104065	841612	AT1G51850	leucine-rich repeat protein kinase, putative	At.37727	tair|AT1G51850.1|ref|NM_104065|ta|AV548736|tc|TC310718	chr1:19256703-19256644	leucine-rich repeat protein kinase, putative [AT1G51850.1]	GO:0006468(protein amino acid phosphorylation)|GO:0012505(endomembrane system)|GO:0016301(kinase activity)	ATATGGACTCGAAGAGTTCCATAGAAGTGAGCTTGACCTTTGATACCGAACTGAGCCCAA	-1.44381	11.7903	-8.17687	7.29675e-08	1.39306e-05	8.32535
14387	182	127	A_84_P17794	A_84_P17794	FALSE	NM_123323	NM_123323	833957	ANAC092/ATNAC2/ATNAC6	ANAC092/ATNAC2/ATNAC6 (Arabidopsis NAC domain containing protein 92); protein heterodimerization/ protein homodimerization/ transcription factor	At.24490	tair|AT5G39610.1|ref|NM_123323|ug|AY056327|ta|TA36969_3702	chr5:15875882-15875823	ANAC092/ATNAC2/ATNAC6 (Arabidopsis NAC domain containing protein 92); protein heterodimerization/ protein homodimerization/ transcription factor [AT5G39610.1]	GO:0003700(transcription factor activity)|GO:0005634(nucleus)|GO:0007275(multicellular organismal development)|GO:0042803(protein homodimerization activity)|GO:0046982(protein heterodimerization activity)	CAAACCTTTCGACGGTCGTGATTCGTCCGGTACAGAAGAATTGGATTGCGTTTGGAATTT	-1.4415	11.4384	-6.44597	2.53304e-06	0.000156457	4.84048
29672	92	157	A_84_P511815	A_84_P511815	FALSE	NM_179641	NM_179641	816333	AT2G18193	AAA-type ATPase family protein	At.40029	tair|AT2G18193.1|ref|NM_179641|ug|AK176580|ta|TA42275_3702	chr2:7924867-7924808	AAA-type ATPase family protein [AT2G18193.1]	GO:0005524(ATP binding)|GO:0012505(endomembrane system)|GO:0016887(ATPase activity)	AAGGTTGAGAGAAGCAAGACTAAGAAGGAGGTTTCTATTTGTAAAGCAACTGATGATGAC	-1.4377	10.1209	-6.98614	8.02092e-07	7.21571e-05	5.97335
34151	66	39	A_84_P810591	A_84_P810591	FALSE	NM_119173	NM_119173	829150	MERI5B	MERI5B (MERISTEM-5); hydrolase, acting on glycosyl bonds / xyloglucan:xyloglucosyl transferase	At.20967	tair|AT4G30270.1|ref|NM_119173|ug|AK230296|ta|TA28616_3702	chr4:14820215-14820064	MERI5B (MERISTEM-5); hydrolase, acting on glycosyl bonds / xyloglucan:xyloglucosyl transferase [AT4G30270.1]	GO:0005618(cell wall)|GO:0005737(cytoplasm)|GO:0007568(aging)|GO:0009505(plant-type cell wall)|GO:0009740(gibberellic acid mediated signaling)|GO:0016762(xyloglucan:xyloglucosyl transferase activity)|GO:0016798(hydrolase activity, acting on glycosyl bonds)	TGCAGGAACAGTCACAACTTTTTACCTAAAATCCGAAGGATCCACTTGGGATGAGATTGA	-1.43727	11.0567	-6.01866	6.46035e-06	0.000294556	3.91709
23465	128	162	A_84_P92689	A_84_P92689	FALSE	NM_121703	NM_121703	831560	AT-AER	AT-AER (ALKENAL REDUCTASE); 2-alkenal reductase	At.22432	tair|AT5G16970.1|ref|NM_121703|ta|TA29634_3702|ta|ATP1ZETCR	chr5:5577783-5577546	AT-AER (ALKENAL REDUCTASE); 2-alkenal reductase [AT5G16970.1]	GO:0005634(nucleus)|GO:0005829(cytosol)|GO:0006979(response to oxidative stress)|GO:0032440(2-alkenal reductase activity)	CGGCCAGCCAATCCAAGGGTATGGAGTGTCTAGAATAATAGAATCTGGACATCCAGATTA	-1.43688	11.4854	-8.67366	2.83769e-08	7.21917e-06	9.24666
33806	68	49	A_84_P799760	A_84_P799760	FALSE			NA			At.70598	ug|BX838074|tc|TC292807	chr3:9924950-9925009	BX838074 Arabidopsis thaliana Hormone Treated Callus Col-0 Arabidopsis thaliana cDNA clone GSLTPGH13ZG08 5PRIM, mRNA sequence [BX838074]		AGTCTTGTCTGATTGAGAACGCACCGGAGTTGGTGGAGGACACTATTATGAATGTATATA	-1.43422	14.1046	-3.0946	0.00563253	0.0347301	-2.69332
39047	37	107	A_84_P757732	A_84_P757732	FALSE	NR_022500	NR_022500	5007873	AT2G13665	miscRNA	At.40638	tair|AT2G13665.1|tair|AT2G13665.2|ref|NR_022500|ref|NR_022501	chr2:5699999-5700058	other RNA [AT2G13665.1]		ATCTTGTGTTTTGCAATTAGTGGGCTAACTTTTGGCCATCTTCTGTACCGAATATCTGCC	-1.43359	10.0801	-5.75377	1.16717e-05	0.000440941	3.33363
35791	56	159	A_84_P194694	A_84_P194694	FALSE	NM_179972	NM_179972	818470	YLS5	YLS5 (yellow-leaf-specific gene 5)	At.25261	tair|AT2G38860.1|tair|AT2G38860.2|tair|AT2G38860.3|ref|NM_179972	chr2:16240596-16240537	YLS5 (yellow-leaf-specific gene 5) [AT2G38860.1]	GO:0010150(leaf senescence)|GO:0012505(endomembrane system)	CTTTCATGAGTTCATGGCACTCCTAACAAACTATATTGTAGCTGCTTCTTGGAAATAAAA	-1.42935	11.9546	-5.50834	2.03333e-05	0.00064641	2.78619
44565	4	122	A_84_P15799	A_84_P15799	FALSE	NM_117639	NM_117639	827221	UGT84A3	UGT84A3; UDP-glycosyltransferase/ sinapate 1-glucosyltransferase/ transferase, transferring glycosyl groups	At.21544	tair|AT4G15490.1|ref|NM_117639|ta|TA32926_3702|ta|TA32927_3702	chr4:8852939-8852880	UGT84A3; UDP-glycosyltransferase/ sinapate 1-glucosyltransferase/ transferase, transferring glycosyl groups [AT4G15490.1]	GO:0005575(cellular_component)|GO:0008152(metabolic process)|GO:0008194(UDP-glycosyltransferase activity)|GO:0016757(transferase activity, transferring glycosyl groups)|GO:0050284(sinapate 1-glucosyltransferase activity)	TCTGATATGAACTTTAAAGAGTTTGTGGACAAGTTGGTTACGAAACATGTGACGAGAGAA	-1.42626	10.1111	-6.21254	4.21255e-06	0.000221165	4.33889
2224	253	144	A_84_P11008	A_84_P11008	FALSE	NM_118707	NM_118707	828680	AT4G25750	ABC transporter family protein	At.32237	tair|AT4G25750.1|ref|NM_118707|ta|AV557062|tc|TC283359	chr4:13110715-13110656	ABC transporter family protein [AT4G25750.1]	GO:0042626(ATPase activity, coupled to transmembrane movement of substances)	TGTTGTTAGGGTTCTTCGTACTATATCGTGTTTTGTGTTTTCTTGTTTTGCTTAAAAGGG	-1.42464	9.02556	-5.98313	6.9904e-06	0.000309283	3.83931
35986	55	109	A_84_P14249	A_84_P14249	FALSE	NM_103302	NM_103302	840510	AT1G36060	AP2 domain-containing transcription factor, putative	At.39425	tair|AT1G36060.1|ref|NM_103302|ug|BT005758|ta|TA42529_3702	chr1:13456019-13455960	AP2 domain-containing transcription factor, putative [AT1G36060.1]	GO:0003677(DNA binding)|GO:0003700(transcription factor activity)|GO:0005634(nucleus)|GO:0006355(regulation of transcription, DNA-dependent)	TGCCAAGAGCCAGAGATGCCATGGAATGAAAATTTCATGCTCGGCAAGTGTCCTTCTTAT	-1.42014	10.5442	-6.00665	6.63482e-06	0.000299456	3.89081
27944	102	44	A_84_P21022	A_84_P21022	FALSE	NM_127108	NM_127108	816040	UGT73B5	UGT73B5 (UDP-GLUCOSYL TRANSFERASE 73B5); UDP-glycosyltransferase/ transferase, transferring glycosyl groups	At.40404	tair|AT2G15480.1|ref|NM_127108|ta|TA41039_3702|tc|TC286358	chr2:6766876-6767116	UGT73B5 (UDP-GLUCOSYL TRANSFERASE 73B5); UDP-glycosyltransferase/ transferase, transferring glycosyl groups [AT2G15480.1]	GO:0008194(UDP-glycosyltransferase activity)|GO:0012505(endomembrane system)|GO:0016757(transferase activity, transferring glycosyl groups)|GO:0051707(response to other organism)	AAATGAAAACCAAGGTGACAATGAAGAGTGGTTGCCTGAAGGGTTTAAAGAGAGGACAAC	-1.4192	10.2162	-7.75897	1.65617e-07	2.46362e-05	7.52304
14512	181	48	A_84_P23919	A_84_P23919	FALSE	NM_129157	NM_129157	818171	YLS9	YLS9 (YELLOW-LEAF-SPECIFIC GENE 9)	At.25508	tair|AT2G35980.1|ref|NM_129157|ug|BT002875|ta|TA40992_3702	chr2:15118328-15118387	YLS9 (YELLOW-LEAF-SPECIFIC GENE 9) [AT2G35980.1]	GO:0003674(molecular_function)|GO:0009507(chloroplast)|GO:0051607(defense response to virus)|GO:0051707(response to other organism)	TTTAAGTACCTCAAACGGAACTACAACTACCTCCACTGTTTTCCCGATCAAGTGCGACTT	-1.4184	9.17801	-4.64904	0.000148373	0.00252002	0.830319
28646	98	169	A_84_P597566	A_84_P597566	FALSE	NM_122308	NM_122308	832468	SLAH3	SLAH3 (SLAC1 HOMOLOGUE 3); transporter	At.6575	tair|AT5G24030.1|ref|NM_122308|ta|TA46725_3702|tc|TC282600	chr5:8118428-8118369	SLAH3 (SLAC1 HOMOLOGUE 3); transporter [AT5G24030.1]	GO:0005215(transporter activity)|GO:0005886(plasma membrane)|GO:0006873(cellular ion homeostasis)|GO:0016021(integral to membrane)	ATCCAAACGACCCAGTATCTCTTAAACCAGAACTGTTAGCAGTTATCATAATACTTCAAA	-1.41824	12.6451	-5.4176	2.50051e-05	0.000738996	2.5823
3166	248	129	A_84_P15234	A_84_P15234	FALSE	NM_100981	NM_100981	837649	SCPL31	SCPL31 (serine carboxypeptidase-like 31); serine carboxypeptidase	At.27495	tair|AT1G11080.1|ref|NM_100981|ta|TA42467_3702|tc|NP043463	chr1:3695253-3695194	SCPL31 (serine carboxypeptidase-like 31); serine carboxypeptidase [AT1G11080.1]	GO:0004185(serine carboxypeptidase activity)|GO:0006508(proteolysis)|GO:0012505(endomembrane system)	TGACACAGACGGAAGAGTTCCAGTACTTGCGACTCGTTATAGCTTAAACGCACTCGAATT	-1.41372	7.75772	-5.21534	3.97654e-05	0.00102134	2.12516
23260	130	61	A_84_P81599	A_84_P81599	FALSE	NM_130241	NM_130241	819288	AT2G46750	FAD-binding domain-containing protein	At.36462	tair|AT2G46750.1|ref|NM_130241|ta|TA45820_3702|tc|TC283473	chr2:19216067-19216008	FAD-binding domain-containing protein [AT2G46750.1]	GO:0003824(catalytic activity)|GO:0006118(electron transport)|GO:0016491(oxidoreductase activity)|GO:0050660(FAD binding)	AGTTTTATCAGCGACATCAAATCACTTGTAAAGATCGAACAAAAATCTCTGTGTGGCCTT	-1.41238	7.52201	-6.62215	1.73349e-06	0.000123946	5.21434
23863	126	46	A_84_P17984	A_84_P17984	FALSE	NM_104756	NM_104756	842367	AT1G60730	aldo/keto reductase family protein	At.27573	tair|AT1G60730.1|tair|AT1G60730.2|ref|NM_104756|ref|NM_202327	chr1:22362069-22362010	aldo/keto reductase family protein [AT1G60730.1]	GO:0004033(aldo-keto reductase activity)	GGAGAAAGATCCATTAGCATCCTGACCACGTTCAAAAACTCTGAGACTCCACCATTGTCT	-1.41089	11.4435	-8.47827	4.09845e-08	9.40586e-06	8.88848
10903	202	126	A_84_P289964	A_84_P289964	FALSE	NM_101759	NM_101759	838483	AT1G19020	hypothetical protein	At.28474	tair|AT1G19020.1|ref|NM_101759|ug|DR374727|ta|TA32022_3702	chr1:6568497-6568556	similar to unknown protein [Arabidopsis thaliana] (TAIR:AT3G48180.1); similar to unnamed protein product [Vitis vinifera] (GB:CAO40966.1) [AT1G19020.1]	GO:0003674(molecular_function)|GO:0005575(cellular_component)|GO:0008150(biological_process)	TGCTTTGTTTACTGTGGTAAATTGTTCGAGTTTGGGTGGGTTCATGGATTAATTAAATTG	-1.41013	11.4081	-6.6117	1.77276e-06	0.000125574	5.19226
17041	166	90	A_84_P753508	A_84_P753508	FALSE	NR_022246	NR_022246	5007806	AT1G55525	misc_RNA	At.64887	tair|AT1G55525.1|ref|NR_022246|ug|DQ108743|ta|TA50487_3702	chr1:20732119-20732060	other RNA [AT1G55525.1]		ACCCGGACACTGATGAGTGATGATCTCTAACAAGTTTTAGTTGGCACCTTCATGCAATAA	-1.40971	7.44797	-3.45416	0.00245893	0.0191413	-1.90151
22776	133	9	A_84_P22532	A_84_P22532	FALSE	NM_123539	NM_123539	834177	AT5G41740	disease resistance protein (TIR-NBS-LRR class), putative	At.30211	tair|AT5G41740.1|ref|NM_123539|ug|AK227023|tc|NP589776	chr5:016709390-016709449	disease resistance protein (TIR-NBS-LRR class), putative [AT5G41740.1]	GO:0000166(nucleotide binding)|GO:0004888(transmembrane receptor activity)|GO:0005515(protein binding)|GO:0005524(ATP binding)|GO:0006952(defense response)|GO:0009507(chloroplast)|GO:0017111(nucleoside-triphosphatase activity)|GO:0031224(intrinsic to membrane)	GTTCTCTCAAGATGAAAACATCAAAACCAGCAAACGTTGGTTTTATGAGTTGGCTTCGGA	-1.40899	7.86938	-4.93521	7.60552e-05	0.00161526	1.48687
17113	166	115	A_84_P20792	A_84_P20792	FALSE	NM_101435	NM_101435	838136	AT1G15670	kelch repeat-containing F-box family protein	At.23684	tair|AT1G15670.1|ref|NM_101435|ug|AK228088|ta|TA27645_3702	chr1:5391112-5391171	kelch repeat-containing F-box family protein [AT1G15670.1]	GO:0003674(molecular_function)|GO:0005575(cellular_component)|GO:0008150(biological_process)	GAGCAATTCTCGATGGTTAAAACTGGAAACACATGATAAATATGAAGGCCACGTTCAAGC	-1.40886	11.9152	-9.17021	1.13966e-08	3.88639e-06	10.1329
36429	52	74	A_84_P542240	A_84_P542240	FALSE			828191	SADHU5-1	pseudo	At.20034	tair|AT4G01525.1|ug|AK227999|ta|TA43986_3702|ta|TA43985_3702	chr4:661424-661483	transposable element gene [AT4G01525.1]		ATTTGTGGTGGAAACGGTTGGTCGCGGGAAAAGGAATAGTAGCGGAAGTCGGATGCTTCC	-1.40789	9.63038	-5.3799	2.72553e-05	0.000786614	2.49736
22672	133	48	A_84_P763881	A_84_P763881	FALSE	NM_202851	NM_202851	827831	AT4G20830	FAD-binding domain-containing protein	At.3570	tair|AT4G20830.1|tair|AT4G20830.2|ref|NM_202851|ref|NM_118201	chr4:11156923-11156982	FAD-binding domain-containing protein [AT4G20830.1]	GO:0005886(plasma membrane)|GO:0006979(response to oxidative stress)|GO:0009055(electron carrier activity)|GO:0009505(plant-type cell wall)	GTTCTTACTTCAATTACCGGGATGTCGATATCGGTGTGAATGATCATGGGGCGAATAGTT	-1.40725	14.045	-7.33903	3.86413e-07	4.45011e-05	6.69155
24980	120	21	A_84_P19220	A_84_P19220	FALSE	NM_129479	NM_129479	818506	AT2G39210	nodulin family protein	At.27387	tair|AT2G39210.1|ref|NM_129479|ta|TA37518_3702|tc|TC282996	chr2:16373439-16373380	nodulin family protein [AT2G39210.1]	GO:0003674(molecular_function)|GO:0005575(cellular_component)|GO:0008150(biological_process)	GCTGCAGCCAGATCTACCGTGGCTAAGGAAGACAAGGATGATGTTAAAGGCAAAGTAATA	-1.40515	12.2911	-5.09249	5.2804e-05	0.00125259	1.8459
31046	84	129	A_84_P21896	A_84_P21896	FALSE	NM_105916	NM_105916	843589	AT1G72570	DNA binding / transcription factor	At.50661	tair|AT1G72570.1|ref|NM_105916|ta|TA53430_3702|tc|NP305538	chr1:27337265-27337324	DNA binding / transcription factor [AT1G72570.1]	GO:0003677(DNA binding)|GO:0003700(transcription factor activity)|GO:0005634(nucleus)|GO:0006355(regulation of transcription, DNA-dependent)|GO:0009887(organ morphogenesis)	AATAGATATGACGTGAAGAGGATATGTTCAAGCTCAACGATTGTTGATAGCGACCAGGCC	-1.40357	6.91808	-6.22353	4.11223e-06	0.000217176	4.36266
15753	174	115	A_84_P521243	A_84_P521243	FALSE	NM_124702	NM_124702	835404	AT5G53230	hypothetical protein	At.55520	tair|AT5G53230.1|ref|NM_124702|tc|NP230838	chr5:21617034-21617093	similar to unknown protein [Arabidopsis thaliana] (TAIR:AT5G55270.1); contains InterPro domain Protein of unknown function DUF295 (InterPro:IPR005174) [AT5G53230.1]	GO:0003674(molecular_function)|GO:0008150(biological_process)	GGCCTACTGCCTAACTTCGTCCTATTCTATGATGTCAACGAATTCGGAAGTGCCTATCTT	-1.403	7.26798	-9.69656	4.48046e-09	2.16158e-06	11.0355
41758	21	125	A_84_P17691	A_84_P17691	FALSE		NM_001036570	827226	PPDK	PPDK (PYRUVATE ORTHOPHOSPHATE DIKINASE); kinase/ pyruvate, phosphate dikinase	At.44851	tair|AT4G15530.1|tair|AT4G15530.3|tair|AT4G15530.4|tair|AT4G15530.5	chr4:8865037-8864864	PPDK (PYRUVATE ORTHOPHOSPHATE DIKINASE); kinase/ pyruvate, phosphate dikinase [AT4G15530.1]	GO:0005829(cytosol)|GO:0009507(chloroplast)|GO:0016301(kinase activity)|GO:0016310(phosphorylation)|GO:0050242(pyruvate, phosphate dikinase activity)	TGGGATTCTTTGCTGAAGCAGGACTTGACTATGTCTCTTGTTCTCCTTTCAGGGTTCCAA	-1.39966	12.0746	-6.3383	3.20011e-06	0.000185767	4.60999
27707	104	7	A_84_P752737	A_84_P752737	FALSE	NM_001036061	NM_001036061	3766907	AT1G34047	hypothetical protein	At.63178	tair|AT1G34047.1|ref|NM_001036061|ug|EF182862	chr1:12390806-12390650	Encodes a defensin-like (DEFL) family protein. [AT1G34047.1]	GO:0012505(endomembrane system)	CTCAACACTGTCAGCTTTACCGTTCTCTTGCTTGTCCTCTTGATGGCTTCCACTGGAATC	-1.39952	9.60408	-3.30349	0.00348702	0.0244818	-2.2364
26069	113	54	A_84_P51740	A_84_P51740	FALSE	NM_127138	NM_127138	816070	AT2G15760	calmodulin-binding protein	At.13860	tair|AT2G15760.1|ref|NM_127138|ta|TA46456_3702|tc|TC287228	chr2:6872826-6872767	calmodulin-binding protein [AT2G15760.1]	GO:0005516(calmodulin binding)|GO:0008150(biological_process)|GO:0009507(chloroplast)	TGTGGTGTTGAGGTTCCATCAAATTGATGGGAAAATATGATAATTGTTTAATTCGTGACG	-1.39941	8.29682	-9.9584	2.851e-09	1.66858e-06	11.4707
24689	121	94	A_84_P20267	A_84_P20267	FALSE	NM_202571	NM_202571	820496	ATMRP3	ATMRP3 (Arabidopsis thaliana multidrug resistance-associated protein 3)	At.20479	tair|AT3G13080.1|tair|AT3G13080.4|tair|AT3G13080.2|ref|NM_202571	chr3:4196120-4196061	ATMRP3 (Arabidopsis thaliana multidrug resistance-associated protein 3) [AT3G13080.1]	GO:0005774(vacuolar membrane)|GO:0006810(transport)|GO:0010290(chlorophyll catabolite transporter activity)|GO:0015431(glutathione S-conjugate-exporting ATPase activity)|GO:0042626(ATPase activity, coupled to transmembrane movement of substances)	ATGATACGCCAGTGAGATTACTGGAGGATAAGTCTTCCTCTTTTTCTAAGCTTGTGGCTG	-1.39797	12.7859	-5.36114	2.84511e-05	0.000811289	2.45504
27583	104	86	A_84_P611334	A_84_P611334	FALSE	NM_127853	NM_127853	816819	AT2G22880	VQ motif-containing protein	At.71119	tair|AT2G22880.1|ref|NM_127853|tc|TC301095	chr2:9748306-9748247	VQ motif-containing protein [AT2G22880.1]	GO:0003674(molecular_function)|GO:0008150(biological_process)|GO:0009507(chloroplast)	ACAACAACAGCTAAGGATAATCCGTTCGCGTTTGATCTTTCACCTTCGTCATCTCGGTTC	-1.39656	9.57683	-5.45676	2.28675e-05	0.000695394	2.67039
43246	12	40	A_84_P805118	A_84_P805118	FALSE	NM_001035625	NM_001035625	820784	AT3G15450	hypothetical protein	At.25100	tair|AT3G15450.3|tair|AT3G15450.1|tair|AT3G15450.2|ref|NM_001035625	chr3:5213247-5213396	similar to unknown protein [Arabidopsis thaliana] (TAIR:AT4G27450.1); similar to unknown [Populus trichocarpa] (GB:ABK93866.1); contains domain N-terminal nucleophile aminohydrolases (Ntn hydrolases) (SSF56235); contains domain no description (G3DSA:3.60.20.10) [AT3G15450.3]	GO:0003674(molecular_function)	CCTCTCTTCGTCAAAGGTTGTTCTGTGGACTAGATGGGATCTACTGTATGTTTCTAGGGA	-1.39642	11.541	-4.39435	0.0002699	0.00385085	0.243943
36225	53	142	A_84_P103016	A_84_P103016	FALSE	NM_117320	NM_117320	826862	AT4G12500	protease inhibitor/seed storage/lipid transfer protein (LTP) family protein	At.33470	tair|AT4G12500.1|ref|NM_117320|ta|TA30163_3702|tc|TC296660	chr4:7414789-7414730	protease inhibitor/seed storage/lipid transfer protein (LTP) family protein [AT4G12500.1]	GO:0006869(lipid transport)|GO:0008289(lipid binding)	GACGGTCCCAAGTCCAAAGGTCCCGAGTCCTAAGTACCCAAGTCCTTCGATTCCAAGTCC	-1.39601	14.4259	-3.66052	0.0015186	0.0135201	-1.43711
20659	145	163	A_84_P19166	A_84_P19166	FALSE	NM_129230	NM_129230	818247	UGT72C1	UGT72C1 (UDP-GLUCOSYL TRANSFERASE 72C1); UDP-glycosyltransferase/ transferase, transferring glycosyl groups	At.49570	tair|AT2G36750.1|ref|NM_129230|ta|CNS0A9W7|tc|TC285207	chr2:15418110-15418051	UGT72C1 (UDP-GLUCOSYL TRANSFERASE 72C1); UDP-glycosyltransferase/ transferase, transferring glycosyl groups [AT2G36750.1]	GO:0008152(metabolic process)|GO:0008194(UDP-glycosyltransferase activity)|GO:0016757(transferase activity, transferring glycosyl groups)	AACGAGTTACTTGAATGGATCTCAGAGAGCGGTTATAAGGAAAGAATCAAAGAAAGAGGC	-1.39282	7.33228	-7.55061	2.51408e-07	3.32427e-05	7.11365
22654	133	84	A_84_P10290	A_84_P10290	FALSE	NM_124975	NM_124975	835691	ATOPT1	ATOPT1 (oligopeptide transporter 1); oligopeptide transporter	At.20183	tair|AT5G55930.1|ref|NM_124975|ta|AV530865	chr5:22672926-22672985	ATOPT1 (oligopeptide transporter 1); oligopeptide transporter [AT5G55930.1]	GO:0006857(oligopeptide transport)|GO:0015198(oligopeptide transporter activity)|GO:0016020(membrane)	TCTTCGCATTCCAGAACAATGATATAAGCTTACCTGATTGGTGGGGGCTTGAGAATTCAG	-1.39221	10.2713	-5.69181	1.34193e-05	0.000485392	3.19601
43981	8	99	A_84_P277930	A_84_P277930	FALSE	NM_126323	NM_126323	814797	AT2G02680	DC1 domain-containing protein	At.41468	tair|AT2G02680.1|ref|NM_126323|tc|TC297889	chr2:747624-748532	DC1 domain-containing protein [AT2G02680.1]	GO:0005515(protein binding)|GO:0005622(intracellular)|GO:0007242(intracellular signaling cascade)|GO:0008270(zinc ion binding)	CTGCAATATGCGTCGTCCGTATCCAGTAATGTTTTTCTGGGAATCGGATCATCGATCGAT	-1.38866	8.32373	-6.64421	1.65356e-06	0.000120971	5.26085
25082	119	157	A_84_P503876	A_84_P503876	FALSE	NM_128325	NM_128325	817312	AT2G27660	DC1 domain-containing protein	At.38732	tair|AT2G27660.1|ref|NM_128325	chr2:11805686-11805627	DC1 domain-containing protein [AT2G27660.1]	GO:0008270(zinc ion binding)|GO:0009507(chloroplast)	TTATTTTCCTCTTCTTATTTCTTAAATGTAAGAGCAATTTCAGAGGCCACAATCTGGCTG	-1.38499	9.42177	-6.9813	8.10254e-07	7.24985e-05	5.96338
25292	118	77	A_84_P175491	A_84_P175491	FALSE	NM_203252	NM_203252	836372	SRO5	SRO5 (SIMILAR TO RCD ONE 5); NAD+ ADP-ribosyltransferase	At.72940	tair|AT5G62520.1|tair|AT5G62520.2|ref|NM_203252|ref|NM_125646	chr5:25116568-25116627	SRO5 (SIMILAR TO RCD ONE 5); NAD+ ADP-ribosyltransferase [AT5G62520.1]	GO:0003950(NAD+ ADP-ribosyltransferase activity)|GO:0005739(mitochondrion)|GO:0006800(oxygen and reactive oxygen species metabolic process)|GO:0009651(response to salt stress)	CCAAAATGATCAGGACTGGTAGAGTCCCTTTCTATTGTTTTCCCATGATAGTGATGAAAA	-1.38459	10.2695	-6.68904	1.50262e-06	0.000113654	5.35517
10198	207	5	A_84_P62840	A_84_P62840	FALSE	NM_117551	NM_117551	827119	ELIP2	ELIP2 (EARLY LIGHT-INDUCIBLE PROTEIN 2); chlorophyll binding	At.4292	tair|AT4G14690.1|ref|NM_117551|ta|TA36751_3702|tc|TC305133	chr4:8419103-8419162	ELIP2 (EARLY LIGHT-INDUCIBLE PROTEIN 2); chlorophyll binding [AT4G14690.1]	GO:0010114(response to red light)|GO:0010218(response to far red light)|GO:0010380(regulation of chlorophyll biosynthetic process)|GO:0016168(chlorophyll binding)	CACTGGTGGGACTCTAGTCTAAAGCTAAAGCTTTTTGTTTGCTAGTTTAAGGACAAATTT	-1.38444	10.4611	-6.29454	3.52051e-06	0.000197676	4.51589
14114	183	164	A_84_P524502	A_84_P524502	FALSE	NM_115853	NM_115853	825160	AT3G59900	hypothetical protein	At.34537	tair|AT3G59900.1|ref|NM_115853|ug|AK176640|ta|TA48798_3702	chr3:22141227-22141286	(ARGOS); unknown protein [AT3G59900.1]	GO:0003674(molecular_function)|GO:0005622(intracellular)|GO:0008150(biological_process)	GTTCCTATTGGTTGGTCTAACGGCATCTCTGTTAATACTTCCGTTAGTTTTGCCGCCGTT	-1.38386	11.046	-4.82949	9.72943e-05	0.00190433	1.24474
5914	232	73	A_84_P13077	A_84_P13077	FALSE	NM_123603	NM_123603	834244	CML37/CML39	CML37/CML39; calcium ion binding	At.30178	tair|AT5G42380.1|ref|NM_123603|ta|TA33977_3702|ta|CD531800	chr5:16960048-16959989	CML37/CML39; calcium ion binding [AT5G42380.1]	GO:0005509(calcium ion binding)|GO:0008150(biological_process)|GO:0009507(chloroplast)	GGGTTTGATCAGAATGACGATGGAGTTCTCAGCTTTGACGAGTTTGTTTTGATGATGCGT	-1.38364	8.88016	-4.20343	0.000423194	0.00530493	-0.195696
37710	45	61	A_84_P13439	A_84_P13439	FALSE	NM_129556	NM_129556	818586	AT2G39980	transferase family protein	At.21041	tair|AT2G39980.1|ref|NM_129556|ta|TA36639_3702|ta|AA394580	chr2:16695576-16695517	transferase family protein [AT2G39980.1]	GO:0005575(cellular_component)|GO:0008150(biological_process)|GO:0016740(transferase activity)	CGGAGACTATGGCTGGGATTGAATCTGACGGTGAGTTTATGCGATACGTGACTAATAAGT	-1.38311	11.9166	-5.56428	1.79065e-05	0.000594128	2.91151
3883	244	55	A_84_P15467	A_84_P15467	FALSE	NM_110995	NM_110995	821309	AT3G01290	band 7 family protein	At.43760	tair|AT3G01290.1|ref|NM_110995|ta|TA33805_3702|tc|TC291874	chr3:88395-88336	band 7 family protein [AT3G01290.1]	GO:0006499(N-terminal protein myristoylation)|GO:0016020(membrane)	AGTACTTTGACACAATGAGAGATATCGGAGCAACTTCTAAATCCTCTGCGGTGTTTATCC	-1.38308	12.0791	-5.96743	7.2387e-06	0.000314008	3.80487
1281	259	159	A_84_P18510	A_84_P18510	FALSE	NM_116687	NM_116687	825779	AT4G04490	protein kinase family protein	At.54140	tair|AT4G04490.1|ref|NM_116687|tc|TC282336	chr4:2232042-2231983	protein kinase family protein [AT4G04490.1]	GO:0006468(protein amino acid phosphorylation)|GO:0012505(endomembrane system)|GO:0016301(kinase activity)	ACCTGAAAATAGGTCCATGAGTGAGCGTAAAGACAAAGATCCGTTTTCAGTGGATGAGGT	-1.38251	6.9985	-5.22459	3.89275e-05	0.00100488	2.14614
42193	18	106	A_84_P10874	A_84_P10874	FALSE	NM_114957	NM_114957	824261	LTI30	LTI30 (LOW TEMPERATURE-INDUCED 30)	At.5388	tair|AT3G50970.1|ref|NM_114957|ug|CF653094|ta|TA33608_3702	chr3:18952308-18952367	LTI30 (LOW TEMPERATURE-INDUCED 30) [AT3G50970.1]	GO:0003674(molecular_function)|GO:0006950(response to stress)|GO:0009409(response to cold)|GO:0009414(response to water deprivation)|GO:0009415(response to water)|GO:0009631(cold acclimation)|GO:0009737(response to abscisic acid stimulus)|GO:0016020(membrane)	GTAATACTGGCGTTGTTCACCATGAAAATAAAAGTACGATGGATAAGATTAAAGAGAAGC	-1.37633	12.281	-4.29186	0.000343584	0.00456511	0.00786489
14269	183	23	A_84_P609053	A_84_P609053	FALSE	NM_120691	NM_120691	830496	ATGPAT7/GPAT7	ATGPAT7/GPAT7 (GLYCEROL-3-PHOSPHATE ACYLTRANSFERASE 7); 1-acylglycerol-3-phosphate O-acyltransferase/ acyltransferase	At.54743	tair|AT5G06090.1|ref|NM_120691|tc|NP224142	chr5:1836649-1836708	ATGPAT7/GPAT7 (GLYCEROL-3-PHOSPHATE ACYLTRANSFERASE 7); 1-acylglycerol-3-phosphate O-acyltransferase/ acyltransferase [AT5G06090.1]	GO:0003841(1-acylglycerol-3-phosphate O-acyltransferase activity)|GO:0008152(metabolic process)|GO:0008415(acyltransferase activity)	GGAACCGTGTCGTATTTGTCGTTTCTCGATCAAGTCAAGAAGGTCGTCACCACTTTCAAA	-1.37458	8.06831	-4.67907	0.000138293	0.00240604	0.89937
11824	197	153	A_84_P12994	A_84_P12994	FALSE	NM_120756	NM_120756	830562	AT5G06730	peroxidase, putative	At.90	tair|AT5G06730.1|ref|NM_120756|ta|TA41943_3702|tc|TC286384	chr5:2080299-2080240	peroxidase, putative [AT5G06730.1]	GO:0004601(peroxidase activity)|GO:0006118(electron transport)|GO:0006979(response to oxidative stress)|GO:0012505(endomembrane system)	ACTGTAAGGTGGTTAATGGACAGTCATCAGCCACTGAAGCAGGGGACATTCAGTTACAAT	-1.37262	8.64383	-4.54612	0.000188894	0.0029708	0.593494
40367	29	18	A_84_P16015	A_84_P16015	FALSE	NM_121613	NM_121613	831465	ATCXE17	ATCXE17 (ARABIDOPSIS THALIANA CARBOXYESTERASE 17); hydrolase	At.20852	tair|AT5G16080.1|ref|NM_121613|ta|TA43652_3702|ta|BE844981	chr5:5252598-5252539	ATCXE17 (ARABIDOPSIS THALIANA CARBOXYESTERASE 17); hydrolase [AT5G16080.1]	GO:0005575(cellular_component)|GO:0008152(metabolic process)|GO:0016787(hydrolase activity)	GTGTCACGTGATCGAATCCACGACATGATGTGTCGTCTTCACAACTTCATACATCCATCA	-1.36642	8.16955	-3.74178	0.00125508	0.0117606	-1.25279
26826	109	69	A_84_P869400	A_84_P869400	FALSE	NM_113825	NM_113825	822547	ANAC059/ATNAC3	ANAC059/ATNAC3 (Arabidopsis NAC domain containing protein 59); protein heterodimerization/ transcription factor	At.27282	tair|AT3G29035.1|ref|NM_113825|ta|TA35396_3702|ta|TA35395_3702	chr3:11035393-11035452	ANAC059/ATNAC3 (Arabidopsis NAC domain containing protein 59); protein heterodimerization/ transcription factor [AT3G29035.1]	GO:0003700(transcription factor activity)|GO:0005634(nucleus)|GO:0007275(multicellular organismal development)|GO:0046982(protein heterodimerization activity)	GGTACTTCTTTTGCGTAAGAGACCGAAAATACCCGACTGGTTTAAGAACGAATCGTGCTA	-1.36575	8.94337	-6.53243	2.1018e-06	0.000141597	5.02446
32353	76	66	A_84_P15781	A_84_P15781	FALSE	NM_119900	NM_119900	829891	CYP81D8	CYP81D8 (cytochrome P450, family 81, subfamily D, polypeptide 8); oxygen binding	At.27636	tair|AT4G37370.1|ref|NM_119900|ta|TA35344_3702|ta|TA35343_3702	chr4:17570068-17570009	CYP81D8 (cytochrome P450, family 81, subfamily D, polypeptide 8); oxygen binding [AT4G37370.1]	GO:0005783(endoplasmic reticulum)|GO:0006118(electron transport)|GO:0019825(oxygen binding)	ATATGAGTGAAGGCAAAGGTGTTACAATGCCTAAAGCCAAGCCTTTGGAAGCCATGTGCA	-1.365	8.66513	-7.33924	3.86249e-07	4.45011e-05	6.69197
11707	198	47	A_84_P60830	A_84_P60830	FALSE	NM_179161	NM_179161	829560	UGT73B2	UGT73B2; UDP-glucosyltransferase/ UDP-glycosyltransferase/ flavonol 3-O-glucosyltransferase	At.19177	tair|AT4G34135.2|tair|AT4G34135.1|ref|NM_179161|ref|NM_119575	chr4:16346458-16346399	UGT73B2; UDP-glycosyltransferase [AT4G34135.2]	GO:0008194(UDP-glycosyltransferase activity)|GO:0012505(endomembrane system)|GO:0035251(UDP-glucosyltransferase activity)|GO:0047893(flavonol 3-O-glucosyltransferase activity)|GO:0051555(flavonol biosynthetic process)|GO:0051707(response to other organism)	TCCCTGGGAACATTGTGATAACTGAAGAACAGATCATAGATGGCGATGGAGAATCCGACA	-1.36469	9.05605	-5.2638	3.557e-05	0.000945325	2.23499
1861	256	19	A_84_P613251	A_84_P613251	FALSE	NM_112709	NM_112709	821353	AT3G18250	hypothetical protein	At.49389	tair|AT3G18250.1|ref|NM_112709|ug|EG426684|ta|TA52428_3702	chr3:6258308-6258249	contains domain PROKAR_LIPOPROTEIN (PS51257) [AT3G18250.1]	GO:0003674(molecular_function)|GO:0005575(cellular_component)|GO:0008150(biological_process)	TGTATCCTCTCCGCTCTGTTATTCTCTTGTGCCGACGGAGTCTCCGACAACAGAGCCACT	-1.36417	9.29435	-3.04046	0.00637092	0.0379238	-2.8101
38074	43	13	A_84_P545044	A_84_P545044	FALSE	NM_120387	NM_120387	831803	AT5G03090	hypothetical protein	At.54700	tair|AT5G03090.1|ref|NM_120387|tc|NP207317	chr5:725715-725774	similar to unknown protein [Arabidopsis thaliana] (TAIR:AT1G53480.1) [AT5G03090.1]	GO:0003674(molecular_function)|GO:0005575(cellular_component)|GO:0008150(biological_process)	GGGAACATTGGCTCTCGACGACTGCAGCAGATCTGATGGTTTCCTTCTTCAGCCCCTTCA	-1.35802	7.1829	-5.85322	9.33852e-06	0.000378427	3.55362
26793	109	135	A_84_P796803	A_84_P796803	FALSE			NA			At.68794	ug|EF183092	chr4:15556266-15556325	Arabidopsis thaliana clone asmbl_13273 unknown mRNA sequence [EF183092]		AGTTATAGAGATAAGAGCTCCGGTCCCAAGTCATTTTCGATTTGGAGGACTCGCATAGAG	-1.35766	8.74141	-3.58585	0.0018086	0.0152609	-1.6058
27972	102	157	A_84_P22181	A_84_P22181	FALSE	NM_113740	NM_113740	822447	PMZ	PMZ; zinc ion binding	At.5800	tair|AT3G28210.1|ref|NM_113740|ta|TA41002_3702|ta|TA41003_3702	chr3:10522365-10522424	PMZ; zinc ion binding [AT3G28210.1]	GO:0005575(cellular_component)|GO:0008270(zinc ion binding)|GO:0009737(response to abscisic acid stimulus)	AGGTTTATGGAAGCTTTGAGTTTAAGAAACCAGAAAGGGTGTGGAAGAGGGAGCTCTGTT	-1.35746	10.5973	-8.83477	2.10345e-08	6.00763e-06	9.53795
811	262	79	A_84_P288470	A_84_P288470	FALSE	NM_118451	NM_118451	828421	AT4G23220	protein kinase family protein	At.2200	tair|AT4G23220.1|ref|NM_118451|ta|TA44714_3702|tc|TC285808	chr4:12154039-12153980	protein kinase family protein [AT4G23220.1]	GO:0005575(cellular_component)|GO:0006468(protein amino acid phosphorylation)|GO:0016301(kinase activity)	TTCCTACGTTGTAATATCAGCTCTCTGTTTTATGGGAGTCTTGACGTATAATATCCAAAC	-1.3562	9.30053	-3.71574	0.00133419	0.0123271	-1.31194
19634	151	4	A_84_P92059	A_84_P92059	FALSE	NM_203278	NM_203278	836884	BT4	BT4 (BTB AND TAZ DOMAIN PROTEIN 4); protein binding / transcription regulator	At.20666	tair|AT5G67480.1|tair|AT5G67480.2|ref|NM_203278|ref|NM_126148	chr5:26948267-26948208	BT4 (BTB AND TAZ DOMAIN PROTEIN 4); protein binding / transcription regulator [AT5G67480.1]	GO:0005515(protein binding)|GO:0005634(nucleus)|GO:0006355(regulation of transcription, DNA-dependent)|GO:0030528(transcription regulator activity)	AATCTCAAGAAGGGCGAGTTTTAAGCGTTTCTTGTGATCCTATCTTTAAAACAAGTGTAA	-1.35574	13.0575	-9.92342	3.02709e-09	1.7154e-06	11.4131
6652	227	128	A_84_P17522	A_84_P17522	FALSE	NM_115630	NM_115630	824939	AT3G57700	protein kinase, putative	At.34809	tair|AT3G57700.1|ref|NM_115630	chr3:21396835-21396894	protein kinase, putative [AT3G57700.1]	GO:0005575(cellular_component)|GO:0006468(protein amino acid phosphorylation)|GO:0016301(kinase activity)	TGTAAGATTCAGACCAGGAGAGAACGTGCCTCGCATGATAGACGTTGCAAAAGAGCTTAA	-1.35545	8.02173	-6.08593	5.56669e-06	0.0002682	4.06396
31238	83	85	A_84_P569671	A_84_P569671	FALSE	NM_114723	NM_114723	824024	AT3G48640	hypothetical protein	At.35701	tair|AT3G48640.1|ref|NM_114723|ta|TA52505_3702|tc|TC308930	chr3:18032748-18032689	similar to unknown protein [Arabidopsis thaliana] (TAIR:AT5G66670.2); similar to unknown protein [Arabidopsis thaliana] (TAIR:AT5G66670.1) [AT3G48640.1]	GO:0003674(molecular_function)|GO:0008150(biological_process)|GO:0012505(endomembrane system)	ACGATGGAAGAAGATAATTCTATGGAGACGACATTGTTAGGTTTGTCTCGGTTGATTGGA	-1.35406	6.71298	-3.81974	0.001045	0.010286	-1.07531
19014	155	53	A_84_P18581	A_84_P18581	FALSE	NM_118912	NM_118912	828887	ATOPT6	ATOPT6 (oligopeptide transporter 6); oligopeptide transporter	At.32073	tair|AT4G27730.1|ref|NM_118912|ta|TA44751_3702|tc|TC289849	chr4:13834170-13834111	ATOPT6 (oligopeptide transporter 6); oligopeptide transporter [AT4G27730.1]	GO:0006857(oligopeptide transport)|GO:0015198(oligopeptide transporter activity)|GO:0016020(membrane)	ACCATACTTCTGTTTCTAGCACTCGGACGAAAAGGAATTGAAGTGCAGTGGTGGGGAAAT	-1.35335	10.7357	-9.86924	3.32246e-09	1.85336e-06	11.3235
35639	57	123	A_84_P10555	A_84_P10555	FALSE	NM_104232	NM_104232	841789	AT1G53540	17.6 kDa class I small heat shock protein (HSP17.6C-CI) (AA 1-156)	At.5366	tair|AT1G53540.1|ref|NM_104232|ug|X16076|ta|TA39871_3702	chr1:19984543-19984602	17.6 kDa class I small heat shock protein (HSP17.6C-CI) (AA 1-156) [AT1G53540.1]	GO:0005575(cellular_component)|GO:0009408(response to heat)	TAAGATGGAGGAAATCAAAGCCAGTATGGAAAATGGTGTGTTGTCGGTTACCGTGCCCAA	-1.35047	11.8099	-6.458	2.46796e-06	0.000153767	4.86614
14237	183	87	A_84_P792060	A_84_P792060	FALSE	NM_001084720	NM_001084720	5008014	AT3G19615	hypothetical protein	At.64120	tair|AT3G19615.1|ref|NM_001084720|ug|DQ108842|ta|TA46873_3702	chr3:6815221-6815162	unknown protein [AT3G19615.1]		TGCAGGGATCTTCTCACCGTCGAACTAGATCAGACTACAGTCCACCTGTTATAATGGATA	-1.35023	6.6413	-6.40612	2.76145e-06	0.000167032	4.75536
13437	187	158	A_84_P752277	A_84_P752277	FALSE	NM_001036164	NM_001036164	842975	ATSUC7	ATSUC7 (SUCROSE-PROTON SYMPORTER 7); carbohydrate transmembrane transporter/ sucrose:hydrogen symporter/ sugar:hydrogen ion symporter	At.50802	tair|AT1G66570.1|tair|AT1G66570.2|tair|AT1G66570.3|ref|NM_001036164	chr1:24839925-24839866	ATSUC7 (SUCROSE-PROTON SYMPORTER 7); carbohydrate transmembrane transporter/ sucrose:hydrogen symporter/ sugar:hydrogen ion symporter [AT1G66570.1]	GO:0005351(sugar:hydrogen symporter activity)|GO:0006810(transport)|GO:0008506(sucrose:hydrogen symporter activity)|GO:0015144(carbohydrate transmembrane transporter activity)|GO:0015770(sucrose transport)|GO:0016020(membrane)	TGGTGCATTGGGATTGATGCTTAACTCTATCGTTCTTGGAGTCATGTCACTTGGTATTGA	-1.34798	8.73357	-5.50371	2.05486e-05	0.000649387	2.77581
8731	215	50	A_84_P21194	A_84_P21194	FALSE	NM_113225	NM_113225	821902	ATERF1/ERF1	ATERF1/ERF1 (ETHYLENE RESPONSE FACTOR 1); DNA binding / transcription activator/ transcription factor	At.6341	tair|AT3G23240.1|ref|NM_113225|ug|AF428390|ta|TA42234_3702	chr3:8296307-8296366	ATERF1/ERF1 (ETHYLENE RESPONSE FACTOR 1); DNA binding / transcription activator/ transcription factor [AT3G23240.1]	GO:0003677(DNA binding)|GO:0003700(transcription factor activity)|GO:0005634(nucleus)|GO:0006355(regulation of transcription, DNA-dependent)|GO:0006952(defense response)|GO:0009867(jasmonic acid mediated signaling pathway)|GO:0009873(ethylene mediated signaling pathway)|GO:0016563(transcription activator activity)	ATTTGGGAGAACAGTACCTTGAGGAGCTTTTGGGGTCTTCTGAAAATAGTGGGACTTGGT	-1.34773	7.79376	-4.56024	0.000182737	0.00289693	0.625986
41432	23	97	A_84_P22829	A_84_P22829	FALSE	NM_105500	NM_105500	843158	ENDO 2	ENDO 2 (ENDONUCLEASE 2); T/G mismatch-specific endonuclease/ endonuclease/ nucleic acid binding / single-stranded DNA specific endodeoxyribonuclease	At.35544	tair|AT1G68290.1|ref|NM_105500|ta|TA32930_3702	chr1:25601751-25601886	ENDO 2 (ENDONUCLEASE 2); T/G mismatch-specific endonuclease/ endonuclease/ nucleic acid binding / single-stranded DNA specific endodeoxyribonuclease [AT1G68290.1]	GO:0000014(single-stranded DNA specific endodeoxyribonuclease activity)|GO:0003676(nucleic acid binding)|GO:0004519(endonuclease activity)|GO:0006308(DNA catabolic process)|GO:0012505(endomembrane system)|GO:0043765(T/G mismatch-specific endonuclease activity)	TAGAAGATGAATACTTCTATTCACGTCTACCGATAGTGTATCAGCGGTTAGCACAGGGAG	-1.34771	7.98521	-3.78518	0.00113344	0.0108981	-1.15406
6585	228	91	A_84_P20163	A_84_P20163	FALSE	NM_129396	NM_129396	818421	AGT3	AGT3 (ALANINE:GLYOXYLATE AMINOTRANSFERASE 3); alanine-glyoxylate transaminase	At.11529	tair|AT2G38400.1|ref|NM_129396|ta|TA32515_3702|ta|TA32514_3702	chr2:16092846-16092905	AGT3 (ALANINE:GLYOXYLATE AMINOTRANSFERASE 3); alanine-glyoxylate transaminase [AT2G38400.1]	GO:0008453(alanine-glyoxylate transaminase activity)	TGGGTGTGTTGATTGGAAAAGGAGGCTACTTTGGAAATGTCTTTAGAATCACACCACCTC	-1.34683	9.71736	-8.10641	8.36452e-08	1.53139e-05	8.19183
22057	137	87	A_84_P286080	A_84_P286080	FALSE	NM_121946	NM_121946	832061	AT5G19410	ABC transporter family protein	At.65531	tair|AT5G19410.1|ref|NM_121946	chr5:6545330-6545271	ABC transporter family protein [AT5G19410.1]	GO:0009507(chloroplast)|GO:0042626(ATPase activity, coupled to transmembrane movement of substances)	TCAACGTCGGGATCATGCTTGCCTTTTTCGTTTTTTATCGAATCCTCTGCTGGGGTATTC	-1.34481	9.12493	-5.27811	3.44192e-05	0.0009253	2.2674
42079	19	163	A_84_P525908	A_84_P525908	FALSE	NM_202345	NM_202345	2745845	AT1G63055	hypothetical protein	At.49483	tair|AT1G63055.1|ref|NM_202345|ta|TA47463_3702|tc|TC306751	chr1:23384118-23384177	similar to unknown protein [Arabidopsis thaliana] (TAIR:AT1G63057.2) [AT1G63055.1]	GO:0003674(molecular_function)|GO:0008150(biological_process)|GO:0016020(membrane)	AAGAGCAAATGATTGTTGTTTCGCATCTACTATGCCTTTGTCTTATTACTTACTCATCAG	-1.3439	7.11641	-2.98402	0.00723994	0.0414951	-2.93105
13220	189	81	A_84_P13228	A_84_P13228	FALSE	NM_119574	NM_119574	829559	UGT73B3	UGT73B3 (UDP-GLUCOSYL TRANSFERASE 73B3); UDP-glycosyltransferase/ abscisic acid glucosyltransferase/ transferase, transferring hexosyl groups	At.68482	tair|AT4G34131.1|ref|NM_119574|ta|TA47074_3702|tc|TC285586	chr4:16343346-16343287	UGT73B3 (UDP-GLUCOSYL TRANSFERASE 73B3); UDP-glycosyltransferase/ abscisic acid glucosyltransferase/ transferase, transferring hexosyl groups [AT4G34131.1]	GO:0008194(UDP-glycosyltransferase activity)|GO:0010294(abscisic acid glucosyltransferase activity)|GO:0012505(endomembrane system)|GO:0016758(transferase activity, transferring hexosyl groups)|GO:0051707(response to other organism)	ATGGCTAAAGCTGCCGTGGAAGGAGGGTCTTCTTTCAACGATCTAAACAGCTTCATAGAA	-1.34146	13.0413	-7.00518	7.70763e-07	7.05565e-05	6.01256
31484	81	104	A_84_P750801	A_84_P750801	FALSE			3767253	AT1G42490	pseudo		tair|AT1G42490.1	chr1:15948670-15948611	pseudogene, glutamate dehydrogenase (fragment), blastp match of 78% identity and 1.6e-94 P-value to GP [AT1G42490.1]		GTGACGGTGAGTTACTTTGAGTGGGTGTAGAACATTCAAAGTTCATGTGGGAAGAGGAAA	-1.34087	12.7869	-8.43302	4.46581e-08	9.72159e-06	8.80476
30418	88	25	A_84_P21399	A_84_P21399	FALSE	NM_202190	NM_202190	839593	AT1G27040	nitrate transporter, putative	At.16283	tair|AT1G27040.1|tair|AT1G27040.2|ref|NM_202190|ref|NM_102466	chr1:9386979-9386920	nitrate transporter, putative [AT1G27040.1]	GO:0005215(transporter activity)|GO:0006857(oligopeptide transport)|GO:0016020(membrane)	GTTTTATTGGCTCATGTGTGTCCTAAGTGTTGTTAACTTCTTGCACTATCTCTTCTGGGC	-1.33933	7.05616	-4.13216	0.000500621	0.00597548	-0.359625
22351	135	10	A_84_P736976	A_84_P736976	FALSE			843210	LINC3	LINC3 (LITTLE NUCLEI3)	At.46730	ug|DQ108797|ta|TA43683_3702|ta|TA43684_3702|tc|TC301253	chr4:18305145-18305204	Arabidopsis thaliana clone 254401 mRNA sequence [DQ108797]	GO:0008150(biological_process)	CTGTCACTTTGTCAGCAGTCTTAATTGGTTTCTTGCTGATCATTATATGATGGGAAATAA	-1.33655	9.37258	-9.43866	7.04949e-09	2.81692e-06	10.5979
40629	28	3	A_84_P18637	A_84_P18637	FALSE	NM_117646	NM_117646	827229	IAGLU	IAGLU (INDOLE-3-ACETATE BETA-D-GLUCOSYLTRANSFERASE); UDP-glycosyltransferase/ transferase, transferring glycosyl groups	At.63697	tair|AT4G15550.1|ref|NM_117646|ta|TA25665_3702|ta|BP625744	chr4:8877939-8877880	IAGLU (INDOLE-3-ACETATE BETA-D-GLUCOSYLTRANSFERASE); UDP-glycosyltransferase/ transferase, transferring glycosyl groups [AT4G15550.1]	GO:0008152(metabolic process)|GO:0008194(UDP-glycosyltransferase activity)|GO:0009507(chloroplast)|GO:0016757(transferase activity, transferring glycosyl groups)	AGGCTGTGAGAGAAGGAGGCTCTTCCTTTAATCATCTCAAAGCTTTTGTCGATGAGCACA	-1.33397	12.3025	-6.66033	1.59759e-06	0.000118824	5.29479
18751	156	70	A_84_P798815	A_84_P798815	FALSE	NM_120158	NM_120158	830154	CYP79B2	CYP79B2 (cytochrome P450, family 79, subfamily B, polypeptide 2); oxygen binding	At.20632	tair|AT4G39950.1|ref|NM_120158|ug|EG512687|ta|TA35239_3702	chr4:18527385-18527444	CYP79B2 (cytochrome P450, family 79, subfamily B, polypeptide 2); oxygen binding [AT4G39950.1]	GO:0006569(tryptophan catabolic process)|GO:0009507(chloroplast)|GO:0009617(response to bacterium)|GO:0009684(indoleacetic acid biosynthetic process)|GO:0010120(camalexin biosynthetic process)|GO:0019825(oxygen binding)	ACTTGTGTGTTGGTTTCTTGGTTCTTTTTGGGACACTTGAATTGTGTCTCCTTTACCTCT	-1.33312	14.3897	-4.39279	0.000270897	0.00385839	0.240334
42734	15	44	A_84_P869434	A_84_P869434	FALSE	NM_179099	NM_179099	828460	CORI3	CORI3 (CORONATINE INDUCED 1, JASMONIC ACID RESPONSIVE 2); transaminase	At.2559	tair|AT4G23600.2|tair|AT4G23600.1|tair|AT4G23600.3|ref|NM_179099	chr4:12312148-12312299	CORI3 (CORONATINE INDUCED 1, JASMONIC ACID RESPONSIVE 2); transaminase [AT4G23600.2]	GO:0004121(cystathionine beta-lyase activity)|GO:0006520(amino acid metabolic process)|GO:0008483(transaminase activity)|GO:0009058(biosynthetic process)|GO:0009611(response to wounding)|GO:0009737(response to abscisic acid stimulus)|GO:0009753(response to jasmonic acid stimulus)|GO:0010188(response to microbial phytotoxin)|GO:0012505(endomembrane system)|GO:0042538(hyperosmotic salinity response)	AATCCAGGCGGCTATTCCTGACATCTTGGAGAAACTCCTCAAGAGTTTTTTGATAAGAGG	-1.33042	11.5633	-4.58556	0.000172191	0.00278037	0.684274
36116	54	20	A_84_P753635	A_84_P753635	FALSE	NR_022431	NR_022431	5007854	MIR402	misc_RNA		tair|AT1G77235.1|ref|NR_022431	chr1:29021432-29021491	MIR402; miRNA [AT1G77235.1]		GTTGCATAGTGGCAGTCTTCCTTTGTTTGTTAACCCATATTTTCATGATTCGAGGCCTAT	-1.32812	7.82731	-7.36074	3.69643e-07	4.341e-05	6.73515
29122	95	68	A_84_P14666	A_84_P14666	FALSE	NM_115208	NM_115208	824516	ATPDR9/PDR9	ATPDR9/PDR9 (PLEIOTROPIC DRUG RESISTANCE 9); ATPase, coupled to transmembrane movement of substances	At.10013	tair|AT3G53480.1|ref|NM_115208|ta|TA45409_3702|ta|AA651181	chr3:19842544-19842603	ATPDR9/PDR9 (PLEIOTROPIC DRUG RESISTANCE 9); ATPase, coupled to transmembrane movement of substances [AT3G53480.1]	GO:0005886(plasma membrane)|GO:0006855(multidrug transport)|GO:0042626(ATPase activity, coupled to transmembrane movement of substances)	TGTTCAAATCGCTTTTCCCATTGCCTTAGCTTCTATGTTTGCATTCTTCGTGGGCAAACT	-1.32801	12.7419	-7.10618	6.24474e-07	6.0255e-05	6.21964
18990	155	101	A_84_P21202	A_84_P21202	FALSE	NM_112119	NM_112119	820465	AT3G12830	auxin-responsive family protein	At.5682	tair|AT3G12830.1|ref|NM_112119|ta|TA44229_3702|tc|TC297892	chr3:4079203-4079144	auxin-responsive family protein [AT3G12830.1]	GO:0003674(molecular_function)|GO:0009733(response to auxin stimulus)	AACGAATCATGGAATCGCTTCGTCTTGGACTTCCGGTACCGATTGATGTTCAGGATCTAA	-1.32791	8.989	-6.99221	7.91959e-07	7.17607e-05	5.98586
30165	89	22	A_84_P824750	A_84_P824750	FALSE	NM_106048	NM_106048	843725	AT1G73880	UDP-glucoronosyl/UDP-glucosyl transferase family protein	At.43757	tair|AT1G73880.1|ref|NM_106048|ta|TA40297_3702|ta|AU238166	chr1:27790137-27790196	UDP-glucoronosyl/UDP-glucosyl transferase family protein [AT1G73880.1]	GO:0005575(cellular_component)|GO:0008152(metabolic process)|GO:0008194(UDP-glycosyltransferase activity)|GO:0016757(transferase activity, transferring glycosyl groups)|GO:0016758(transferase activity, transferring hexosyl groups)	CGTTGGATGCGATTCAAGAACGTGGGAGCTCAGTGAATGATTTAGATGGATTTATCCAAC	-1.3272	10.9979	-9.08464	1.33074e-08	4.31897e-06	9.98258
39308	35	96	A_84_P19949	A_84_P19949	FALSE	NM_100175	NM_100175	839479	ATGSTF5	ATGSTF5 (Arabidopsis thaliana Glutathione S-transferase (class phi) 5); glutathione transferase	At.51463	tair|AT1G02940.1|ref|NM_100175|tc|NP183973	chr1:663226-663167	ATGSTF5 (Arabidopsis thaliana Glutathione S-transferase (class phi) 5); glutathione transferase [AT1G02940.1]	GO:0004364(glutathione transferase activity)|GO:0005737(cytoplasm)|GO:0005739(mitochondrion)|GO:0006499(N-terminal protein myristoylation)|GO:0009407(toxin catabolic process)	TAATATACAATACCTTATGGACACACATACAAAGAGAATGTTTGTAAACCGGCCAAGCGT	-1.32676	7.29096	-5.48861	2.12668e-05	0.000663767	2.74193
21516	140	149	A_84_P22432	A_84_P22432	FALSE	NM_120181	NM_120181	831877	LAC8	LAC8 (laccase 8); copper ion binding / oxidoreductase	At.27905	tair|AT5G01040.1|ref|NM_120181|ta|TA34592_3702|tc|TC283953	chr5:14015-13956	LAC8 (laccase 8); copper ion binding / oxidoreductase [AT5G01040.1]	GO:0005507(copper ion binding)|GO:0012505(endomembrane system)|GO:0016491(oxidoreductase activity)	TGATTACACAAAATTCGAACAACGTACCAATAATGACATGAAGATGATGTTTCCGGAAAG	-1.32544	9.19805	-7.94343	1.15008e-07	1.91865e-05	7.88028
42613	16	115	A_84_P15590	A_84_P15590	FALSE	NM_114744	NM_114744	824046	AT3G48850	mitochondrial phosphate transporter, putative	At.50259	tair|AT3G48850.1|ref|NM_114744|ta|TA49209_3702|tc|TC296955	chr3:18125952-18125893	mitochondrial phosphate transporter, putative [AT3G48850.1]	GO:0005488(binding)|GO:0005743(mitochondrial inner membrane)|GO:0006810(transport)	ATAGGAACACTCACTGGAGCGCAGTGGGTTATCTATGATGCTGTCAAAGTTTTAGCTGGA	-1.32038	7.3992	-5.86368	9.12271e-06	0.000371792	3.57668
36454	52	24	A_84_P13771	A_84_P13771	FALSE	NM_202765	NM_202765	826685	AT4G01430	nodulin MtN21 family protein	At.23231	tair|AT4G01430.1|tair|AT4G01430.2|ref|NM_202765|ref|NM_116373	chr4:587784-587843	nodulin MtN21 family protein [AT4G01430.1]	GO:0012505(endomembrane system)|GO:0016020(membrane)	CAGAATAAGGATAACGAAGACCATACAATAGCAAATCATAAGGATACTAATTTGCCCGTT	-1.3195	9.65779	-5.32472	3.09271e-05	0.000857821	2.37281
17984	161	73	A_84_P850593	A_84_P850593	FALSE	NM_119771	NM_119771	829760	AT4G36040	DNAJ heat shock N-terminal domain-containing protein (J11)	At.20876	tair|AT4G36040.1|ref|NM_119771|ta|TA30910_3702|ta|AI100597	chr4:17049636-17049577	DNAJ heat shock N-terminal domain-containing protein (J11) [AT4G36040.1]	GO:0006457(protein folding)|GO:0009507(chloroplast)|GO:0031072(heat shock protein binding)	TAATCATAGTAAGCTAACATGGACGGGAACTAGTGTGCTAACATACGCCATGTGCTTACC	-1.31877	12.3957	-7.33629	3.88584e-07	4.46072e-05	6.68605
27359	106	23	A_84_P186924	A_84_P186924	FALSE	NM_105252	NM_105252	842890	ARK1	ARK1 (A. THALIANA RECEPTOR KINASE I); kinase	At.52387	tair|AT1G65790.1|ref|NM_105252	chr1:24474526-24474585	ARK1 (A. THALIANA RECEPTOR KINASE I); kinase [AT1G65790.1]	GO:0004674(protein serine/threonine kinase activity)|GO:0006468(protein amino acid phosphorylation)|GO:0009875(pollen-pistil interaction)|GO:0016020(membrane)|GO:0016301(kinase activity)|GO:0019199(transmembrane receptor protein kinase activity)	ATCAAGTGAGAAGCCAAGACTCGCTAATCAACGATGTGGTAGTATCTAGGAGGGGTTACA	-1.31749	7.98221	-3.32592	0.00331087	0.0236073	-2.18681
36691	51	59	A_84_P869292	A_84_P869292	FALSE	NM_117855	NM_117855	827464	ATERF-1	ATERF-1 (ETHYLENE RESPONSIVE ELEMENT BINDING FACTOR 1); DNA binding / transcription activator/ transcription factor	At.23185	tair|AT4G17500.1|ref|NM_117855|ta|TA32712_3702|ta|TA32711_3702	chr4:9760072-9760130	ATERF-1 (ETHYLENE RESPONSIVE ELEMENT BINDING FACTOR 1); DNA binding / transcription activator/ transcription factor [AT4G17500.1]	GO:0003677(DNA binding)|GO:0003700(transcription factor activity)|GO:0005643(nuclear pore)|GO:0006355(regulation of transcription, DNA-dependent)|GO:0016563(transcription activator activity)	TAAGTCCAAGAGATCTTCTTTTCCTTCTTCTAACGAGAACGGAGCTCCGAAGAAGAGGAG	-1.31542	10.8113	-8.70277	2.68761e-08	7.00367e-06	9.29956
44521	5	39	A_84_P12308	A_84_P12308	FALSE	NM_102298	NM_102298	839069	CYP86C1	CYP86C1 (cytochrome P450, family 86, subfamily C, polypeptide 1); oxygen binding	At.41418	tair|AT1G24540.1|ref|NM_102298|ta|AV555388|tc|TC302671	chr1:8701235-8701294	CYP86C1 (cytochrome P450, family 86, subfamily C, polypeptide 1); oxygen binding [AT1G24540.1]	GO:0006118(electron transport)|GO:0012505(endomembrane system)|GO:0019825(oxygen binding)	GTTCCCAAACTCACCACCACATTGTACATGAAGAACGGTATGAATGTTATGCTCCAGCCT	-1.31441	7.36604	-5.07014	5.56075e-05	0.00129839	1.79498
23769	127	63	A_84_P803770	A_84_P803770	FALSE	NM_106318	NM_106318	844001	OPR1	OPR1 (12-oxophytodienoate reductase 1); 12-oxophytodienoate reductase	At.11155	tair|AT1G76680.1|tair|AT1G76680.2|ref|NM_106318|ref|NM_202428	chr1:28782065-28782220	OPR1 (12-oxophytodienoate reductase 1); 12-oxophytodienoate reductase [AT1G76680.1]	GO:0005575(cellular_component)|GO:0006629(lipid metabolic process)|GO:0009695(jasmonic acid biosynthetic process)|GO:0009751(response to salicylic acid stimulus)|GO:0010150(leaf senescence)|GO:0016629(12-oxophytodienoate reductase activity)	GCCACTGGAGTTTCAGATACAGCTCAAGGATATCAAGGTACTCCTGGGATATGGACTAAA	-1.31386	11.5028	-8.82101	2.15764e-08	6.06536e-06	9.51322
30480	87	72	A_84_P759744	A_84_P759744	FALSE	NM_180228	NM_180228	820331	AT3G11580	DNA-binding protein, putative	At.39724	tair|AT3G11580.1|tair|AT3G11580.2|ref|NM_180228|ref|NM_111991	chr3:3650780-3650721	DNA-binding protein, putative [AT3G11580.1]	GO:0003700(transcription factor activity)|GO:0005575(cellular_component)|GO:0006355(regulation of transcription, DNA-dependent)	GAGCGGCTTGACTACACCTTATCGTCAAGTACACGCGTCAACTACTTACCCTAATATTCA	-1.31344	8.8352	-8.4675	4.18292e-08	9.45156e-06	8.86858
26538	110	136	A_84_P13308	A_84_P13308	FALSE	NM_106589	NM_106589	844279	ATOCT5	ATOCT5 (ARABIDOPSIS THALIANA ORGANIC CATION/CARNITINE TRANSPORTER5); carbohydrate transmembrane transporter/ sugar:hydrogen ion symporter	At.34115	tair|AT1G79410.1|ref|NM_106589|ta|TA43898_3702|tc|TC285392	chr1:29873003-29872944	ATOCT5 (ARABIDOPSIS THALIANA ORGANIC CATION/CARNITINE TRANSPORTER5); carbohydrate transmembrane transporter/ sugar:hydrogen ion symporter [AT1G79410.1]	GO:0005351(sugar:hydrogen symporter activity)|GO:0006810(transport)|GO:0015144(carbohydrate transmembrane transporter activity)|GO:0016020(membrane)	GGTTAAGTCTTTGTGATACAATGGAAGAGCAAGAGCAAAGAGACCAAGCCTTGAAGACTA	-1.31033	10.5052	-8.34659	5.26539e-08	1.08034e-05	8.64404
24089	125	103	A_84_P13310	A_84_P13310	FALSE	NM_105168	NM_105168	842802	CYP89A6	CYP89A6 (cytochrome P450, family 87, subfamily A, polypeptide 6); oxygen binding	At.66103	tair|AT1G64940.1|ref|NM_105168	chr1:24128090-24128149	CYP89A6 (cytochrome P450, family 87, subfamily A, polypeptide 6); oxygen binding [AT1G64940.1]	GO:0006118(electron transport)|GO:0012505(endomembrane system)|GO:0019825(oxygen binding)	TGGATTTTCCAGATTTAACATCCTTACCCTTTGGCCTAAGTTCACTAAATTGATTTATCG	-1.30825	6.56303	-8.33047	5.43022e-08	1.09528e-05	8.61395
25625	116	91	A_84_P856918	A_84_P856918	FALSE	NM_125576	NM_125576	836304	AT5G61820	hypothetical protein	At.24832	tair|AT5G61820.1|ref|NM_125576|ta|TA30536_3702|ta|BE038581	chr5:24853114-24853056	similar to MtN19-like protein [Pisum sativum] (GB:AAU14999.2); contains InterPro domain Stress up-regulated Nod 19 (InterPro:IPR011692) [AT5G61820.1]	GO:0003674(molecular_function)|GO:0008150(biological_process)|GO:0012505(endomembrane system)	CCAGGAATCATGGATTTTCCAGGGAAGATCCTGAAAGCACTCTTGATTCCAAGTCAGATA	-1.30618	8.46408	-6.04099	6.14848e-06	0.000287089	3.9659
37702	45	77	A_84_P712672	A_84_P712672	FALSE			820752	ATERF-4/ATERF4/ERF4/RAP2.5	ATERF-4/ATERF4/ERF4/RAP2.5 (ETHYLENE RESPONSIVE ELEMENT BINDING FACTOR 4); DNA binding / protein binding / transcription factor/ transcription repressor	At.47551	ug|BX824487|ta|TA31351_3702	chr3:5123562-5123621	Arabidopsis thaliana Full-length cDNA Complete sequence from clone GSLTPGH51ZC02 of Hormone Treated Callus of strain col-0 of Arabidopsis thaliana (thale cress) [BX824487]		ATTCTCGTGTAGATCCAACGGCTAGATTCTATTCTTATCCACGTGTCTGGATCATACACT	-1.30119	6.00894	-9.8504	3.43205e-09	1.87028e-06	11.2923
30969	84	114	A_84_P860280	A_84_P860280	FALSE	NM_105616	NM_105616	843282	NAP	NAP (NAC-LIKE, ACTIVATED BY AP3/PI); transcription factor	At.24919	tair|AT1G69490.1|ref|NM_105616|ug|AF360201|ta|TA31973_3702	chr1:26126568-26126627	NAP (NAC-LIKE, ACTIVATED BY AP3/PI); transcription factor [AT1G69490.1]	GO:0003700(transcription factor activity)|GO:0005634(nucleus)|GO:0007275(multicellular organismal development)|GO:0009825(multidimensional cell growth)|GO:0009908(flower development)|GO:0010150(leaf senescence)	GCAAGTAAGCTTCTGAATGAGCAAGAGGGTTTCATGGACGAAGTACTAATGGAGGATGAG	-1.30093	7.78027	-4.96188	7.14825e-05	0.00155109	1.54787
34242	65	28	A_84_P74014	A_84_P74014	FALSE	NM_111968	NM_111968	820307	AT3G11340	UDP-glucoronosyl/UDP-glucosyl transferase family protein	At.27923	tair|AT3G11340.1|ref|NM_111968|ta|TA38136_3702|tc|TC297576	chr3:3558074-3558133	UDP-glucoronosyl/UDP-glucosyl transferase family protein [AT3G11340.1]	GO:0008152(metabolic process)|GO:0008194(UDP-glycosyltransferase activity)|GO:0012505(endomembrane system)	AACTGTTGAACAATGCCTTAAGCTTGGAGGTTCATCATTTCGGAATCTCGAAAACTTAAT	-1.3002	12.3246	-4.74049	0.000119776	0.00219176	1.04051
21623	139	106	A_84_P12053	A_84_P12053	FALSE	NM_001125712	NM_001125712	830635	GDH2	GDH2 (GLUTAMATE DEHYDROGENASE 2); oxidoreductase	At.21712	tair|AT5G07440.1|tair|AT5G07440.3|tair|AT5G07440.2|ref|NM_001125712	chr5:2357879-2357938	GDH2 (GLUTAMATE DEHYDROGENASE 2); oxidoreductase [AT5G07440.1]	GO:0005739(mitochondrion)|GO:0006520(amino acid metabolic process)|GO:0008152(metabolic process)|GO:0016491(oxidoreductase activity)	AAATACATGACTCGAGCCTTTCACAACATCAAGACAATGTGCCATACTCATTCTTGCAAC	-1.29881	14.1338	-7.86507	1.34205e-07	2.14855e-05	7.72911
27760	103	72	A_84_P849049	A_84_P849049	FALSE			NA			At.5800	ta|CB185540|tc|TC302412	chr3:10522366-10522420	NM_113740 PMZ {Arabidopsis thaliana} (exp=-1; wgp=0; cg=0), partial (76%) [TC302412]		GGTTTATGGAAAGCTTTGAGTTTAAGAAAACCCAGAAAGGGTGTGGAAAGAAGGGAGCTC	-1.29859	7.7769	-4.15539	0.000473944	0.00574932	-0.306217
32614	75	53	A_84_P22153	A_84_P22153	FALSE	NM_113981	NM_113981	822833	ERD5	ERD5 (EARLY RESPONSIVE TO DEHYDRATION 5); proline dehydrogenase	At.24174	tair|AT3G30775.1|ref|NM_113981|ta|TA29517_3702|ta|R30544	chr3:12451673-12451614	ERD5 (EARLY RESPONSIVE TO DEHYDRATION 5); proline dehydrogenase [AT3G30775.1]	GO:0004657(proline dehydrogenase activity)|GO:0005739(mitochondrion)|GO:0006537(glutamate biosynthetic process)|GO:0006562(proline catabolic process)|GO:0006979(response to oxidative stress)	TAGAGTTTGCACAGCTATATGGTATGTCAGATGCATTGTCCTTCGGGTTAAAGAGAGCAG	-1.29771	11.7605	-5.12301	4.92055e-05	0.00119393	1.91539
35882	55	148	A_84_P600633	A_84_P600633	FALSE	NM_126444	NM_126444	814939	AT2G04050	MATE efflux family protein	At.49328	tair|AT2G04050.1|ref|NM_126444|ug|BX821041|ta|TA52073_3702	chr2:1338525-1338466	MATE efflux family protein [AT2G04050.1]	GO:0005215(transporter activity)|GO:0006855(multidrug transport)|GO:0015297(antiporter activity)|GO:0016020(membrane)	TGGTTCTATGTTGTGATTCTCTCATGTTATGTGAGGTACTCCAGCTCCTGCGACAAGACT	-1.29737	6.55851	-11.4523	2.50434e-10	2.67004e-07	13.7898
17140	166	61	A_84_P20292	A_84_P20292	FALSE	NM_111105	NM_111105	821298	COL2	COL2 (CONSTANS-LIKE 2); transcription factor/ zinc ion binding	At.10373	tair|AT3G02380.1|ref|NM_111105|ta|TA34848_3702|ta|DR750078	chr3:487514-487455	COL2 (CONSTANS-LIKE 2); transcription factor/ zinc ion binding [AT3G02380.1]	GO:0003700(transcription factor activity)|GO:0005622(intracellular)|GO:0008270(zinc ion binding)|GO:0009909(regulation of flower development)	TGAGGCTGAAGAAATCTTCTCAACATCGCTAATGTCTGAGACTGGATATGGAATTGTCCC	-1.29471	9.99049	-8.55251	3.56212e-08	8.59265e-06	9.0252
14316	182	100	A_84_P536936	A_84_P536936	FALSE	NM_202770	NM_202770	2745601	AT4G01985	hypothetical protein	At.44094	tair|AT4G01985.1|ref|NM_202770|tc|TC310597	chr4:000866296-000866237	contains InterPro domain Eggshell protein (InterPro:IPR002952) [AT4G01985.1]	GO:0003674(molecular_function)|GO:0008150(biological_process)|GO:0012505(endomembrane system)	CTTTTATCATATTTTCCTTGTACTAGTATATAATAATGAATAAAACTATTTCCATAGATT	-1.29424	6.5809	-4.64928	0.000148291	0.00251982	0.830863
29281	94	90	A_84_P18401	A_84_P18401	FALSE	NM_112093	NM_112093	820438	HSP70	HSP70 (heat shock protein 70); ATP binding	At.47608	tair|AT3G12580.1|ref|NM_112093|ug|AY054183|ta|TA25629_3702	chr3:3991668-3991609	HSP70 (heat shock protein 70); ATP binding [AT3G12580.1]	GO:0005524(ATP binding)|GO:0005829(cytosol)|GO:0006457(protein folding)|GO:0009408(response to heat)|GO:0009615(response to virus)|GO:0009617(response to bacterium)|GO:0009644(response to high light intensity)|GO:0042542(response to hydrogen peroxide)	TGAGGCAGATGAGTTCGAGGATAAGATGAAGGAGCTCGAGTCTCTTTGCAACCCTATTAT	-1.29031	14.2491	-7.08741	6.49322e-07	6.21487e-05	6.18126
23810	126	152	A_84_P754506	A_84_P754506	FALSE	NM_001124010	NM_001124010	6240718	AT1G53542	hypothetical protein	At.47697	tair|AT1G53542.1|ref|NM_001124010|ug|AK228118|ta|TA49546_3702	chr1:19985311-19985370	unknown protein [AT1G53542.1]	GO:0012505(endomembrane system)	CCGATCCAAATGGGTTCGTTCATCTTTATATTAGTTCCCAATTTCACCCGGCCGAAATTT	-1.28885	12.0405	-6.82034	1.13693e-06	9.41756e-05	5.62988
16876	167	80	A_84_P13568	A_84_P13568	FALSE	NM_179889	NM_179889	817950	AT2G33830	dormancy/auxin associated family protein	At.25108	tair|AT2G33830.1|tair|AT2G33830.2|ref|NM_179889|ref|NM_128942	chr2:14316999-14316854	dormancy/auxin associated family protein [AT2G33830.1]	GO:0005575(cellular_component)|GO:0008150(biological_process)	TTCTCACCCAAACTCTCCCACCGTCTACGATTGGCTATACAGCGACGACACTAGGAGCAA	-1.2888	11.9651	-3.26733	0.00379047	0.0260631	-2.31616
22333	135	46	A_84_P526021	A_84_P526021	FALSE	NM_128127	NM_128127	817109	MOT1	MOT1 (MOLYBDATE TRANSPORTER 1); molybdate ion transmembrane transporter/ sulfate transmembrane transporter	At.49243	tair|AT2G25680.1|ref|NM_128127|ug|AK221594|ta|TA51111_3702	chr2:10940427-10940368	MOT1 (MOLYBDATE TRANSPORTER 1); molybdate ion transmembrane transporter/ sulfate transmembrane transporter [AT2G25680.1]	GO:0005886(plasma membrane)|GO:0012505(endomembrane system)|GO:0015098(molybdate ion transmembrane transporter activity)|GO:0015116(sulfate transmembrane transporter activity)|GO:0015689(molybdate ion transport)	GCTAGAGATATGAATACAAAGGGAGATGCATTTGTAATGCTTATGTGCACATCAGTCTCT	-1.28524	8.97619	-4.31268	0.00032714	0.00441058	0.0558073
24430	123	101	A_84_P12956	A_84_P12956	FALSE	NM_120146	NM_120146	830142	AT4G39830	L-ascorbate oxidase, putative	At.43363	tair|AT4G39830.1|ref|NM_120146|ta|TA48398_3702|ta|BE522372	chr4:18481086-18481145	L-ascorbate oxidase, putative [AT4G39830.1]	GO:0005507(copper ion binding)|GO:0012505(endomembrane system)|GO:0016491(oxidoreductase activity)	TTCATGGGAATGGGGATTGTGTTCGAGTCTGGGATTGATAAGGTTTCTAGTTTACCTTCT	-1.28295	9.33695	-3.84418	0.000986636	0.00987217	-1.01958
17774	162	153	A_84_P19194	A_84_P19194	FALSE	NM_127376	NM_127376	816332	AT2G18190	AAA-type ATPase family protein	At.66217	tair|AT2G18190.1|ref|NM_127376|tc|NP453009	chr2:7921532-7921473	AAA-type ATPase family protein [AT2G18190.1]	GO:0005524(ATP binding)|GO:0012505(endomembrane system)|GO:0016887(ATPase activity)	TCGAGATAAGCAAAACCAAGGAGCTGGAAGGTTCTACTTGTAGAAAACTTGATGGTGACG	-1.28281	6.35339	-5.35053	2.9151e-05	0.000825313	2.43109
36835	50	111	A_84_P816631	A_84_P816631	FALSE		NM_179633	816256	AT2G17500	auxin efflux carrier family protein	At.40137	tair|AT2G17500.2|tair|AT2G17500.1|tair|AT2G17500.3|tair|AT2G17500.4	chr2:7614650-7614820	auxin efflux carrier family protein [AT2G17500.2]	GO:0009672(auxin:hydrogen symporter activity)|GO:0009926(auxin polar transport)|GO:0012505(endomembrane system)|GO:0016021(integral to membrane)	ACCTCCTTATCTTGAAGGTCTTATTGTTGCAACTTGTTCTGCAGGAAATATGGGGAACCT	-1.28171	9.50161	-3.91542	0.000834323	0.00870686	-0.856792
14779	180	23	A_84_P20938	A_84_P20938	FALSE	NM_105656	NM_105656	843324	ATH8	ATH8 (thioredoxin H-type 8); thiol-disulfide exchange intermediate	At.35370	tair|AT1G69880.1|ref|NM_105656|ta|TA48714_3702|ta|AU229885	chr1:26326376-26326435	ATH8 (thioredoxin H-type 8); thiol-disulfide exchange intermediate [AT1G69880.1]	GO:0005575(cellular_component)|GO:0006499(N-terminal protein myristoylation)|GO:0030508(thiol-disulfide exchange intermediate activity)|GO:0045454(cell redox homeostasis)	CCGAGAAGTAGACATGGTTGTGGGTGTGAAGGTTGATGAGTTAGAGAGGAAACTCAATAA	-1.28029	12.0942	-4.7664	0.000112738	0.00209956	1.09999
27754	103	84	A_84_P159285	A_84_P159285	FALSE	NM_124703	NM_124703	835405	AT5G53240	hypothetical protein	At.29565	tair|AT5G53240.1|ref|NM_124703|ug|AY085013|ta|TA51138_3702	chr5:21619546-21619605	similar to unknown protein [Arabidopsis thaliana] (TAIR:AT5G55270.1); contains InterPro domain Protein of unknown function DUF295 (InterPro:IPR005174) [AT5G53240.1]	GO:0003674(molecular_function)|GO:0005739(mitochondrion)|GO:0008150(biological_process)	CAAGCCCATCAAGGGTATGGCGACGATGATAACAAAAGCTCTTCATGTGTTCAAGCTAGA	-1.2802	6.56226	-9.35123	8.23531e-09	3.12775e-06	10.4475
39757	33	47	A_84_P11225	A_84_P11225	FALSE	NM_124659	NM_124659	835358	AT5G52810	ornithine cyclodeaminase/mu-crystallin family protein	At.8892	tair|AT5G52810.1|ref|NM_124659|ta|TA37960_3702|ta|Z34675	chr5:21417622-21417681	ornithine cyclodeaminase/mu-crystallin family protein [AT5G52810.1]	GO:0003824(catalytic activity)|GO:0005212(structural constituent of eye lens)|GO:0008152(metabolic process)|GO:0009507(chloroplast)|GO:0019468(nopaline catabolic process)|GO:0019469(octopine catabolic process)|GO:0019544(arginine catabolic process to glutamate)	GAGAAAGAGTTCAACAGACATAACAGTGTTTAAGTCCGTCGGTTCGGGTACCGTAGATCT	-1.27992	11.6812	-6.41982	2.68064e-06	0.000163872	4.78464
42815	15	51	A_84_P19852	A_84_P19852	FALSE	NM_100042	NM_100042	839347	CYP86A4	CYP86A4 (cytochrome P450, family 86, subfamily A, polypeptide 4); oxygen binding	At.28042	tair|AT1G01600.1|ref|NM_100042|ta|TA38920_3702|ta|BP656624	chr1:220880-220939	CYP86A4 (cytochrome P450, family 86, subfamily A, polypeptide 4); oxygen binding [AT1G01600.1]	GO:0006631(fatty acid metabolic process)|GO:0008393(fatty acid (omega-1)-hydroxylase activity)|GO:0019825(oxygen binding)	AATCATAAAGAGTCTAGTGGTGAAGAAGAGCGACGGTGTCTCTAACGGTCAATGTAACGG	-1.27957	9.3152	-8.97548	1.62382e-08	4.95489e-06	9.7894
[truncated: 337 more rows]

## Sheet: pathways_up
source	term_name	term_id	adjusted_p_value	negative_log10_of_adjusted_p_value	term_size	query_size	intersection_size	effective_domain_size	intersections
GO:MF	sinapoylglucose-sinapoylglucose O-sinapoyltransferase activity	GO:0047158	0.000544989	3.26361	3	236	3	21313
GO:MF	O-sinapoyltransferase activity	GO:0016753	0.00216208	2.66513	4	236	3	21313
GO:MF	sinapoyltransferase activity	GO:0016752	0.00216208	2.66513	4	236	3	21313
GO:MF	serine-type carboxypeptidase activity	GO:0004185	0.0159169	1.79814	57	236	6	21313
[truncated: 16 more rows]

## Sheet: pathways_down
source	term_name	term_id	adjusted_p_value	negative_log10_of_adjusted_p_value	term_size	query_size	intersection_size	effective_domain_size	intersections
[truncated: 135 more rows]

[truncated: 1 more sheets: KOP_COP]
