# Supplementary material for: A CW-type zinc finger protein is involved in RES-oxylipin signaling and the response to abiotic stress in Arabidopsis thaliana
Source: Front Plant Sci. 2025 Mar 12;16:1535643. doi: 10.3389/fpls.2025.1535643 (PMC11937836; doi:10.3389/fpls.2025.1535643)
Supplement: Supplementary file 5 [file Table4.xlsx]

## Sheet: common genes
List of genes which are significantly lower expressed in PGA-treated samples in zifi1 and nr1 compared to wild type Col
GENE_SYMBOL	GENE_NAME
(AT)SRC2/SRC2	(AT)SRC2/SRC2 (SOYBEAN GENE REGULATED BY COLD-2); protein binding
AT1G59860	17.6 kDa class I heat shock protein (HSP17.6A-CI)
AT1G53540	17.6 kDa class I small heat shock protein (HSP17.6C-CI) (AA 1-156)
AT5G51440	23.5 kDa mitochondrial small heat shock protein (HSP23.5-M)
AT1G52560	26.5 kDa class I small heat shock protein-like (HSP26.5-P)
AT5G64250	2-nitropropane dioxygenase family / NPD family
AT1G14130	2-oxoglutarate-dependent dioxygenase, putative
AT5G43450	2-oxoglutarate-dependent dioxygenase, putative
AAC2	AAC2 (ADP/ATP CARRIER 2); ATP:ADP antiporter/ binding
AAP3	AAP3 (amino acid permease 3); amino acid transmembrane transporter
AT2G39350	ABC transporter family protein
AT5G13580	ABC transporter family protein
AT5G19410	ABC transporter family protein
ABR1	ABR1 (ABA REPRESSOR1); DNA binding / transcription factor
ACS7	ACS7 (1-Amino-cyclopropane-1-carboxylate synthase 7); 1-aminocyclopropane-1-carboxylate synthase
ADC2	ADC2 (ARGININE DECARBOXYLASE 2)
AT5G15950	adenosylmethionine decarboxylase family protein
ADH1	ADH1 (ALCOHOL DEHYDROGENASE 1)
AGP18	AGP18 (Arabinogalactan protein 18)
AGP5	AGP5 (ARABINOGALACTAN-PROTEIN 5)
AGT3	AGT3 (ALANINE:GLYOXYLATE AMINOTRANSFERASE 3); alanine-glyoxylate transaminase
AT2G37770	aldo/keto reductase family protein
ALPHA-DOX1	ALPHA-DOX1 (ALPHA-DIOXYGENASE 1)
AT4G28420	aminotransferase, putative
ANAC019	ANAC019 (Arabidopsis NAC domain containing protein 19); transcription factor
ANAC059/ATNAC3	ANAC059/ATNAC3 (Arabidopsis NAC domain containing protein 59); protein heterodimerization/ transcription factor
ANAC074	ANAC074 (Arabidopsis NAC domain containing protein 74); transcription factor
AT4G18950	ankyrin protein kinase, putative
AT5G52020	AP2 domain-containing protein
AT1G21910	AP2 domain-containing transcription factor family protein
AT5G61890	AP2 domain-containing transcription factor family protein
AT1G44830	AP2 domain-containing transcription factor TINY, putative
AT1G12890	AP2 domain-containing transcription factor, putative
AT1G36060	AP2 domain-containing transcription factor, putative
AT1G71520	AP2 domain-containing transcription factor, putative
AT1G77640	AP2 domain-containing transcription factor, putative
AT5G48430	aspartic-type endopeptidase/ pepsin A
AT-AER	AT-AER (ALKENAL REDUCTASE); 2-alkenal reductase
ATAF1	ATAF1 (Arabidopsis NAC domain containing protein 2); transcription factor
ATBCB	ATBCB (ARABIDOPSIS BLUE-COPPER-BINDING PROTEIN); copper ion binding
ATCXE17	ATCXE17 (ARABIDOPSIS THALIANA CARBOXYESTERASE 17); hydrolase
ATEP3	ATEP3 (Arabidopsis thaliana chitinase class IV); chitinase
ATERF1/ERF1	ATERF1/ERF1 (ETHYLENE RESPONSE FACTOR 1); DNA binding / transcription activator/ transcription factor
ATEXLA1	ATEXLA1 (ARABIDOPSIS THALIANA EXPANSIN-LIKE A1)
ATEXPA10	ATEXPA10 (ARABIDOPSIS THALIANA EXPANSIN A10)
ATEXPA17	ATEXPA17 (ARABIDOPSIS THALIANA EXPANSIN A17)
ATGOLS1	ATGOLS1 (ARABIDOPSIS THALIANA GALACTINOL SYNTHASE 1); transferase, transferring hexosyl groups
ATGPAT7/GPAT7	ATGPAT7/GPAT7 (GLYCEROL-3-PHOSPHATE ACYLTRANSFERASE 7); 1-acylglycerol-3-phosphate O-acyltransferase/ acyltransferase
ATGSR1	ATGSR1 (Arabidopsis thaliana glutamine synthase clone R1); glutamate-ammonia ligase
ATGSTF12	ATGSTF12 (GLUTATHIONE S-TRANSFERASE 26); glutathione transferase
ATGSTF5	ATGSTF5 (Arabidopsis thaliana Glutathione S-transferase (class phi) 5); glutathione transferase
ATGSTU11	ATGSTU11 (Arabidopsis thaliana Glutathione S-transferase (class tau) 11); glutathione transferase
ATGSTU17/ERD9/GST30/GST30B	ATGSTU17/ERD9/GST30/GST30B (EARLY-RESPONSIVE TO DEHYDRATION 9); glutathione transferase
ATGSTU2	ATGSTU2 (GLUTATHIONE S-TRANSFERASE 20); glutathione transferase
ATGSTU22	ATGSTU22 (Arabidopsis thaliana Glutathione S-transferase (class tau) 22); glutathione transferase
ATGSTU24	ATGSTU24 (ARABIDOPSIS THALIANA GLUTATHIONE S-TRANSFERASE (CLASS TAU) 24); glutathione transferase
ATGSTU7	ATGSTU7 (GLUTATHIONE S-TRANSFERASE 25); glutathione transferase
ATGSTU8	ATGSTU8 (Arabidopsis thaliana Glutathione S-transferase (class tau) 8); glutathione transferase
ATHB52	ATHB52 (ARABIDOPSIS THALIANA HOMEOBOX PROTEIN 52); transcription factor
ATHSFA2	ATHSFA2 (Arabidopsis thaliana heat shock transcription factor A2)
ATHSP101	ATHSP101 (HEAT SHOCK PROTEIN 101); ATP binding / ATPase
ATHSP22.0	ATHSP22.0 (Arabidopsis thaliana heat shock protein 22.0)
ATMPK11	ATMPK11 (Arabidopsis thaliana MAP kinase 11); MAP kinase/ kinase
AtMYB15/AtY19/MYB15	AtMYB15/AtY19/MYB15 (myb domain protein 15); DNA binding / transcription factor
ATNFXL1	ATNFXL1; transcription factor
ATNRT2.3	ATNRT2.3 (Arabidopsis thaliana high affinity nitrate transporter 2.3); nitrate transmembrane transporter
ATNRT2.6	ATNRT2.6 (Arabidopsis thaliana high affinity nitrate transporter 2.6); nitrate transmembrane transporter
ATOCT5	ATOCT5 (ARABIDOPSIS THALIANA ORGANIC CATION/CARNITINE TRANSPORTER5); carbohydrate transmembrane transporter/ sugar:hydrogen ion symporter
ATOFP12/OFP12	ATOFP12/OFP12 (Arabidopsis thaliana ovate family protein 12)
ATOPT1	ATOPT1 (oligopeptide transporter 1); oligopeptide transporter
ATOPT6	ATOPT6 (oligopeptide transporter 6); oligopeptide transporter
ATPDR12/PDR12	ATPDR12/PDR12 (PLEIOTROPIC DRUG RESISTANCE 12); ATPase, coupled to transmembrane movement of substances
ATPDR9/PDR9	ATPDR9/PDR9 (PLEIOTROPIC DRUG RESISTANCE 9); ATPase, coupled to transmembrane movement of substances
ATPMEPCRB	ATPMEPCRB; pectinesterase
AT1G10155	ATPP2-A10 (Phloem protein 2-A10)
ATPP2-A8	ATPP2-A8 (Phloem protein 2-A8); transmembrane receptor
ATPSK2	ATPSK2 (PHYTOSULFOKINE 2 PRECURSOR); growth factor
ATPTR3/PTR3	ATPTR3/PTR3 (PEPTIDE TRANSPORTER PROTEIN 3); transporter
ATRANGAP1	ATRANGAP1 (RAN GTPASE-ACTIVATING PROTEIN 1); nucleic acid binding
ATSUC7	ATSUC7 (SUCROSE-PROTON SYMPORTER 7); carbohydrate transmembrane transporter/ sucrose:hydrogen symporter/ sugar:hydrogen ion symporter
ATUGT85A1/UGT85A1	ATUGT85A1/UGT85A1 (UDP-GLUCOSYL TRANSFERASE 85A1); UDP-glycosyltransferase/ glucuronosyltransferase/ transferase, transferring glycosyl groups / transferase, transferring hexosyl groups
AT2G17500	auxin efflux carrier family protein
AT1G16510	auxin-responsive family protein
AT1G56150	auxin-responsive family protein
AT3G12830	auxin-responsive family protein
AT4G17280	auxin-responsive family protein
AT5G13370	auxin-responsive GH3 family protein
AT1G33900	avirulence-responsive protein, putative / avirulence induced gene protein, putative / AIG protein, putative
BAG6	BAG6 (ARABIDOPSIS THALIANA BCL-2-ASSOCIATED ATHANOGENE 6); calmodulin binding / protein binding
AT5G48560	basic helix-loop-helix (bHLH) family protein
AT2G47770	benzodiazepine receptor-related
AT5G01080	beta-galactosidase
AT1G80130	binding
AT5G62580	binding
BIP3	BIP3; ATP binding
AT3G63380	calcium-transporting ATPase, plasma membrane-type, putative / Ca(2+)-ATPase, putative (ACA12)
AT3G22910	calcium-transporting ATPase, plasma membrane-type, putative / Ca(2+)-ATPase, putative (ACA13)
AT2G41410	calmodulin, putative
AT3G13600	calmodulin-binding family protein
AT2G15760	calmodulin-binding protein
AT3G50770	calmodulin-related protein, putative
AT5G06300	carboxy-lyase
AT3G05770	catalytic/ cobalamin binding
CAX3	CAX3 (cation exchanger 3); cation:cation antiporter
AT1G09500	cinnamyl-alcohol dehydrogenase family / CAD family
CIPK13	CIPK13 (SNF1-RELATED PROTEIN KINASE 3.7); kinase
CIPK19	CIPK19 (SNF1-RELATED PROTEIN KINASE 3.5); kinase
CML37/CML39	CML37/CML39; calcium ion binding
COL2	COL2 (CONSTANS-LIKE 2); transcription factor/ zinc ion binding
COR47	COR47 (cold regulated 47)
CORI3	CORI3 (CORONATINE INDUCED 1, JASMONIC ACID RESPONSIVE 2); transaminase
CP1	CP1 (CYSTEINE PROTEINASE1); cysteine-type peptidase
CRK11	CRK11 (CYSTEINE-RICH RLK11); kinase
CRK13/HIG1	CRK13/HIG1
CRK6	CRK6 (CYSTEINE-RICH RLK 6)
CYP705A19	CYP705A19 (cytochrome P450, family 705, subfamily A, polypeptide 19); oxygen binding
CYP707A1	CYP707A1 (cytochrome P450, family 707, subfamily A, polypeptide 1); oxygen binding
CYP707A2	CYP707A2 (cytochrome P450, family 707, subfamily A, polypeptide 2); oxygen binding
CYP718	CYP718 (cytochrome P450, family 718); oxygen binding
CYP71B10	CYP71B10 (cytochrome P450, family 71, subfamily B, polypeptide 10); oxygen binding
CYP72A13	CYP72A13 (cytochrome P450, family 72, subfamily A, polypeptide 13); oxygen binding
CYP735A1	CYP735A1 (cytochrome P450, family 735, subfamily A, polypeptide 1); oxygen binding
CYP735A2	CYP735A2 (cytochrome P450, family 735, subfamily A, polypeptide 2); oxygen binding
CYP78A8	CYP78A8 (cytochrome P450, family 78, subfamily A, polypeptide 8); oxygen binding
CYP86A4	CYP86A4 (cytochrome P450, family 86, subfamily A, polypeptide 4); oxygen binding
CYP86B1	CYP86B1 (cytochrome P450, family 86, subfamily B, polypeptide 1); oxygen binding
CYP86C1	CYP86C1 (cytochrome P450, family 86, subfamily C, polypeptide 1); oxygen binding
CYP89A6	CYP89A6 (cytochrome P450, family 87, subfamily A, polypeptide 6); oxygen binding
CYP94B3	CYP94B3 (cytochrome P450, family 94, subfamily B, polypeptide 3); oxygen binding
CYP94C1	CYP94C1 (cytochrome P450, family 94, subfamily C, polypeptide 1); oxygen binding
AT3G28740	cytochrome P450 family protein
AT2G02680	DC1 domain-containing protein
AT2G17740	DC1 domain-containing protein
AT2G27660	DC1 domain-containing protein
AT2G44370	DC1 domain-containing protein
AT5G43520	DC1 domain-containing protein
AT2G34300	dehydration-responsive protein-related
DIR1	DIR1 (DEFECTIVE IN INDUCED RESISTANCE 1); lipid binding
AT2G34930	disease resistance family protein
AT3G05650	disease resistance family protein
AT1G57630	disease resistance protein (TIR class), putative
AT1G66090	disease resistance protein (TIR-NBS class), putative
AT5G41740	disease resistance protein (TIR-NBS-LRR class), putative
AT1G53490	DNA binding
AT1G72570	DNA binding / transcription factor
AT2G38250	DNA-binding protein-related
AT5G49700	DNA-binding protein-related
DOGT1	DOGT1 (DON-GLUCOSYLTRANSFERASE); UDP-glycosyltransferase/ transferase, transferring glycosyl groups
DREB2A	DREB2A (DRE-BINDING PROTEIN 2A); DNA binding / transcription activator/ transcription factor
EDA39	EDA39 (embryo sac development arrest 39); calmodulin binding
ELI3-2	ELI3-2 (ELICITOR-ACTIVATED GENE 3)
ELIP2	ELIP2 (EARLY LIGHT-INDUCIBLE PROTEIN 2); chlorophyll binding
AT1G47510	endonuclease/exonuclease/phosphatase family protein
ERF5	ERF5 (ETHYLENE RESPONSIVE ELEMENT BINDING FACTOR 5); DNA binding / transcription activator/ transcription factor
AT4G16690	esterase/lipase/thioesterase family protein
AT1G03220	extracellular dermal glycoprotein, putative / EDGP, putative
AT1G30700	FAD-binding domain-containing protein
AT1G30720	FAD-binding domain-containing protein
AT2G46740	FAD-binding domain-containing protein
AT2G46750	FAD-binding domain-containing protein
AT4G20830	FAD-binding domain-containing protein
AT4G20860	FAD-binding domain-containing protein
AT5G44390	FAD-binding domain-containing protein
AT2G17690	F-box family protein
FER	FER (FERONIA); kinase/ protein kinase
FRK1	FRK1 (FLG22-INDUCED RECEPTOR-LIKE KINASE 1); kinase
FRO2	FRO2 (FERRIC REDUCTION OXIDASE 2); ferric-chelate reductase
GATL10	GATL10 (Galacturonosyltransferase-like 10); polygalacturonate 4-alpha-galacturonosyltransferase/ transferase, transferring hexosyl groups
GDH2	GDH2 (GLUTAMATE DEHYDROGENASE 2); oxidoreductase
AT2G38180	GDSL-motif lipase/hydrolase family protein
AT5G55050	GDSL-motif lipase/hydrolase family protein
AT5G14470	GHMP kinase-related
AT1G03850	glutaredoxin family protein
AT2G05510	glycine-rich protein
AT1G02850	glycosyl hydrolase family 1 protein
AT1G60090	glycosyl hydrolase family 1 protein
AT5G28510	glycosyl hydrolase family 1 protein
AT3G04010	glycosyl hydrolase family 17 protein
AT5G66150	glycosyl hydrolase family 38 protein
AT2G22590	glycosyltransferase family protein
GPT2	GPT2 (glucose-6-phosphate/phosphate translocator 2); antiporter/ glucose-6-phosphate transmembrane transporter
GT/UGT74F2	GT/UGT74F2 (UDP-GLUCOSYLTRANSFERASE 74F2); UDP-glucosyltransferase/ UDP-glycosyltransferase/ transferase, transferring glycosyl groups / transferase, transferring hexosyl groups
GT72B1	GT72B1; UDP-glucosyltransferase/ UDP-glycosyltransferase/ transferase, transferring glycosyl groups
GTE7	GTE7 (GLOBAL TRANSCRIPTION FACTOR GROUP E 7); DNA binding
AT1G65690	harpin-induced protein-related / HIN1-related / harpin-responsive protein-related
AT5G47600	heat shock protein-related
HEC2	HEC2 (HECATE 2); DNA binding / transcription factor
HOG1	HOG1 (HOMOLOGY-DEPENDENT GENE SILENCING 1)
HSC70-1	HSC70-1 (heat shock cognate 70 kDa protein 1); ATP binding
HSP70B	HSP70B (heat shock protein 70B); ATP binding
AT1G68620	hydrolase
AT5G06570	hydrolase
AT5G38200	hydrolase
AT4G36610	hydrolase, alpha/beta fold family protein
AT1G11070	hydroxyproline-rich glycoprotein family protein
AT1G07330	hypothetical protein
AT1G15010	hypothetical protein
AT1G16022	hypothetical protein
AT1G19380	hypothetical protein
AT1G20100	hypothetical protein
AT1G22980	hypothetical protein
AT1G26530	hypothetical protein
AT1G31835	hypothetical protein
AT1G34047	hypothetical protein
AT1G36622	hypothetical protein
AT1G52200	hypothetical protein
AT1G52855	hypothetical protein
AT1G53480	hypothetical protein
AT1G53542	hypothetical protein
AT1G55230	hypothetical protein
AT1G56060	hypothetical protein
AT1G59920	hypothetical protein
AT1G59930	hypothetical protein
AT1G65845	hypothetical protein
AT1G69760	hypothetical protein
AT1G71110	hypothetical protein
AT1G72510	hypothetical protein
AT1G73120	hypothetical protein
AT1G76600	hypothetical protein
AT2G04515	hypothetical protein
AT2G18680	hypothetical protein
AT2G25460	hypothetical protein
AT2G28570	hypothetical protein
AT2G28780	hypothetical protein
AT2G30230	hypothetical protein
AT2G32210	hypothetical protein
AT2G34610	hypothetical protein
AT2G35070	hypothetical protein
AT2G36630	hypothetical protein
AT2G39518	hypothetical protein
AT2G40000	hypothetical protein
AT2G41230	hypothetical protein
AT2G45360	hypothetical protein
AT3G04300	hypothetical protein
AT3G15534	hypothetical protein
AT3G19920	hypothetical protein
AT3G21520	hypothetical protein
AT3G21680	hypothetical protein
AT3G28190	hypothetical protein
AT3G28320	hypothetical protein
AT3G44716	hypothetical protein
AT3G48640	hypothetical protein
AT3G49540	hypothetical protein
AT3G59900	hypothetical protein
AT3G59930	hypothetical protein
AT4G01360	hypothetical protein
AT4G01985	hypothetical protein
AT4G12735	hypothetical protein
AT4G19430	hypothetical protein
AT4G26950	hypothetical protein
AT4G38560	hypothetical protein
AT5G01100	hypothetical protein
AT5G03090	hypothetical protein
AT5G03890	hypothetical protein
AT5G05220	hypothetical protein
AT5G12340	hypothetical protein
AT5G13210	hypothetical protein
AT5G25260	hypothetical protein
AT5G33355	hypothetical protein
AT5G35120	hypothetical protein
AT5G35480	hypothetical protein
AT5G36925	hypothetical protein
AT5G41071	hypothetical protein
AT5G43180	hypothetical protein
AT5G44575	hypothetical protein
AT5G53230	hypothetical protein
AT5G53240	hypothetical protein
AT5G53750	hypothetical protein
AT5G57567	hypothetical protein
AT5G61820	hypothetical protein
AT5G66780	hypothetical protein
IAGLU	IAGLU (INDOLE-3-ACETATE BETA-D-GLUCOSYLTRANSFERASE); UDP-glycosyltransferase/ transferase, transferring glycosyl groups
AT1G03700	integral membrane family protein
AT4G15610	integral membrane family protein
AT1G04570	integral membrane transporter family protein
IRT1	IRT1 (IRON-REGULATED TRANSPORTER 1); cadmium ion transmembrane transporter/ iron ion transmembrane transporter/ manganese ion transmembrane transporter/ zinc ion transmembrane transporter
AT3G21720	isocitrate lyase, putative
AT1G33790	jacalin lectin family protein
AT1G51790	kinase
LAC16	LAC16 (laccase 16); copper ion binding / oxidoreductase
LAC5	LAC5 (laccase 5); copper ion binding / oxidoreductase
AT1G15380	lactoylglutathione lyase family protein / glyoxalase I family protein
AT1G80160	lactoylglutathione lyase family protein / glyoxalase I family protein
AT4G39830	L-ascorbate oxidase, putative
AT1G52690	late embryogenesis abundant protein, putative / LEA protein, putative
AT5G01540	lectin protein kinase, putative
AT5G01550	lectin protein kinase, putative
AT1G33600	leucine-rich repeat family protein
AT1G33610	leucine-rich repeat family protein
AT1G45616	leucine-rich repeat family protein
AT2G25470	leucine-rich repeat family protein
AT4G08850	leucine-rich repeat family protein / protein kinase family protein
AT5G25930	leucine-rich repeat family protein / protein kinase family protein
AT1G51800	leucine-rich repeat protein kinase, putative
AT1G51820	leucine-rich repeat protein kinase, putative
AT1G51850	leucine-rich repeat protein kinase, putative
AT1G51890	leucine-rich repeat protein kinase, putative
LHCB2.1	LHCB2.1 (Photosystem II light harvesting complex gene 2.1); chlorophyll binding
LINC3	LINC3 (LITTLE NUCLEI3)
AT4G33550	lipid binding
LTI30	LTI30 (LOW TEMPERATURE-INDUCED 30)
AT1G71140	MATE efflux family protein
AT5G52050	MATE efflux protein-related
MERI5B	MERI5B (MERISTEM-5); hydrolase, acting on glycosyl bonds / xyloglucan:xyloglucosyl transferase
MIOX2	MIOX2 (MYO-INOSITOL OXYGENASE 2)
AT3G27884	misc_RNA
AT3G60952	misc_RNA
AT4G31398	misc_RNA
AT4G36052	misc_RNA
MIR163	misc_RNA
MIR402	misc_RNA
AT2G13665	miscRNA
MLO12	MLO12 (MILDEW RESISTANCE LOCUS O 12); calmodulin binding
MLS	MLS (MALATE SYNTHASE); malate synthase
MOT1	MOT1 (MOLYBDATE TRANSPORTER 1); molybdate ion transmembrane transporter/ sulfate transmembrane transporter
MTO3	MTO3 (S-adenosylmethionine synthase 3); methionine adenosyltransferase
MYB305	MYB305 (myb domain protein 305); DNA binding / transcription factor
MYB51	MYB51 (MYB DOMAIN PROTEIN 51); DNA binding / transcription factor
AT5G16960	NADP-dependent oxidoreductase, putative
AT5G16980	NADP-dependent oxidoreductase, putative
AT5G17000	NADP-dependent oxidoreductase, putative
NIT4	NIT4 (NITRILASE 4)
AT2G16660	nodulin family protein
AT2G28120	nodulin family protein
AT2G39210	nodulin family protein
AT4G01430	nodulin MtN21 family protein
AT5G50790	nodulin MtN3 family protein
AT3G25190	nodulin, putative
AT1G44130	nucellin protein, putative
AT4G03292	nucleic acid binding
AT4G35160	O-methyltransferase family 2 protein
AT1G21100	O-methyltransferase, putative
AT1G21120	O-methyltransferase, putative
OPR1	OPR1 (12-oxophytodienoate reductase 1); 12-oxophytodienoate reductase
AT5G52810	ornithine cyclodeaminase/mu-crystallin family protein
AT5G47330	palmitoyl protein thioesterase family protein
AT4G07820	pathogenesis-related protein, putative
AT4G36010	pathogenesis-related thaumatin family protein
pEARLI 1	pEARLI 1; lipid binding
AT5G23870	pectinacetylesterase family protein
AT2G45220	pectinesterase family protein
AT5G48570	peptidyl-prolyl cis-trans isomerase, putative / FK506-binding protein, putative
AT2G41480	peroxidase
AT4G33420	peroxidase, putative
AT5G39580	peroxidase, putative
AT5G64100	peroxidase, putative
AT2G15130	plant basic secretory protein (BSP) family protein
AT5G07475	plastocyanin-like domain-containing protein
PMZ	PMZ; zinc ion binding
PRN	PRN (PIRIN); calmodulin binding
AT1G62510	protease inhibitor/seed storage/lipid transfer protein (LTP) family protein
AT2G37870	protease inhibitor/seed storage/lipid transfer protein (LTP) family protein
AT3G22600	protease inhibitor/seed storage/lipid transfer protein (LTP) family protein
AT3G22620	protease inhibitor/seed storage/lipid transfer protein (LTP) family protein
AT4G22470	protease inhibitor/seed storage/lipid transfer protein (LTP) family protein
AT5G13900	protease inhibitor/seed storage/lipid transfer protein (LTP) family protein
AT4G04490	protein kinase family protein
AT4G11890	protein kinase family protein
AT4G23150	protein kinase family protein
AT4G23160	protein kinase family protein
AT4G23200	protein kinase family protein
AT4G23220	protein kinase family protein
AT4G23230	protein kinase family protein
AT5G25440	protein kinase family protein
AT3G22750	protein kinase, putative
AT4G17660	protein kinase, putative
AT4G23280	protein kinase, putative
AT3G46280	protein kinase-related
AT1G07160	protein phosphatase 2C, putative / PP2C, putative
AT4G21680	proton-dependent oligopeptide transport (POT) family protein
AT5G62730	proton-dependent oligopeptide transport (POT) family protein
AT1G60750	pseudo
AT1G79245	pseudo
AT3G17110	pseudo
AT3G21030	pseudo
AT3G21040	pseudo
AT3G29725	pseudo
AT4G23215	pseudo
AT5G42445	pseudo
SADHU5-1	pseudo
AT5G22140	pyridine nucleotide-disulphide oxidoreductase family protein
RAP2.6	RAP2.6 (related to AP2 6); DNA binding / transcription factor
RAP2.6L	RAP2.6L (related to AP2 6L); DNA binding / transcription factor
RAP2.9	RAP2.9 (related to AP2 9); transcription factor
RD20	RD20 (RESPONSIVE TO DESSICATION 20); calcium ion binding
RD26	RD26 (RESPONSIVE TO DESSICATION 26); transcription factor
AT3G22060	receptor protein kinase-related
AT2G27535	ribosomal protein L10A family protein
RNS1	RNS1 (RIBONUCLEASE 1); endoribonuclease
AT2G47780	rubber elongation factor (REF) protein-related
AT2G43500	RWP-RK domain-containing protein
SAG20	SAG20 (WOUND-INDUCED PROTEIN 12)
SCPL31	SCPL31 (serine carboxypeptidase-like 31); serine carboxypeptidase
AT1G66920	serine/threonine protein kinase, putative
AT1G72060	serine-type endopeptidase inhibitor
AT5G43570	serine-type endopeptidase inhibitor
AT5G43580	serine-type endopeptidase inhibitor
SLAH2	SLAH2 (SLAC1 HOMOLOGUE 2); transporter
SLAH3	SLAH3 (SLAC1 HOMOLOGUE 3); transporter
AT1G61380	S-locus protein kinase, putative
AT5G43620	S-locus protein-related
SPP2	SPP2; sucrose-phosphatase
SRO5	SRO5 (SIMILAR TO RCD ONE 5); NAD+ ADP-ribosyltransferase
ST	ST (steroid sulfotransferase); sulfotransferase
AT4G12400	stress-inducible protein, putative
AT1G22110	structural constituent of ribosome
SUC1	SUC1 (SUCROSE-PROTON SYMPORTER 1); carbohydrate transmembrane transporter/ sucrose:hydrogen symporter/ sugar:hydrogen ion symporter
AT5G18840	sugar transporter, putative
SULTR3;2	SULTR3;2 (SULFATE TRANSPORTER 3;2); sulfate transmembrane transporter
SUS3	SUS3; UDP-glycosyltransferase/ sucrose synthase/ transferase, transferring glycosyl groups
AT3G29410	terpene synthase/cyclase family protein
TFL1	TFL1 (TERMINAL FLOWER 1); phosphatidylethanolamine binding
AT4G01870	tolB protein-related
AT1G10585	transcription factor
AT2G47270	transcription factor/ transcription regulator
AT4G00390	transcription regulator
AT1G24530	transducin family protein / WD-40 repeat family protein
AT2G39980	transferase family protein
AT5G07870	transferase family protein
AT5G39050	transferase family protein
AT2G04070	transporter
AT1G05680	UDP-glucoronosyl/UDP-glucosyl transferase family protein
AT1G73880	UDP-glucoronosyl/UDP-glucosyl transferase family protein
AT2G16890	UDP-glucoronosyl/UDP-glucosyl transferase family protein
AT2G36780	UDP-glucoronosyl/UDP-glucosyl transferase family protein
AT2G43840	UDP-glucoronosyl/UDP-glucosyl transferase family protein
AT3G11340	UDP-glucoronosyl/UDP-glucosyl transferase family protein
UF3GT	UF3GT (UDP-GLUCOSE:FLAVONOID 3-O-GLUCOSYLTRANSFERASE); transferase, transferring glycosyl groups
UGT1	UGT1 (UDP-glucosyl transferase 75B1); UDP-glycosyltransferase/ transferase, transferring glycosyl groups
UGT2/UGT75B2	UGT2/UGT75B2 (UDP-glucosyl transferase 75B2); UDP-glucosyltransferase/ UDP-glycosyltransferase/ abscisic acid glucosyltransferase/ transferase, transferring glycosyl groups
UGT72C1	UGT72C1 (UDP-GLUCOSYL TRANSFERASE 72C1); UDP-glycosyltransferase/ transferase, transferring glycosyl groups
UGT73B1	UGT73B1 (UDP-GLUCOSYL TRANSFERASE 73B1); UDP-glycosyltransferase/ abscisic acid glucosyltransferase
UGT73B2	UGT73B2; UDP-glucosyltransferase/ UDP-glycosyltransferase/ flavonol 3-O-glucosyltransferase
UGT73B3	UGT73B3 (UDP-GLUCOSYL TRANSFERASE 73B3); UDP-glycosyltransferase/ abscisic acid glucosyltransferase/ transferase, transferring hexosyl groups
UGT73B4	UGT73B4; UDP-glycosyltransferase/ transferase, transferring glycosyl groups
UGT73B5	UGT73B5 (UDP-GLUCOSYL TRANSFERASE 73B5); UDP-glycosyltransferase/ transferase, transferring glycosyl groups
UGT84A2	UGT84A2; UDP-glycosyltransferase/ sinapate 1-glucosyltransferase
UGT84A3	UGT84A3; UDP-glycosyltransferase/ sinapate 1-glucosyltransferase/ transferase, transferring glycosyl groups
WR3	WR3 (WOUND-RESPONSIVE 3)
WRKY31	WRKY31 (WRKY DNA-binding protein 31); transcription factor
WRKY53	WRKY53 (WRKY DNA-binding protein 53); DNA binding / protein binding / transcription activator/ transcription factor
XTH33	XTH33 (xyloglucan:xyloglucosyl transferase 33); hydrolase, acting on glycosyl bonds
XTR6	XTR6 (XYLOGLUCAN ENDOTRANSGLYCOSYLASE 6); hydrolase, acting on glycosyl bonds
ZIFL1	ZIFL1 (ZINC INDUCED FACILITATOR-LIKE 1); tetracycline:hydrogen antiporter/ transporter
AT2G28710	zinc finger (C2H2 type) family protein
AT1G66500	zinc finger (C2H2-type) family protein
AT4G14365	zinc finger (C3HC4-type RING finger) family protein / ankyrin repeat family protein
