# Supplementary material for: A CW-type zinc finger protein is involved in RES-oxylipin signaling and the response to abiotic stress in Arabidopsis thaliana
Source: Front Plant Sci. 2025 Mar 12;16:1535643. doi: 10.3389/fpls.2025.1535643 (PMC11937836; doi:10.3389/fpls.2025.1535643)
Supplement: Supplementary file 6 [file Table5.xlsx]

## Sheet: genes
genes upregulated by PGA in wild type and zifi1 plants
52 elements included exclusively in "KOP_KOC up":	319 elements included exclusively in "COP_COC up ":	327 common elements in "KOP_KOC up" and "COP_COC up ":
ACS7	AAO1	(AT)SRC2/SRC2
AHP4	ABI2	A37
AT1G03905	ADC2	ABR1
AT1G11175	AGP2	ACS6
AT1G23730	ALDH12A1	AGC2-1
AT1G53180	ALDH7B4	ALMT1/ATALMT1
AT1G66080	ALF5	ANAC032
AT1G66510	ANAC003	ANAC059/ATNAC3
AT1G67360	ANAC053	ANAC102
AT1G72416	APR1	ANN7/ANNAT7
AT2G01430	APR2	AOX1A
AT2G32190	AT1G03220	APR3
AT2G33590	AT1G03230	APX2
AT3G03310	AT1G04220	AT1G03070
AT3G29000	AT1G04570	AT1G03700
AT3G48240	AT1G04770	AT1G05340
AT3G51500	AT1G07330	AT1G05575
AT3G56250	AT1G08050	AT1G05680
AT4G02425	AT1G09500	AT1G07400
AT4G28703	AT1G10585	AT1G07500
AT4G33905	AT1G14130	AT1G08570
AT4G39795	AT1G16022	AT1G12030
AT5G02220	AT1G17860	AT1G13195
AT5G12110	AT1G21680	AT1G13520
AT5G18065	AT1G22470	AT1G14200
AT5G19875	AT1G25400	AT1G15430
AT5G26600	AT1G29640	AT1G17147
AT5G41320	AT1G42490	AT1G19020
AT5G48175	AT1G47510	AT1G19397
ATATH6	AT1G52690	AT1G19540
ATERF13/EREBP	AT1G53060	AT1G22810
ATERF6	AT1G53270	AT1G22985
ATHB40/HB-5	AT1G53470	AT1G26800
BHLH039/ORG3	AT1G54540	AT1G30070
CLE14	AT1G55230	AT1G30475
CRK11	AT1G56320	AT1G30700
MYB23	AT1G62975	AT1G33110
NCED9	AT1G63840	AT1G44414
SULTR1;3	AT1G66060	AT1G48700
TIC20-IV	AT1G66500	AT1G52560
ASL5	AT1G68440	AT1G53280
AT1G17285	AT1G69260	AT1G53540
AT1G19394	AT1G70420	AT1G54050
AT1G68690	AT1G71110	AT1G55530
AT2G18193	AT1G71140	AT1G59860
AT2G24100	AT1G72510	AT1G60730
AT3G04360	AT1G72680	AT1G60740
AT4G26270	AT1G72700	AT1G60750
AT4G29780	AT1G73880	AT1G61340
AT4G38940	AT1G76470	AT1G62570
AT5G27760	AT1G76520	AT1G64590
AT5G65300	AT1G76980	AT1G65690
	AT1G78070	AT1G66760
	AT1G78922	AT1G67365
	AT2G15340	AT1G67810
	AT2G18670	AT1G67920
	AT2G18680	AT1G68620
	AT2G22240	AT1G68850
	AT2G22821	AT1G71000
	AT2G23110	AT1G71520
	AT2G24260	AT1G72660
	AT2G30140	AT1G73480
	AT2G34355	AT1G73810
	AT2G36780	AT1G74460
	AT2G36950	AT1G75280
	AT2G37770	AT1G76070
	AT2G40350	AT1G76600
	AT2G42150	AT1G76640
	AT2G46740	AT1G79245
	AT3G01513	AT2G07731
	AT3G03440	AT2G13960
	AT3G04000	AT2G17500
	AT3G05360	AT2G17660
	AT3G05685	AT2G19310
	AT3G07970	AT2G20080
	AT3G09440	AT2G20560
	AT3G15534	AT2G21130
	AT3G19615	AT2G22590
	AT3G19920	AT2G25460
	AT3G21520	AT2G27580
	AT3G21680	AT2G28210
	AT3G22600	AT2G28710
	AT3G23605	AT2G29430
	AT3G26450	AT2G29500
	AT3G28345	AT2G31945
	AT3G29725	AT2G36220
	AT3G44540	AT2G36295
	AT3G44550	AT2G38340
	AT3G46660	AT2G40000
	AT3G49540	AT2G40095
	AT3G49845	AT2G40340
	AT3G50400	AT2G41160
	AT3G50840	AT2G41380
	AT3G52450	AT2G43120
	AT3G53600	AT2G43390
	AT3G55090	AT2G43500
	AT3G55430	AT2G44460
	AT3G55840	AT2G47485
	AT3G59150	AT2G47890
	AT3G59480	AT2G47950
	AT3G60450	AT3G02800
	AT4G01360	AT3G03270
	AT4G02940	AT3G04010
	AT4G12050	AT3G04640
	AT4G15765	AT3G07090
	AT4G16190	AT3G07150
	AT4G17250	AT3G08970
	AT4G18950	AT3G09350
	AT4G20830	AT3G10020
	AT4G20860	AT3G12510
	AT4G21510	AT3G13310
	AT4G23880	AT3G14990
	AT4G25390	AT3G16800
	AT4G25690	AT3G17110
	AT4G31860	AT3G17611
	AT4G33540	AT3G21700
	AT4G33610	AT3G22620
	AT4G36040	AT3G25190
	AT4G36052	AT3G26470
	AT4G36060	AT3G27880
	AT4G36600	AT3G28740
	AT4G36820	AT3G44190
	AT4G37010	AT3G46080
	AT4G37030	AT3G49570
	AT4G37409	AT3G49580
	AT4G38060	AT3G53230
	AT5G01380	AT3G53510
	AT5G03550	AT3G62260
	AT5G06300	AT4G01870
	AT5G12340	AT4G03540
	AT5G14130	AT4G05010
	AT5G16360	AT4G08555
	AT5G16960	AT4G09150
	AT5G16980	AT4G12400
	AT5G17460	AT4G13180
	AT5G20860	AT4G13620
	AT5G20910	AT4G15120
	AT5G23950	AT4G15420
	AT5G35110	AT4G15610
	AT5G35688	AT4G15760
	AT5G39050	AT4G16820
	AT5G41040	AT4G18450
	AT5G43570	AT4G19880
	AT5G43620	AT4G21830
	AT5G44065	AT4G22530
	AT5G45630	AT4G23493
	AT5G46080	AT4G24160
	AT5G51105	AT4G25380
	AT5G51500	AT4G27652
	AT5G52050	AT4G27654
	AT5G53590	AT4G27657
	AT5G57010	AT4G34410
	AT5G57510	AT4G36010
	AT5G59530	AT4G36610
	AT5G62580	AT4G39360
	AT5G62620	AT5G02020
	AT5G62770	AT5G03210
	AT5G64260	AT5G03490
	AT5G65100	AT5G03560
	AT5G66390	AT5G05220
	AT-AER	AT5G07330
	ATCHX18	AT5G07475
	ATCK1	AT5G07860
	ATERF-4/ATERF4/ERF4/RAP2.5	AT5G07870
	ATEXO70H7	AT5G08250
	ATEXPA10	AT5G09520
	ATG8H	AT5G09530
	ATGPAT6/GPAT6	AT5G10695
	ATGSTU5	AT5G10830
	ATGSTU8	AT5G12420
	ATMRP1	AT5G13200
	ATMRP14	AT5G13580
	AtMYB41	AT5G13900
	AtMYB9	AT5G14470
	ATNFXL1	AT5G14730
	ATNUDT10	AT5G17000
	ATPDR11/PDR11	AT5G17300
	ATPDR6/PDR6	AT5G17350
	ATPDR9/PDR9	AT5G19410
	ATSBT3.5	AT5G22140
	ATTPS11	AT5G24660
	BAM1/BMY7/TR-BAMY	AT5G25450
	BAP1	AT5G25930
	BIP3	AT5G26220
	CLE13	AT5G35320
	COR414-TM1	AT5G35690
	COR47	AT5G36690
	CP1	AT5G37670
	CYP707A1	AT5G38200
	CYP71B10	AT5G47830
	CYP72A10	AT5G48180
	CYP72A13	AT5G48540
	CYP72A14	AT5G48570
	CYP72A15	AT5G51440
	CYP72C1	AT5G51830
	CYP76C2	AT5G52020
	DGD2	AT5G54165
	DOGT1	AT5G56980
	EDA4	AT5G57123
	ELI3-1	AT5G58070
	ELI3-2	AT5G58770
	EMB2454	AT5G59220
	ERD10/LTI45	AT5G59490
	ERD7	AT5G61820
	ERF5	AT5G64230
	GDH2	AT5G64250
	GH3.3	AT5G64510
	GLTP3	AT5G66780
	GT/UGT74F2	ATAF1
	GT72B1	ATAF2
	ICS2	ATBAG5
	ILL5	ATBI-1
	LAC12	ATCP1
	LAC13	ATCSLE1
	LAC16	ATEGY3
	LAC5	ATERF#011/CEJ1
	LINC3	ATGOLS1
	MDR4/PGP4	ATGPAT5/GPAT5
	MIR163	ATGPAT7/GPAT7
	MYB107	ATGPX6
	MYB52	ATGSTF8
	NIT2	ATGSTU1
	NIT4	ATGSTU10
	PLA IIIA/PLP7	ATGSTU11
	RCI2A	ATGSTU19
	RD2	ATGSTU2
	RGLG1	ATGSTU22
	RHA1A	ATGSTU24
	SCPL28	ATGSTU25
	SCPL31	ATGSTU4
	SHM7	ATGSTU7
	SRG1	ATHB29/ZFHD1
	UGT73B1	ATHSFA2
	UGT84A1	AT-HSFA7A
	WRKY24	AT-HSFA7B
	WRKY31	AT-HSFB2A
	WRKY56	AT-HSFB2B
	XTR4	ATHSP101
	YLS9	ATHSP17.4
	AATP1	AT-HSP17.6A
	ALPHA-DOX1	ATHSP22.0
	ANAC004	ATHSP23.6-MITO
	ANAC042	ATMBF1C/MBF1C
	ANR1	ATMRP2
	ASN1	ATMRP6
	AT1G03850	ATOCT5
	AT1G08230	ATPDR12/PDR12
	AT1G08920	ATPPC3
	AT1G13990	ATPSK4
	AT1G16850	AtSerat2;1
	AT1G52342	ATSRP30.1
	AT1G53625	AZF2
	AT1G80160	BAG6
	AT1G80440	BGAL16
	AT2G01580	BTI2
	AT2G03360	CIPK22
	AT2G17740	CLE12
	AT2G18480	CML37/CML39
	AT2G22510	CPuORF49
	AT2G27180	CYP81D8
	AT2G27830	CYP86B1
	AT2G28400	CYP89A5
	AT2G30550	CYP89A6
	AT2G32150	DDF1
	AT2G37870	DHAR2
	AT2G47770	DIN2
	AT3G02240	DREB2A
	AT3G03280	DREB2B
	AT3G05400	DVL18/RTFL5
	AT3G15450	ELIP1
	AT3G16510	FZF
	AT3G18250	GRX480
	AT3G26460	HSA32
	AT3G48020	HSF4
	AT3G48850	HSP17.6II
	AT3G63380	HSP18.2
	AT4G12000	HSP21
	AT4G17840	HSP70
	AT4G18650	HSP70B
	AT4G20000	HSP70T-2
	AT4G23450	HSP81-1
	AT4G27830	IAGLU
	AT4G28460	LCR70/PDF2.1
	AT4G30460	LTI30
	AT4G33467	MIR824a
	AT4G33666	MLP165
	AT4G36110	MMP
	AT4G38080	MYB39
	AT5G01550	NDB2
	AT5G02230	OPR1
	AT5G18130	OPR2
	AT5G35200	PGIP1
	AT5G36920	PMZ
	AT5G40690	PPI2
	AT5G43450	RHL41
	AT5G54860	SRO5
	AT5G55970	TPK1
	AT5G56080	UBC11
	AT5G65207	UBQ3
	ATACP5	UGT1
	ATATH1	UGT73B2
	ATBZIP1	UGT73B3
	ATCHX17	UGT73B4
	ATEXO70H4	UGT73B5
	ATGSTU16	UGT84A2
	ATNAC3	WRKY6
	ATTPS-CIN	WRKY75
	COR15B	ZCF37
	COR78	ZIFL1
	CYP710A1	AT1G07985
	CYP81F4	AT1G18380
	JAZ7/TIFY5B	AT1G21550
	PXMT1	AT2G46735
	RAB18	AT3G13950
	RAP2.9	AT3G49400
	RD26	AT4G21840
	SOUL-1	AT5G22250
	TAG1	AT5G24655
	WRKY45	AT5G48850
		AT5G53680
		ATGA2OX7
		ATSKP2;2/SKP2B
		C2H2
		GRP3S
		STZ
		UGE5
		WRKY51
